# Supplementary material for: Chromosome-scale assembly uncovers genomic compartmentation of Fusarium oxysporum f. sp. albedinis, the causal agent of Bayoud disease in date palm
Source: Front Microbiol. 2023 Oct 11;14:1268051. doi: 10.3389/fmicb.2023.1268051 (PMC10599148; doi:10.3389/fmicb.2023.1268051)
Supplement: Supplementary file 1 [file Table_1.xlsx]

## Sheet: Sheet3
Isolates	Accession number
Fusarium culmorum UK99	GCA_016952355.1
Fusarium graminearum PH-1	AACM00000000
Fusarium odoratissimum Foc4 1	JAHLQQ01
Fusarium odoratissimum NRRL54006	AGND00000000
Fusarium oxysporum f.sp.albedinis 13116	JACWCA01000000
Fusarium oxysporum f.sp. albedinis 9	JAKELM01
Fusarium oxysporum f.sp. albedinis Foa133	JAAVJG01
Fusarium oxysporum f.sp. albedinis Foa44	JACSDM000000000
Fusarium oxysporum f. sp. apii 207.fna	GCA_014843455.1
Fusarium oxysporum f. sp. apii 274.AC.fna	GCA_014843555.1
Fusarium oxysporum f. sp. apii NRRL38295.fna	GCA_014843565.1
Fusarium oxysporum f.sp. cepae FoC125	GCA_003615095.1
Fusarium oxysporum f.sp. cepae FocA23	GCA_003615075.1
Fusarium oxysporum f.sp. cepae FoCFus2	GCA_003615085.1
Fusarium oxysporum f.sp.conglutinans race2 54008	GCA_000260215.2
Fusarium oxysporum f.sp. cubense 160527	GCA_005930515.1
Fusarium oxysporum f.sp.cubense race1	GCA_000350345.1
Fusarium oxysporum f.sp. cubense TR4	GCA_007994515.1
Fusarium oxysporum f.sp.lycopersici 4287	GCA_003315725.1
Fusarium oxysporum f.sp.lycopersici MN25	GCA_000259975.2
Fusarium oxysporum f.sp.matthiolae PHW726	WJXY0100000
Fusarium oxysporum f.sp. matthiolae Stocks4	JAJGYP01000000
Fusarium oxysporum f.sp.melonis 26406	GCA_000260495.2
Fusarium oxysporum f.sp. narcissi N139	GCA_004141715.1
Fusarium oxysporum f.sp. pisi HDV247	GCA_000260075.2
Fusarium oxysporum f.sp.radicis-cucumerinum Forc016	GCA_001702695.2
Fusarium oxysporum f.sp.radicis-lycopersici 26381	GCA_000260155.3
Fusarium oxysporum f.sp.raphani 54005	GCA_000260235.2
Fusarium oxysporum f.sp. tulipae Tu67	NJBS0100000
Fusarium oxysporum f.sp.tulipae VPRI44263	JAMSFO01000000
Fusarium oxysporum f.sp.tulipae VPRI44264	JAMSFN01000000
Fusarium oxysporum f.sp.tulipae VPRI44265	JAMSFM01000000
Fusarium oxysporum f.sp.tulipae VPRI44266	JAMSFL01000000
Fusarium oxysporum f.sp.vasinfectum 25433	GCA_000260175.2
