# Supplementary material for: Chromosome-scale assembly uncovers genomic compartmentation of Fusarium oxysporum f. sp. albedinis, the causal agent of Bayoud disease in date palm
Source: Front Microbiol. 2023 Oct 11;14:1268051. doi: 10.3389/fmicb.2023.1268051 (PMC10599148; doi:10.3389/fmicb.2023.1268051)
Supplement: Supplementary file 2 [file Table_2.xlsx]

## Sheet: Sheet1
Fol 4287 Chromosomes	Foa 44 Pseudo-chromososmes	Contigs	Score grouping (Ragoo Scafflonding)
(Chr1) NC_030986.1	Chr1	Contig55	0.978628
(Chr2) NC_030987.1	Chr2	Contig13	0.957369
		Contig53	0.75753
		Contig57	1
		Contig60	1
		Contig61	1
		Contig63	1
		Contig64	0.967665
		Contig70	0.986487
(Chr4) NC_030989.1	Chr4	Contig58	0.958886
(Chr5) NC_030990.1	Chr5	Contig5	0.983447
		Contig40	0.830961
		Contig43	0.901762
		Contig45	0.740799
		Contig47	0.837959
(Chr7) NC_030992.1	CHr7	Contig2	0.98044
		Contig44	0.770165
(Chr8) NC_030993.1	Chr8	Contig10	0.983864
		Contig37	0.918423
(Chr9) NC_030994.1	Chr9	Contig6	0.965146
(Chr10) NC_030995.1	Chr10	Contig27	0.952418
		Contig35	0.997556
		Contig41	0.501913
(Chr11) NC_030996.1	Chr11	Contig14	0.817675
		Contig39	0.5924
(Chr12) NC_030997.1	Chr12	Contig16	0.856452
(Chr13) NC_030998.1	Chr13	Contig28	0.842743
		Contig30	0.931875
