# Supplementary material for: Chromosome-scale assembly uncovers genomic compartmentation of Fusarium oxysporum f. sp. albedinis, the causal agent of Bayoud disease in date palm
Source: Front Microbiol. 2023 Oct 11;14:1268051. doi: 10.3389/fmicb.2023.1268051 (PMC10599148; doi:10.3389/fmicb.2023.1268051)
Supplement: Supplementary file 3 [file Table_3.xlsx]

## Sheet: Sheet1
	genome	TEs (%)	Gene Count	CAZymes	Secreted	Size	length	qlen
	FOA_Foa44
	FOA_Foa44
	FOA_Foa44
	FOA_Foa44
	FOA_Foa44
	FOA_Foa44
	FOA_Foa133
	FOA_Foa133
	FOA_Foa133
	FOA_Foa133
	FOA_Foa133
	FOA_Foa133
	FOA_Foa133
	FOA_strain9
	FOA_strain9
	FOA_strain9
	FOA_strain9
	FOA_strain9
	FOA_13116
	FOA_13116
	FOA_13116
	FOA_13116
	FOA_13116
	Toggle navigation Funannotate
	Stats
	Phylogeny
	Orthologs
	InterPro
	PFAM
	Merops
	CAZymes
	COGs
	SignalP
	TFs
	SecMet
	GO
	Cite
	Genome Summary Stats
		isolate	locus_tag	Assembly Size	Largest Scaffold	Average Scaffold	Num Scaffolds	Scaffold N50	Percent GC	Num Genes	Num Proteins	Num tRNA	Unique Proteins	Prots atleast 1 ortholog	Single-copy orthologs
	species
	Fusarium oxysporum f.sp. Albedinis Foa 44	None	gene	65,971,825 bp	6,425,555 bp	1,293,565 bp	51	4,061,178 bp	0.4777	20416	20416	0	2267	17414	5891
	Fusarium oxysporum f. sp. lycopersici 4287	4287	FOXG	61,471,697 bp	6,854,980 bp	698,542 bp	88	4,589,937 bp	0.4723	21354	27347	308	1882	24287	5891
	Fusarium oxysporum f. sp. lycopersici MN25	MN25	FOWG	48,637,398 bp	4,599,047 bp	125,354 bp	388	2,091,760 bp	0.4759	18297	24733	305	611	23853	5891
	Fusarium oxysporum f. sp. pisi HDV247	HDV247	FOVG	55,188,216 bp	5,895,957 bp	116,924 bp	472	2,838,763 bp	0.4704	20000	26378	318	1047	24892	5891
	Fusarium oxysporum f. sp. radicis-lycopersici 26381	26381	FOCG	49,359,289 bp	5,064,356 bp	118,084 bp	418	2,471,847 bp	0.4752	18610	24739	313	723	23781	5891
	Fusarium oxysporum f. sp. vasinfectum 25433	25433	FOTG	52,914,414 bp	3,361,134 bp	53,720 bp	985	423,970 bp	0.4726	19271	25216	305	1073	23838	5891
	Fusarium oxysporum f. sp. cubense tropical race 4 54006	54006	FOIG	46,553,780 bp	4,544,391 bp	111,373 bp	418	1,130,391 bp	0.4738	16975	22487	281	440	21830	5891
	Fusarium oxysporum f. sp. conglutinans race 2 54008	54008	FOPG	53,575,352 bp	937,530 bp	20,993 bp	2552	161,291 bp	0.4739	20232	26246	311	1558	24352	5891
	Fusarium oxysporum f. sp. raphani 54005	54005	FOQG	53,499,362 bp	3,043,968 bp	43,924 bp	1218	449,381 bp	0.4729	19663	25666	299	1009	24357	5891
	Fusarium oxysporum f. sp. melonis 26406	26406	FOMG	54,034,280 bp	6,345,831 bp	47,150 bp	1146	2,206,590 bp	0.4729	20033	26719	311	1104	25213	5891
	Fusarium oxysporum f. sp. cubense race 1	race1	FOC1	47,657,417 bp	3,690,067 bp	35,539 bp	1341	653,140 bp	0.4728	15626	15438	0	579	14689	5891
	Fusarium oxysporum f. sp. cubense race 4	race4	FOC4	52,926,277 bp	6,307,302 bp	63,007 bp	840	1,947,538 bp	0.4437	14596	14459	0	1321	12477	5891
	Fusarium oxysporum f. sp. radicis-cucumerinum	Forc016	AU210	52,908,293 bp	6,470,671 bp	1,603,282 bp	33	4,490,135 bp	0.4767	16795	17168	0	857	15818	5891
	Fusarium oxysporum f. sp. cepae	FoC_A23	BFJ67	51,009,701 bp	537,612 bp	25,543 bp	1997	147,378 bp	0.4758	18323	18530	0	549	17702	5891
	Fusarium oxysporum f. sp. cepae	FoC_Fus2	BFJ65	53,425,788 bp	6,433,760 bp	1,571,347 bp	34	4,140,032 bp	0.4773	18852	19342	0	981	17620	5891
	Fusarium oxysporum f. sp. cepae	FoC_125	BFJ66	51,407,732 bp	573,283 bp	24,260 bp	2119	128,283 bp	0.476	18505	18720	0	548	17841	5891
	Fusarium oxysporum f. sp. narcissi	N139	BFJ63	57,517,562 bp	1,164,198 bp	13,225 bp	4349	180,976 bp	0.4776	20493	20668	0	1922	18037	5891
	Fusarium oxysporum f. sp. cubense	160527	Focb16	51,139,495 bp	6,605,270 bp	4,261,625 bp	12	4,884,632 bp	0.4748	16536	16784	0	791	15445	5891
	Fusarium oxysporum f. sp. cubense	TR4	FocTR4	48,588,396 bp	6,580,744 bp	3,239,226 bp	15	4,494,293 bp	0.4754	17022	17022	0	482	16293	5891

## Sheet: Sheet2
												65559131	19411
				isolate	Assembly Size	Largest Scaffold	Average Scaffold	Num Scaffolds	Scaffold N50	Percent GC	Num Genes	TE(%)	CAZYmes	Secreted	protease
			Fusarium oxysporum f.sp. albedinis	Foa 44	65,971,825 bp	6,425,555 bp	1,293,565 bp	51	4,061,178 bp	0.4777	20416	17.52	801	1841	561	9.01744
			Fusarium oxysporum f.sp. albedinis 9	strain9	65,559,131 bp	5,557,010 bp	575,080.1 bp	114	2949549	0.4773	19411	18.19	789	1879	569	9.68008
			Fusarium oxysporum f. sp. lycopersici 4287	4287	61,471,697 bp	6,854,980 bp	698,542 bp	88	4,589,937 bp	0.4723	21354	14.34	949	2025	770	9.483
			Fusarium oxysporum f. sp. lycopersici MN25	MN25	48,637,398 bp	4,599,047 bp	125,354 bp	388	2,091,760 bp	0.4759	18297	3.16	840	1792	726	9.79396
			Fusarium oxysporum f. sp. pisi HDV247	HDV247	55,188,216 bp	5,895,957 bp	116,924 bp	472	2,838,763 bp	0.4704	20000	6.74	944	1945	774	9.725
			Fusarium oxysporum f. sp. radicis-lycopersici 26381	26381	49,359,289 bp	5,064,356 bp	118,084 bp	418	2,471,847 bp	0.4752	18610	3.73	873	1821	727	9.78506
			Fusarium oxysporum f. sp. vasinfectum 25433	25433	52,914,414 bp	3,361,134 bp	53,720 bp	985	423,970 bp	0.4726	19271	6.17	875	1872	740	9.71408
			Fusarium oxysporum f. sp. conglutinans race 2 54008	54008	53,575,352 bp	937,530 bp	20,993 bp	2552	161,291 bp	0.4739	20232	5.15	900	1897	739	9.37624
			Fusarium oxysporum f. sp. raphani 54005	54005	53,499,362 bp	3,043,968 bp	43,924 bp	1218	449,381 bp	0.4729	19663	5.14	889	1882	744	9.57128
			Fusarium oxysporum f. sp. melonis 26406	26406	54,034,280 bp	6,345,831 bp	47,150 bp	1146	2,206,590 bp	0.4729	20033	5.43	945	2003	758	9.9985
			Fusarium oxysporum f. sp. radicis-cucumerinum	Forc016	52,908,293 bp	6,470,671 bp	1,603,282 bp	33	4,490,135 bp	0.4767	16795	7.35	745	1631	544	9.71122
			Fusarium oxysporum f. sp. cepae	FoC_A23	51,009,701 bp	537,612 bp	25,543 bp	1997	147,378 bp	0.4758	18323	5.56	746	1759	546	9.59996
			Fusarium oxysporum f. sp. cepae	FoC_Fus2	53,425,788 bp	6,433,760 bp	1,571,347 bp	34	4,140,032 bp	0.4773	18852	10.14	762	1779	582	9.43666
			Fusarium oxysporum f. sp. cepae	FoC_125	51,407,732 bp	573,283 bp	24,260 bp	2119	128,283 bp	0.476	18505	6.11	745	1760	541	9.51094
			Fusarium oxysporum f. sp. narcissi	N139	57,517,562 bp	1,164,198 bp	13,225 bp	4349	180,976 bp	0.4776	20493	7.9	775	1913	576	9.33489
			Fusarium oxysporum f. sp. cubense	TR4	48,588,396 bp	6,580,744 bp	3,239,226 bp	15	4,494,293 bp	0.4754	17022	7.89	688	1617	506	9.49947

## Sheet: Sheet6
	isolate	Num Genes
Fusarium oxysporum f.sp. albedinis	Foa 44	20416
Fusarium oxysporum f.sp. albedinis 9	strain9	19411
Fusarium oxysporum f. sp. lycopersici 4287	4287	21354
Fusarium oxysporum f. sp. lycopersici MN25	MN25	18297
Fusarium oxysporum f. sp. pisi HDV247	HDV247	20000
Fusarium oxysporum f. sp. radicis-lycopersici 26381	26381	18610
Fusarium oxysporum f. sp. vasinfectum 25433	25433	19271
Fusarium odoratissimum NRRL54006.	54006	16975
Fusarium oxysporum f. sp. conglutinans race 2 54008	54008	20232
Fusarium oxysporum f. sp. raphani 54005	54005	19663
Fusarium oxysporum f. sp. melonis 26406	26406	20033
Fusarium oxysporum f. sp. cubense race 1	race1	15626
Fusarium oxysporum f. sp. radicis-cucumerinum	Forc016	16795
Fusarium oxysporum f. sp. cepae	FoC_A23	18323
Fusarium oxysporum f. sp. cepae	FoC_Fus2	18852
Fusarium oxysporum f. sp. cepae	FoC_125	18505
Fusarium oxysporum f. sp. narcissi	N139	20493
Fusarium oxysporum f. sp. cubense	160527	16536
Fusarium oxysporum f. sp. cubense	TR4	17022

## Sheet: TE FOASC
		Fusarium odoratissimum NRRL54006	4.41
		Fusarium oxysporum f.sp.albedinis 13116	8.11
		Fusarium oxysporum f.sp. albedinis 9	18.19
		Fusarium oxysporum f.sp. albedinis Foa133	7.23
		Fusarium oxysporum f.sp. albedinis Foa44	17.52
		Fusarium oxysporum f.sp. cepae FoC125	6.11
		Fusarium oxysporum f.sp. cepae FocA23	5.56
		Fusarium oxysporum f.sp. cepae FoCFus2	10.14
		Fusarium oxysporum f.sp.conglutinans race2 54008	5.15
		Fusarium oxysporum f.sp. cubense 160527	7.52
		Fusarium oxysporum f.sp.cubense race1	3.45
		Fusarium oxysporum f.sp. cubense TR4	7.89
		Fusarium oxysporum f.sp.lycopersici 4287	14.34
		Fusarium oxysporum f.sp.lycopersici MN25	3.16
		Fusarium oxysporum f.sp.melonis 26406	5.43
		Fusarium oxysporum f.sp. narcissi N139	7.9
		Fusarium oxysporum f.sp. pisi HDV247	6.74
		Fusarium oxysporum f.sp.radicis-cucumerinum Forc016	7.35
		Fusarium oxysporum f.sp.radicis-lycopersici 26381	3.73
		Fusarium oxysporum f.sp.raphani 54005	5.14
		Fusarium oxysporum f.sp.vasinfectum 25433	6.17
		Fusso1 AssemblyScaffolds	5.28

## Sheet: Sheet5
repeats_masked_Fusarium_odoratissimum_NRRL54006/Fusarium_odoratissimum_NRRL54006.fasta.tbl:bases	masked:	2054561	bp	(		Fusarium odoratissimum NRRL54006	4.41
repeats_masked_Fusarium_oxysporum_f.sp.albedinis_13116/Fusarium_oxysporum_f.sp.albedinis_13116.fasta.tbl:bases	masked:	4723417	bp	(		Fusarium oxysporum f.sp.albedinis 13116	8.11
repeats_masked_Fusarium_oxysporum_f.sp._albedinis_9/Fusarium_oxysporum_f.sp._albedinis_9.fasta.tbl:bases	masked:	11928287	bp	(		Fusarium oxysporum f.sp. albedinis 9	18.19
repeats_masked_Fusarium_oxysporum_f.sp._albedinis_Foa133/Fusarium_oxysporum_f.sp._albedinis_Foa133.fasta.tbl:bases	masked:	4065717	bp	(		Fusarium oxysporum f.sp. albedinis Foa133	7.23
repeats_masked_Fusarium_oxysporum_f.sp._albedinis_Foa44/Fusarium_oxysporum_f.sp._albedinis_Foa44.fasta.tbl:bases	masked:	11559534	bp	(		Fusarium oxysporum f.sp. albedinis Foa44	17.52
repeats_masked_Fusarium_oxysporum_f.sp._cepae_FoC125/Fusarium_oxysporum_f.sp._cepae_FoC125.fasta.tbl:bases	masked:	3141329	bp	(		Fusarium oxysporum f.sp. cepae FoC125	6.11
repeats_masked_Fusarium_oxysporum_f.sp._cepae_FocA23/Fusarium_oxysporum_f.sp._cepae_FocA23.fasta.tbl:bases	masked:	2835028	bp	(		Fusarium oxysporum f.sp. cepae FocA23	5.56
repeats_masked_Fusarium_oxysporum_f.sp._cepae_FoCFus2/Fusarium_oxysporum_f.sp._cepae_FoCFus2.fasta.tbl:bases	masked:	5415224	bp	(		Fusarium oxysporum f.sp. cepae FoCFus2	10.14
repeats_masked_Fusarium_oxysporum_f.sp.conglutinans_race2_54008/Fusarium_oxysporum_f.sp.conglutinans_race2_54008.fasta.tbl:bases	masked:	2759686	bp	(		Fusarium oxysporum f.sp.conglutinans race2 54008	5.15
repeats_masked_Fusarium_oxysporum_f.sp._cubense_160527/Fusarium_oxysporum_f.sp._cubense_160527.fasta.tbl:bases	masked:	3845973	bp	(		Fusarium oxysporum f.sp. cubense 160527	7.52
repeats_masked_Fusarium_oxysporum_f.sp.cubense_race1/Fusarium_oxysporum_f.sp.cubense_race1.fasta.tbl:bases	masked:	1645393	bp	(		Fusarium oxysporum f.sp.cubense race1	3.45
repeats_masked_Fusarium_oxysporum_f.sp._cubense_TR4/Fusarium_oxysporum_f.sp._cubense_TR4.fasta.tbl:bases	masked:	3833052	bp	(		Fusarium oxysporum f.sp. cubense TR4	7.89
repeats_masked_Fusarium_oxysporum_f.sp.lycopersici_4287/Fusarium_oxysporum_f.sp.lycopersici_4287.fasta.tbl:bases	masked:	8814297	bp	(		Fusarium oxysporum f.sp.lycopersici 4287	14.34
repeats_masked_Fusarium_oxysporum_f.sp.lycopersici_MN25/Fusarium_oxysporum_f.sp.lycopersici_MN25.fasta.tbl:bases	masked:	1538926	bp	(		Fusarium oxysporum f.sp.lycopersici MN25	3.16
repeats_masked_Fusarium_oxysporum_f.sp.melonis_26406/Fusarium_oxysporum_f.sp.melonis_26406.fasta.tbl:bases	masked:	2933124	bp	(		Fusarium oxysporum f.sp.melonis 26406	5.43
repeats_masked_Fusarium_oxysporum_f.sp._narcissi_N139/Fusarium_oxysporum_f.sp._narcissi_N139.fasta.tbl:bases	masked:	4544504	bp	(		Fusarium oxysporum f.sp. narcissi N139	7.9
repeats_masked_Fusarium_oxysporum_f.sp._pisi_HDV247/Fusarium_oxysporum_f.sp._pisi_HDV247.fasta.tbl:bases	masked:	3721827	bp	(		Fusarium oxysporum f.sp. pisi HDV247	6.74
repeats_masked_Fusarium_oxysporum_f.sp.radicis-cucumerinum_Forc016/Fusarium_oxysporum_f.sp.radicis-cucumerinum_Forc016.fasta.tbl:bases	masked:	3887376	bp	(		Fusarium oxysporum f.sp.radicis-cucumerinum Forc016	7.35
repeats_masked_Fusarium_oxysporum_f.sp.radicis-lycopersici_26381/Fusarium_oxysporum_f.sp.radicis-lycopersici_26381.fasta.tbl:bases	masked:	1839382	bp	(		Fusarium oxysporum f.sp.radicis-lycopersici 26381	3.73
repeats_masked_Fusarium_oxysporum_f.sp.raphani_54005/Fusarium_oxysporum_f.sp.raphani_54005.fasta.tbl:bases	masked:	2750941	bp	(		Fusarium oxysporum f.sp.raphani 54005	5.14
repeats_masked_Fusarium_oxysporum_f.sp.vasinfectum_25433/Fusarium_oxysporum_f.sp.vasinfectum_25433.fasta.tbl:bases	masked:	3266727	bp	(		Fusarium oxysporum f.sp.vasinfectum 25433	6.17
repeats_masked_Fusso1_AssemblyScaffolds/Fusso1_AssemblyScaffolds.fasta.tbl:bases	masked:	2795148	bp	(		Fusso1 AssemblyScaffolds	5.28

## Sheet: Sheet4
species	F. oxysporum f. sp. lycopersici 4287	F. oxysporum f. sp. lycopersici MN25	F. oxysporum f. sp. pisi HDV247	F. oxysporum f. sp. radicis-lycopersici 26381	F. oxysporum f. sp. vasinfectum 25433	F. odoratissimum NRRL 54006	F. oxysporum f. sp. conglutinans race 2 54008	F. oxysporum f. sp. raphani 54005	F. oxysporum f. sp. melonis 26406	F. odoratissimum	F. oxysporum f. sp. radicis-cucumerinum	F. oxysporum f. sp. cepae	F. oxysporum f. sp. cepae	F. oxysporum f. sp. cepae	F. oxysporum f. sp. narcissi	F. oxysporum f. sp. cubense	F. oxysporum f. sp. cubense	F. oxysporum f. sp. albedinis
(O) Posttranslational modification, protein turnover, chaperones	1297	1208	1231	1191	1208	1151	1245	1225	1264	710	806	812	834	807	887	804	774	883	18337
(G) Carbohydrate transport and metabolism	1268	1243	1332	1258	1248	1164	1300	1290	1363	790	990	1012	1028	1015	1027	945	859	1037
(S) Function unknown	6458	5830	6179	5857	6001	5376	6119	6018	6306	3783	4484	4713	5051	4785	5408	4368	4075	4978
(Q) Secondary metabolites biosynthesis, transport and catabolism	1129	1066	1188	1071	1124	1017	1138	1098	1166	776	876	920	931	920	986	905	836	996
(E) Amino acid transport and metabolism	1028	1031	1104	1043	1038	1006	1033	1019	1099	693	772	835	877	866	888	825	766	829
(U) Intracellular trafficking, secretion, and vesicular transport	873	837	881	843	858	812	862	841	882	474	555	557	559	557	602	553	534	562
(I) Lipid transport and metabolism	692	660	738	649	682	635	700	684	694	410	490	517	530	517	562	495	456	551
(J) Translation, ribosomal structure and biogenesis	622	622	626	620	613	587	613	617	645	391	433	437	441	433	445	431	423	448
(K) Transcription	1215	1114	1279	1187	1137	1103	1201	1154	1310	526	652	659	679	661	733	637	602	705
(M) Cell wall/membrane/envelope biogenesis	249	252	288	262	265	230	277	254	261	160	208	208	208	212	224	199	175	233
(V) Defense mechanisms	129	127	145	127	126	124	131	124	136	83	113	113	115	115	117	109	102	113
(C) Energy production and conversion	896	797	899	828	848	773	835	786	879	511	605	650	643	647	674	616	572	683
(T) Signal transduction mechanisms	1028	945	1006	932	945	862	975	959	976	407	558	526	524	530	558	462	453	563
(P) Inorganic ion transport and metabolism	635	609	611	636	596	567	600	582	638	367	413	440	439	438	461	417	406	472
(F) Nucleotide transport and metabolism	231	249	244	249	235	225	242	241	231	137	163	165	168	166	164	156	157	172
(B) Chromatin structure and dynamics	379	374	389	374	367	349	384	389	388	232	206	212	217	209	224	190	236	217
(L) Replication, recombination and repair	687	520	629	509	583	438	566	597	599	314	498	602	890	640	803	654	460	462
(H) Coenzyme transport and metabolism	405	395	416	397	399	386	413	401	414	221	278	283	292	282	295	263	264	281
(A) RNA processing and modification	574	585	621	589	626	563	625	618	605	290	355	322	337	324	352	321	322	353
(Z) Cytoskeleton	266	242	265	262	262	240	255	265	263	130	167	168	158	164	172	147	139	162
(D) Cell cycle control, cell division, chromosome partitioning	329	336	341	335	338	328	338	345	348	222	186	223	243	242	274	203	258	204
(Y) Nuclear structure	64	56	59	56	58	57	61	60	62	25	26	26	26	26	27	28	27	27
(W) Extracellular structures	9	9	11	9	10	9	10	11	10	8	8	8	8	8	8	9	9	9
(N) Cell motility	9	9	10	9	10	10	8	10	9	6	7	7	8	7	7	5	6	6

## Sheet: cazymes FOSC
species	CAZy	F. oxysporum f. sp. lycopersici 4287	F. oxysporum f. sp. lycopersici MN25	F. oxysporum f. sp. pisi HDV247	F. oxysporum f. sp. radicis-lycopersici 26381	F. oxysporum f. sp. vasinfectum 25433	F. odoratissimum NRRL 54006	F. oxysporum f. sp. conglutinans race 2 54008	F. oxysporum f. sp. raphani 54005	F. oxysporum f. sp. melonis 26406	F. odoratissimum	F. oxysporum f. sp. radicis-cucumerinum	F. oxysporum f. sp. cepae	F. oxysporum f. sp. cepae	F. oxysporum f. sp. cepae	F. oxysporum f. sp. narcissi	F. oxysporum f. sp. cubense	F. oxysporum f. sp. cubense	F. oxysporum f. sp. albedinis		stdev
	CBM67	14	12	13	14	12	12	9	11	13	7	14	13	14	13	15	15	12	14		2
	GH78	15	14	14	16	15	13	11	14	15	11	16	14	14	14	15	19	13	15		1
	GH20	7	6	5	6	5	6	5	5	7	3	5	4	4	4	4	4	4	3		1
	GH3	39	44	48	44	38	33	45	46	47	23	38	40	43	38	37	33	26	34		6
	GH36	2	3	3	3	2	3	3	3	3	2	3	3	3	3	3	3	3	3		0
	AA7	68	59	65	56	65	57	66	60	63	44	49	50	52	52	50	52	48	55		7
	GH47	11	12	12	12	11	13	12	11	12	10	10	10	10	10	11	10	10	10		0
	GH1	6	6	7	6	6	6	6	5	6	6	6	8	8	8	8	6	5	6		0
	GT4	14	13	13	15	15	11	18	12	13	6	6	6	6	6	6	7	6	6		4
	GH5	21	20	24	23	23	22	24	24	22	19	25	23	24	23	24	24	22	23		1
	PL1	10	12	12	12	11	12	13	12	12	9	12	13	14	13	13	12	12	12		1
	CE5	10	13	13	13	11	10	12	12	12	12	10	12	11	11	12	10	10	12		1
	GT39	4	4	4	4	4	4	4	4	4	2	3	3	3	3	3	3	3	3		0
	GT90	7	7	7	7	4	6	7	7	7	5	5	4	5	5	5	5	5	5		1
	AA6	1	1	1	1	1	1	2	1	1	1	1	1	1	1	1	1	1	1		0
	GH127	3	3	3	3	3	3	3	3	3	3	3	3	3	3	3	3	3	3		0
	GH114	3	3	4	3	3	3	4	4	3	3	3	3	3	3	3	3	3	5		0
	GH132	2	2	3	2	3	3	3	3	2	2	2	2	2	2	2	2	2	2		0
	GT2_Chitin_synth	16	18	21	20	19	21	19	21	20	8	7	9	8	8	7	7	9	9		6
	AA2	9	9	8	8	9	7	10	10	8	6	7	7	7	7	7	9	8	9		1
	GH13	14	14	14	14	12	12	12	12	16	7	9	8	8	8	9	9	8	8		2
	GT22	12	12	12	12	11	12	12	12	12	4	4	4	4	4	4	4	4	4		4
	CE3	6	6	5	6	7	5	6	6	6	5	7	6	6	6	6	7	5	8		0
	GH18	32	25	26	19	29	20	28	27	33	20	31	25	24	24	28	29	20	35		4
	GH15	4	5	4	5	5	4	4	4	4	3	3	3	3	3	3	4	3	2		0
	PL4	4	4	4	4	4	4	4	4	4	4	3	3	3	3	3	3	3	3		0
	GH74	2	2	3	2	2	2	2	3	2	2	2	2	2	2	2	2	2	2		0
	GH7	3	6	6	6	6	6	6	6	3	2	3	3	3	3	3	3	3	3		1
	AA8	6	5	6	6	6	6	6	6	6	5	5	5	5	5	5	5	5	10		1
	CE4	10	9	11	11	12	10	11	10	10	10	10	11	11	11	12	8	10	10		0
	GT66	1	1	1	1	1	1	1	1	1	1	1	1	1	1	1	1	1	1		0
	AA11	4	4	4	4	4	4	4	4	4	5	4	4	4	4	4	4	4	4		0
	GT2_Glyco_tranf_2	3	2	4	2	3	2	4	2	3	3	3	2	3	3	4	3	3	3		0
	AA4	10	7	8	7	6	7	7	7	9	3	7	7	7	7	7	8	6	11		1
	GH2	8	10	9	11	7	9	9	10	10	9	10	10	11	10	11	10	9	10		1
	GH76	15	12	14	12	13	12	13	12	14	7	9	9	10	10	10	9	9	9		2
	CBM32	3	3	5	3	3	3	4	3	4	3	3	3	5	3	3	3	3	4		0
	AA5	4	4	6	4	4	4	6	4	5	3	5	4	5	4	4	4	4	5		0
	AA3	39	32	43	35	36	33	35	36	36	26	33	32	32	32	34	35	30	34		3
	GH16	39	39	40	39	38	39	39	43	42	28	29	32	31	31	33	30	30	36		4
	GH105	3	3	4	3	4	4	4	3	4	4	4	4	4	4	4	4	4	4		0
	CE12	4	4	4	4	3	4	4	4	4	4	4	4	4	4	4	4	4	4		0
	GH32	16	8	9	10	8	10	14	13	13	8	10	10	10	10	10	8	7	10		2
	CBM38	3	1	1	2	1	2	4	3	2	1	2	2	2	2	2	1	1	2		0
	CBM50	5	0	4	0	3	0	1	4	1	0	1	0	0	0	0	0	0	3		1
	AA1	30	24	20	24	21	25	21	21	26	13	17	17	17	17	19	23	17	14		4
	GH95	2	2	2	2	2	2	2	1	2	3	2	2	2	2	2	2	2	2		0
	AA9	15	15	17	15	20	15	14	15	15	17	15	15	15	14	15	14	14	15		1
	PL3	7	7	7	7	7	7	7	7	7	7	7	7	7	7	9	7	7	9		0
	GT71	3	3	3	3	3	3	3	3	3	3	3	3	3	3	2	4	3	3		0
	CE16	5	5	5	5	6	5	6	7	5	4	6	5	5	5	5	5	5	6		0
	AA12	4	5	4	4	4	4	4	2	4	2	3	3	3	3	3	3	3	3		0
	GT76	1	1	1	1	1	1	1	1	1	0	1	1	1	1	1	1	1	1		0
	GH31	10	7	9	8	7	10	9	8	11	5	10	8	9	8	8	11	9	8		1
	GH17	5	5	5	5	5	5	5	5	7	3	5	5	5	5	4	4	4	4		0
	GT50	1	1	1	1	1	1	1	1	1	0	1	1	1	1	1	1	1	1		0
	GT32	5	5	6	5	5	5	5	6	5	3	6	5	5	5	6	4	5	5		0
	GH55	6	5	3	4	3	3	4	4	4	1	3	4	4	4	5	3	2	2		1
	GT35	2	2	2	2	2	2	2	2	2	0	1	1	1	1	1	1	1	1		0
	GT33	1	1	1	1	1	1	1	1	1	0	1	1	1	1	1	1	1	1		0
	GT15	4	4	4	4	4	4	4	4	4	3	4	4	4	4	4	4	4	4		0
	GH43	33	33	35	44	35	31	30	33	38	26	35	39	39	39	40	30	29	38		4
	GH133	2	1	2	1	2	2	2	2	2	1	1	1	1	1	1	1	1	1		0
	GT59	2	2	2	2	2	2	2	2	2	1	1	1	1	1	1	1	1	1		0
	GT58	1	1	1	1	1	1	1	1	1	2	1	1	1	1	1	1	1	1		0
	GT20	11	7	11	11	11	11	10	11	11	3	3	3	3	3	3	3	3	3		3
	GH28	17	14	12	12	14	13	14	18	13	12	13	13	14	13	11	12	13	15		1
	GH64	9	3	6	4	6	4	6	4	4	4	3	3	3	3	8	7	5	9		2
	GT8	13	11	9	9	11	9	9	11	9	7	8	8	8	8	9	6	8	15		2
	CBM21	54	7	13	7	12	9	10	8	11	2	1	2	1	2	3	1	2	1		12
	GT1	13	13	14	13	10	10	7	11	16	6	10	12	12	12	11	9	8	12		2
	GH79	6	3	2	3	2	3	3	3	3	2	3	3	3	3	3	2	3	3		0
	GT109	3	3	3	3	3	3	3	3	3	3	3	3	3	3	3	3	3	0		0
	GT21	1	1	1	1	1	1	1	1	1	0	1	1	1	1	1	1	1	1		0
	GH72	3	3	8	3	8	6	8	8	8	3	3	3	3	3	4	3	3	3		2
	GH154	4	4	4	4	4	4	4	4	4	2	3	3	3	3	3	4	3	3		0
	CBM20	2	2	2	2	2	2	2	2	3	2	2	2	2	2	2	2	2	1		0
	GT24	1	1	1	1	1	1	1	1	1	1	1	1	1	1	1	1	1	1		0
	GH139	1	1	1	1	1	1	1	1	1	1	1	1	1	1	1	1	1	1		0
	PL42	3	3	3	3	3	3	3	3	3	2	2	2	2	2	2	2	2	0		0
	CE2	1	1	1	1	1	1	1	1	1	1	1	1	1	1	1	1	1	1		0
	CBM91	6	6	5	8	6	6	6	6	8	6	7	6	6	6	8	8	6	0		1
	GH11	4	3	4	3	4	4	4	4	4	4	3	3	3	3	3	3	3	3		0
	GH109	5	5	6	5	5	5	5	4	5	4	5	5	5	5	6	5	4	0		1
	GH128	5	4	3	4	3	3	3	3	5	3	4	3	3	3	3	3	3	3		0
	AA13	1	1	1	1	1	1	1	1	2	1	1	1	1	1	1	1	1	1		0
	GH33	1	1	1	1	1	1	1	1	1	1	1	1	1	1	1	1	1	1		0
	GH29	2	3	2	2	2	2	2	2	2	3	3	3	3	3	3	2	2	2		0
	GH106	1	3	3	2	2	1	2	4	3	0	2	2	2	2	2	2	1	2		0
	CBM18	2	2	2	5	3	2	4	2	3	3	3	4	5	5	3	5	3	1		1
	GH62	1	1	1	1	1	1	1	1	1	1	1	1	1	1	1	1	1	1		0
	GH49	1	1	1	1	1	1	1	1	1	1	1	1	1	1	1	1	1	1		0
	GH51	2	1	2	2	2	2	2	2	2	2	1	1	1	1	1	2	2	2		0
	CE8	5	3	4	3	4	4	6	6	4	3	4	5	6	6	4	4	4	6		1
	GT34	6	6	6	6	6	5	6	6	7	3	3	3	3	3	3	3	3	3		1
	GT62	6	6	8	7	5	6	6	8	8	3	3	3	3	3	3	3	3	3		2
	GH38	1	1	1	1	1	1	1	1	1	1	1	1	1	1	1	1	1	1		0
	GT3	3	3	2	2	2	2	2	3	2	1	1	1	1	1	1	1	1	1		0
	CE1	6	5	5	5	5	5	5	4	7	5	5	5	5	5	6	5	5	5		0
	AA16	2	2	2	2	2	2	2	2	2	1	1	1	1	1	1	1	1	1		0
	GT2_Glycos_transf	3	3	3	3	4	3	4	3	3	2	2	2	2	2	3	2	2	2		0
	GT64	2	2	4	2	3	2	3	3	2	3	2	2	2	2	2	3	2	2		0
	GH67	2	3	3	3	1	2	2	3	3	2	3	4	3	3	3	2	2	3		0
	GH10	5	5	5	6	5	5	5	3	6	4	5	6	6	6	6	5	5	6		0
	GH37	2	4	5	4	4	4	4	5	5	2	2	2	2	2	2	2	2	2		1
	GT57	2	2	2	2	2	2	2	2	2	2	2	2	2	2	2	2	2	2		0
	GH45	2	2	2	2	2	2	3	2	2	1	1	1	1	1	1	1	1	1		0
	GH134	2	2	3	2	3	2	3	1	2	1	1	1	1	1	1	1	1	2		0
	PL11	1	2	2	1	0	1	2	2	1	0	1	1	1	1	1	1	1	1		0
	GH88	2	2	3	3	2	3	3	3	2	1	3	2	2	2	2	4	3	3		0
	GH27	3	3	3	3	5	3	3	3	4	2	2	3	3	3	3	4	3	0		0
	GH125	5	5	4	4	4	4	4	4	4	1	3	3	3	3	3	3	3	3		0
	GH75	2	2	3	2	2	2	3	3	3	1	2	2	2	2	2	2	2	2		0
	GH81	3	3	3	3	3	3	3	3	3	0	1	1	1	1	1	1	1	1		1
	CE9	1	4	3	3	4	3	4	3	3	0	1	1	1	1	1	1	1	1		1
	GT2_Glyco_trans_2	8	4	12	4	4	3	4	4	8	3	4	3	4	3	4	3	3	3		2
	GH152	1	1	1	1	1	1	1	1	1	0	1	2	2	2	2	1	1	2		0
	GT69	3	3	3	3	3	2	3	2	4	2	5	3	3	3	3	3	3	4		0
	GH93	5	3	5	4	6	6	6	5	6	6	4	5	5	5	5	6	6	5		0
	CBM24	2	1	3	2	2	2	2	1	2	2	2	2	2	2	2	2	2	2		0
	GH71	2	2	4	3	3	3	4	4	4	3	3	3	3	3	3	3	3	3		0
	GH115	1	4	4	4	4	4	2	4	3	1	3	3	3	3	3	3	3	3		0
	GT17	2	2	3	2	3	2	2	2	3	2	2	2	2	2	2	2	2	2		0
	CBM63	5	5	2	5	2	1	2	2	2	1	2	2	2	2	2	2	1	2		1
	GH53	2	1	2	1	2	1	1	1	2	2	1	1	1	1	1	2	2	2		0
	AA14	1	1	1	1	1	1	1	1	1	1	1	1	1	1	1	1	1	1		0
	GH35	6	6	9	7	5	7	6	4	9	6	5	6	7	6	8	7	7	5		1
	GH6	1	1	1	1	1	1	1	1	1	1	1	1	1	1	1	1	1	1		0
	CBM36	1	1	1	1	1	1	1	1	1	1	1	1	1	1	1	1	1	1		0
	CBM6	1	1	1	1	1	1	1	1	1	1	1	1	1	1	1	1	1	1		0
	GH162	1	1	1	1	1	1	1	1	1	1	1	1	1	1	1	1	1	1		0
	PL24	1	0	2	2	0	1	0	2	2	1	1	1	1	1	1	0	1	0		0
	PL9	2	2	2	2	2	2	2	2	2	2	2	2	2	2	2	2	2	1		0
	GH65	2	1	1	1	1	1	1	1	1	1	1	1	1	1	1	1	1	1		0
	GH30	3	2	2	2	1	2	1	2	3	2	2	2	2	2	2	2	2	2		0
	GH117	1	1	1	1	1	1	1	1	1	1	1	1	1	1	1	1	1	1		0
	PL26	1	1	1	1	1	1	1	1	1	1	1	1	1	1	1	1	1	1		0
	GH146	1	1	1	1	1	1	1	1	1	1	1	1	1	1	1	2	1	1		0
	CBM42	1	1	1	1	1	1	2	1	1	1	1	1	1	1	1	1	1	1		0
	GH54	1	1	1	1	1	1	2	1	1	1	1	1	1	1	1	1	1	1		0
	GH24	1	1	2	2	2	2	2	2	3	1	2	2	2	2	2	1	2	2		0
	GH172	1	1	1	1	1	1	2	2	1	1	1	1	1	1	1	1	0	0		0
	GH12	1	1	4	1	1	2	3	1	2	1	1	1	1	1	1	2	2	3		0
	GH142	1	1	0	1	1	1	1	0	1	1	1	1	1	1	1	1	1	1		0
	GT48	0	1	1	1	1	1	1	1	1	1	1	1	1	1	1	1	1	1		0
	CBM43	0	1	6	1	6	4	6	6	6	1	1	1	1	1	1	1	1	1		2
	GH131	0	1	1	1	1	1	1	1	1	0	1	1	1	1	1	1	1	1		0
	GH84	0	0	1	0	1	0	0	0	0	0	0	0	0	0	0	0	0	0		0
	CE7	0	0	1	1	1	1	0	0	0	1	0	0	0	0	0	0	1	1		0
	GH135	0	0	4	0	0	0	1	0	0	0	0	0	0	0	0	0	0	1		0
	CE18	0	0	1	0	0	0	1	1	0	0	0	0	0	0	0	0	0	0		0
	CBM87	0	0	1	0	0	0	1	1	0	0	0	0	0	0	0	0	0	0		0
	GT5	0	0	1	0	0	0	1	0	0	0	0	0	0	0	0	0	0	0		0
	GH39	0	0	0	0	1	0	0	0	0	0	0	0	0	0	0	0	0	0		0
	CBM12	0	0	0	0	0	0	0	0	1	0	0	0	0	0	0	0	0	0		0
	GH42	0	0	0	0	0	0	0	0	0	0	0	0	1	0	0	0	0	0		0
	GH23	0	0	0	0	0	0	0	0	0	0	0	0	0	0	1	0	0	0		0
	GH141	0	0	0	0	0	0	0	0	0	0	0	0	0	0	0	1	0	0		0
	CE10	0	0	0	0	0	0	0	0	0	0	0	0	0	0	0	0	0	92		21
	GH145	0	0	0	0	0	0	0	0	0	0	0	0	0	0	0	0	0	2		0
		949	840	944	873	875	827	900	889	945	613	745	746	762	745	775	750	688	864
				949	840	944	873	875	827	900	889	945	613	745	746	762	745	775	750	688	864
								F. oxysporum f. sp. lycopersici 4287	949
								F. oxysporum f. sp. lycopersici MN25	840
								F. oxysporum f. sp. pisi HDV247	944
								F. oxysporum f. sp. radicis-lycopersici 26381	873
								F. oxysporum f. sp. vasinfectum 25433	875
								F. odoratissimum NRRL 54006	827
								F. oxysporum f. sp. conglutinans race 2 54008	900
								F. oxysporum f. sp. raphani 54005	889
								F. oxysporum f. sp. melonis 26406	945
								F. odoratissimum	613
								F. oxysporum f. sp. radicis-cucumerinum	745
								F. oxysporum f. sp. cepae	746
								F. oxysporum f. sp. cepae	762
								F. oxysporum f. sp. cepae	745
								F. oxysporum f. sp. narcissi	775
								F. oxysporum f. sp. cubense	750
								F. oxysporum f. sp. cubense	688
								F. oxysporum f. sp. albedinis	864

## Sheet: Sheet3
	F. oxysporum f. sp. lycopersici 4287	F. oxysporum f. sp. lycopersici MN25	F. oxysporum f. sp. pisi HDV247	F. oxysporum f. sp. radicis-lycopersici 26381	F. oxysporum f. sp. vasinfectum 25433	F. odoratissimum NRRL 54006	F. oxysporum f. sp. conglutinans race 2 54008	F. oxysporum f. sp. raphani 54005	F. oxysporum f. sp. melonis 26406	F. odoratissimum	F. oxysporum f. sp. radicis-cucumerinum	F. oxysporum f. sp. cepae	F. oxysporum f. sp. cepae	F. oxysporum f. sp. cepae	F. oxysporum f. sp. narcissi	F. oxysporum f. sp. cubense	F. oxysporum f. sp. cubense	F. oxysporum f. sp. albedinis		descriptions
PF00187	12	7	9	11	10	8	11	10	10	7	8	8	11	11	10	9	6	7	NO	Chitin recognition protein
PF00704	34	27	26	20	28	20	30	30	34	19	33	27	26	26	28	30	20	36	NO	Glycosyl hydrolases family 18
PF00067	181	173	193	174	166	151	181	183	173	109	141	146	149	148	148	150	131	173	NO	Cytochrome P450
PF00903	18	17	21	18	21	14	17	18	17	13	17	14	15	14	14	14	15	15	NO	Glyoxalase/Bleomycin resistance protein/Dioxygenase superfamily
PF01557	18	17	18	16	17	18	14	16	20	18	16	17	17	17	19	17	19	19	NO	Fumarylacetoacetate (FAA) hydrolase family
PF07690	715	694	742	726	707	660	695	695	753	505	584	583	587	585	597	574	554	608	NO	Major Facilitator Superfamily
PF08450	8	9	9	9	7	7	7	7	9	6	7	7	8	7	7	7	6	7	NO	SMP-30/Gluconolactonase/LRE-like region
PF00002	14	11	12	10	10	11	10	12	14	5	7	8	7	7	6	7	7	8	NO	7 transmembrane receptor (Secretin family)
PF05462	8	6	9	6	7	6	7	8	7	5	6	7	5	6	5	5	5	7	NO	Slime mold cyclic AMP receptor
PF14033	6	5	5	5	4	5	4	5	6	5	5	5	5	5	4	5	5	6	NO	Protein of unknown function (DUF4246)
PF17389	19	18	17	20	18	17	15	17	19	16	20	18	18	18	19	23	17	19	NO	Bacterial alpha-L-rhamnosidase 6 hairpin glycosidase domain
PF00083	244	219	261	236	242	220	242	238	259	169	190	195	198	196	198	209	190	204	NO	Sugar (and other) transporter
PF05592	10	8	8	9	7	8	6	8	9	6	8	8	8	8	9	10	8	8	NO	Bacterial alpha-L-rhamnosidase concanavalin-like domain
PF08531	10	9	9	10	8	8	7	8	10	6	9	9	9	9	11	9	8	9	NO	Alpha-L-rhamnosidase N-terminal domain
PF17390	13	11	11	12	10	11	9	11	11	11	11	11	11	11	12	14	11	10	NO	Bacterial alpha-L-rhamnosidase C-terminal domain
PF00135	51	40	45	42	44	38	47	46	49	30	40	40	43	38	38	37	32	38	NO	Carboxylesterase family
PF01425	53	45	51	42	42	37	40	48	46	28	38	35	36	35	38	36	33	34	NO	Amidase
PF00172	772	799	879	821	774	703	770	764	848	346	574	562	567	576	556	521	409	645	NO	Fungal Zn(2)-Cys(6) binuclear cluster domain
PF04082	480	520	616	519	506	477	527	509	533	213	326	321	318	319	327	300	279	353	NO	Fungal specific transcription factor domain
PF07519	9	9	9	9	6	8	10	10	11	8	9	10	10	10	10	9	8	12	NO	Tannase and feruloyl esterase
PF04479	52	51	55	57	53	51	51	53	56	40	48	54	53	54	49	50	50	47	NO	RTA1 like protein
PF01048	41	28	46	40	28	17	26	37	28	14	30	28	24	30	45	19	19	28	NO	Phosphorylase superfamily
PF12874	16	23	14	15	16	16	15	14	16	11	11	11	11	11	13	10	14	13	NO	Zinc-finger of C2H2 type
PF00005	110	129	128	131	125	110	114	120	134	66	80	87	90	87	89	78	79	78	NO	ABC transporter
PF00664	58	79	67	79	74	59	67	70	75	36	37	40	43	40	43	39	39	38	NO	ABC transporter transmembrane region
PF17660	1	1	1	1	1	1	1	1	1	1	1	1	1	1	1	1	1	1	NO	Bacterial tandem repeat domain 1
PF00728	7	5	5	6	5	6	4	4	7	3	5	4	4	4	3	4	4	3	NO	Glycosyl hydrolase family 20, catalytic domain
PF01596	8	7	7	10	7	7	7	8	7	6	5	5	5	5	5	6	6	6	NO	O-methyltransferase
PF08241	193	177	186	176	155	147	160	151	182	102	126	120	119	122	126	117	108	137	NO	Methyltransferase domain
PF13578	10	9	8	12	8	8	8	10	10	6	7	7	7	7	7	7	7	8	NO	Methyltransferase domain
PF03576	2	2	2	2	2	2	2	2	2	2	2	2	2	2	2	2	2	2	NO	Peptidase family S58
PF06609	17	22	29	27	25	25	25	26	20	13	19	20	21	20	22	20	22	25	NO	Fungal trichothecene efflux pump (TRI12)
PF00857	27	27	29	28	30	24	32	27	29	6	9	9	10	9	9	8	9	9	NO	Isochorismatase family
PF08242	78	81	83	82	79	67	74	76	85	43	58	58	59	57	57	61	56	70	NO	Methyltransferase domain
PF13489	200	181	193	182	168	146	165	163	193	98	119	118	118	119	122	113	107	142	NO	Methyltransferase domain
PF13649	197	180	189	178	161	147	160	155	187	100	122	112	113	116	121	116	110	139	NO	Methyltransferase domain
PF00501	91	88	94	86	91	84	97	87	94	56	75	70	74	71	80	71	65	75	NO	AMP-binding enzyme
PF13193	36	38	41	36	39	37	42	38	41	25	35	35	35	35	37	32	31	35	NO	AMP-binding enzyme C-terminal domain
PF16177	8	8	8	7	8	7	8	8	9	5	6	5	5	5	7	7	5	7	NO	Acetyl-coenzyme A synthetase N-terminus
PF07859	63	61	75	65	63	62	69	64	66	48	61	63	63	64	67	62	58	66	NO	alpha/beta hydrolase fold
PF20434	38	35	44	38	41	36	39	38	39	25	38	37	40	40	42	36	31	45	NO	BD-FAE
PF17111	16	15	17	19	10	15	12	15	13	13	16	15	15	15	16	9	12	12	NO	Fungal N-terminal domain of STAND proteins
PF00144	23	18	28	23	23	20	27	25	21	16	21	25	25	25	24	21	19	27	NO	Beta-lactamase
PF01042	24	24	26	25	23	23	25	24	28	14	19	21	23	20	21	19	18	19	NO	Endoribonuclease L-PSP
PF00132	10	10	11	10	9	10	10	10	10	5	7	7	7	7	6	6	6	7	NO	Bacterial transferase hexapeptide (six repeats)
PF12464	5	5	6	5	6	5	6	5	5	4	5	6	6	6	5	5	5	6	NO	Maltose acetyltransferase
PF14602	5	5	6	5	5	5	5	5	5	4	5	5	5	5	4	4	4	5	NO	Hexapeptide repeat of succinyl-transferase
PF00324	122	129	131	131	127	125	116	116	134	77	89	90	93	91	96	93	92	93	NO	Amino acid permease
PF13520	126	135	135	138	130	127	118	119	143	79	97	96	96	98	105	96	94	97	NO	Amino acid permease
PF01593	30	33	35	33	32	33	36	34	39	24	32	29	28	29	34	31	26	38	NO	Flavin containing amine oxidoreductase
PF13450	134	115	135	105	115	114	122	122	122	97	107	109	111	107	122	117	107	135	NO	NAD(P)-binding Rossmann-like domain
PF00106	300	282	324	284	317	298	324	294	319	231	250	249	251	252	262	271	257	261	NO	short chain dehydrogenase
PF08659	201	194	230	201	225	209	216	208	218	151	174	169	170	171	179	189	172	177	NO	KR domain
PF13561	280	267	295	269	294	275	298	277	298	213	235	234	236	237	250	256	238	243	NO	Enoyl-(Acyl carrier protein) reductase
PF11951	156	138	151	144	143	125	131	141	151	76	106	95	95	94	99	97	91	104	NO	Fungal specific transcription factor domain
PF01063	9	10	11	11	8	10	10	9	11	10	8	10	10	10	11	9	9	13	NO	Amino-transferase class IV
PF01266	70	61	67	64	61	66	62	60	70	53	59	60	60	59	60	64	62	67	NO	FAD dependent oxidoreductase
PF01168	4	5	4	5	4	5	6	4	5	4	5	5	5	5	5	4	5	5	NO	Alanine racemase, N-terminal domain
PF14031	3	4	3	4	3	3	5	3	4	3	4	4	4	4	4	3	3	4	NO	Putative serine dehydratase domain
PF00171	58	54	68	59	54	52	63	55	63	38	56	55	56	55	55	50	43	63	NO	Aldehyde dehydrogenase family
PF00786	17	18	18	19	18	17	17	18	18	1	3	2	2	2	2	2	2	2	NO	P21-Rho-binding domain
PF06985	139	144	162	139	141	127	148	149	153	112	137	125	130	128	144	128	132	169	NO	Heterokaryon incompatibility protein (HET)
PF00107	141	127	160	139	155	144	147	139	150	98	110	108	112	110	116	124	111	125	NO	Zinc-binding dehydrogenase
PF08240	120	114	138	125	132	120	124	115	131	77	99	106	106	105	109	110	95	115	NO	Alcohol dehydrogenase GroES-like domain
PF12697	107	104	109	109	116	98	107	103	120	74	97	101	105	100	110	103	94	109	NO	Alpha/beta hydrolase family
PF00753	14	17	19	22	26	15	20	15	21	10	20	20	20	21	20	15	13	14	NO	Metallo-beta-lactamase superfamily
PF02627	6	6	3	6	5	4	3	3	5	3	5	6	6	6	8	2	4	7	NO	Carboxymuconolactone decarboxylase family
PF03446	19	19	22	22	26	20	22	19	20	13	16	20	20	20	20	17	15	19	NO	NAD binding domain of 6-phosphogluconate dehydrogenase
PF03807	11	14	13	15	14	11	14	11	14	8	11	12	12	12	11	10	9	14	NO	NADP oxidoreductase coenzyme F420-dependent
PF14833	9	8	9	10	10	9	8	7	9	6	8	9	9	9	10	8	8	9	NO	NAD-binding of NADP-dependent 3-hydroxyisobutyrate dehydrogenase
PF13302	15	18	16	18	17	16	15	16	15	15	15	13	14	15	14	14	14	13	NO	Acetyltransferase (GNAT) domain
PF01814	6	4	7	5	5	4	6	6	10	4	5	5	4	4	4	4	4	6	NO	Hemerythrin HHE cation binding domain
PF20238	5	5	5	5	5	5	5	5	5	4	4	4	4	4	4	4	4	4	NO	Family of unknown function (DUF6595)
PF13714	7	7	9	7	6	7	8	6	8	7	7	7	7	7	7	6	7	8	NO	Phosphoenolpyruvate phosphomutase
PF05368	101	92	107	95	106	88	99	92	103	74	111	103	102	100	105	96	83	122	NO	NmrA-like family
PF13460	127	113	132	115	127	105	122	111	128	91	125	118	117	118	123	119	100	131	NO	NAD(P)H-binding
PF00933	37	41	44	40	35	31	41	42	42	23	35	37	40	37	36	33	26	31	NO	Glycosyl hydrolase family 3 N terminal domain
PF01915	40	41	43	43	36	33	42	44	42	22	34	37	40	37	36	32	25	34	NO	Glycosyl hydrolase family 3 C-terminal domain
PF05050	2	2	2	2	2	2	2	2	2	0	1	1	1	1	1	1	1	1	NO	Methyltransferase FkbM domain
PF13383	2	2	2	2	2	2	2	2	2	0	1	1	1	1	1	1	1	1	NO	Methyltransferase domain
PF05631	1	1	1	1	1	1	1	1	1	1	1	1	1	1	1	1	0	1	NO	Sugar-tranasporters, 12 TM
PF00550	36	37	40	38	35	35	40	34	44	25	35	35	37	35	38	32	30	35	NO	Phosphopantetheine attachment site
PF00668	18	17	21	15	19	16	20	16	17	9	15	13	15	14	17	12	14	13	NO	Condensation domain
PF00096	103	104	104	93	94	90	99	102	108	42	58	62	59	59	61	61	51	74	NO	Zinc finger, C2H2 type
PF02065	2	3	3	3	2	3	3	3	3	2	3	3	3	3	3	3	3	3	NO	Melibiase
PF00962	6	5	6	6	6	6	5	5	6	7	6	5	5	5	6	5	6	6	NO	Adenosine deaminase
PF01488	7	9	5	9	5	13	6	6	7	7	6	7	7	7	7	5	7	7	NO	Shikimate / quinate 5-dehydrogenase
PF08501	9	9	7	8	7	13	7	7	9	6	6	6	6	6	6	8	6	6	NO	Shikimate dehydrogenase substrate binding domain
PF18317	4	5	4	4	4	7	4	4	4	3	3	3	3	4	4	3	3	3	NO	Shikimate 5'-dehydrogenase C-terminal domain
PF01202	7	10	6	9	6	12	6	6	7	5	7	7	7	7	7	7	5	5	NO	Shikimate kinase
PF01261	5	5	5	5	5	5	5	5	5	5	5	5	6	5	5	5	5	5	NO	Xylose isomerase-like TIM barrel
PF01487	9	10	8	9	8	14	8	8	9	3	4	4	5	4	4	5	4	4	NO	Type I 3-dehydroquinase
PF02566	3	3	2	2	2	3	2	2	3	2	2	2	2	2	2	2	2	2	NO	OsmC-like protein
PF03595	10	12	13	12	12	12	14	12	12	8	8	8	7	7	9	10	9	8	NO	Voltage-dependent anion channel
PF14087	9	7	8	8	8	8	9	7	9	8	6	8	8	8	8	7	8	9	NO	Domain of unknown function (DUF4267)
PF01565	82	66	74	65	72	68	77	69	72	50	58	60	62	61	60	62	57	72	NO	FAD binding domain
PF08031	28	28	29	26	33	27	33	31	29	21	23	24	26	25	24	26	22	26	NO	Berberine and berberine like
PF19305	4	4	3	4	4	2	4	4	4	1	4	4	4	5	4	5	2	4	NO	MmgE/PrpD C-terminal domain
PF00702	60	65	61	66	58	54	61	63	60	29	38	44	41	42	41	40	37	44	NO	haloacid dehalogenase-like hydrolase
PF12710	9	10	10	9	7	8	9	10	9	3	6	7	6	7	7	5	5	7	NO	haloacid dehalogenase-like hydrolase
PF13242	13	14	14	15	14	14	14	14	14	13	11	11	10	11	10	11	12	10	NO	HAD-hyrolase-like
PF13419	21	20	21	21	21	21	21	21	21	17	18	18	17	18	17	17	17	18	NO	Haloacid dehalogenase-like hydrolase
PF00004	81	84	82	85	83	82	84	81	85	57	66	65	68	65	69	65	61	69	NO	ATPase family associated with various cellular activities (AAA)
PF01968	7	7	6	7	5	6	5	6	7	6	6	6	6	6	6	6	6	6	NO	Hydantoinase/oxoprolinase
PF05378	6	7	6	7	5	6	5	6	7	6	6	6	6	6	6	6	6	6	NO	Hydantoinase/oxoprolinase N-terminal region
PF06032	3	3	3	3	3	3	2	3	3	3	3	3	3	3	3	3	3	3	NO	Protein of unknown function (DUF917)
PF02133	14	17	15	16	16	13	10	15	14	10	12	11	11	12	11	11	10	15	NO	Permease for cytosine/purines, uracil, thiamine, allantoin
PF03096	2	2	3	2	2	2	2	3	3	2	2	2	2	2	2	2	2	1	NO	Ndr family
PF08881	3	4	4	4	4	4	4	3	4	4	4	4	4	4	4	4	4	3	NO	CVNH domain
PF09362	10	5	6	5	6	6	6	7	9	4	4	4	4	4	5	4	4	8	NO	Domain of unknown function (DUF1996)
PF05544	3	4	4	3	3	4	3	4	4	3	3	3	3	3	3	4	4	3	NO	Proline racemase
PF13606	98	88	96	96	84	79	93	88	94	55	73	75	72	72	102	62	57	93	NO	Ankyrin repeat
PF00173	41	42	52	43	46	39	42	41	43	22	30	37	40	35	35	32	27	31	NO	Cytochrome b5-like Heme/Steroid binding domain
PF00487	16	15	28	17	18	16	24	25	24	8	12	16	21	16	15	10	8	11	NO	Fatty acid desaturase
PF03171	15	16	15	15	13	18	16	15	14	14	14	14	14	14	15	13	17	18	NO	2OG-Fe(II) oxygenase superfamily
PF14226	13	14	15	14	13	14	14	13	15	12	14	13	13	13	13	13	14	16	NO	non-haem dioxygenase in morphine synthesis N-terminal
PF01979	27	26	30	31	34	25	33	32	31	16	26	29	32	31	23	20	19	23	NO	Amidohydrolase family
PF07969	10	9	12	9	12	10	14	10	11	5	8	9	9	10	11	8	8	8	NO	Amidohydrolase family
PF00646	61	65	67	64	62	62	65	68	65	24	35	36	33	34	32	33	33	37	NO	F-box domain
PF00459	5	6	5	6	5	6	6	6	5	6	6	7	6	6	6	6	6	5	NO	Inositol monophosphatase family
PF01145	12	12	12	12	12	12	12	12	12	4	5	5	5	5	5	5	5	5	NO	SPFH domain / Band 7 family
PF01370	106	106	115	103	111	95	108	108	109	76	94	97	98	96	98	97	84	98	NO	NAD dependent epimerase/dehydratase family
PF04321	16	14	18	15	16	14	19	20	16	11	10	10	11	10	10	13	9	12	NO	RmlD substrate binding domain
PF03097	3	3	3	3	3	3	3	3	3	1	2	2	2	2	2	2	2	2	NO	BRO1-like domain
PF13949	4	4	4	4	4	4	4	4	4	1	2	2	2	2	2	2	2	2	NO	ALIX V-shaped domain binding to HIV
PF04366	10	12	9	11	11	11	10	9	12	7	7	7	7	7	7	7	7	8	NO	Las17-binding protein actin regulator
PF03959	6	7	7	7	8	7	7	7	7	5	7	6	6	6	6	6	6	7	NO	Serine hydrolase (FSH1)
PF00922	1	0	0	0	0	1	1	1	1	1	0	0	0	0	1	1	1	0	NO	Vesiculovirus phosphoprotein
PF01532	11	12	12	12	11	13	12	11	12	10	10	10	10	10	11	10	10	10	NO	Glycosyl hydrolase family 47
PF11905	35	31	34	35	32	32	35	36	38	23	26	27	26	26	24	28	25	35	NO	Domain of unknown function (DUF3425)
PF13602	60	52	57	51	63	51	54	48	59	41	51	48	50	49	51	58	48	56	NO	Zinc-binding dehydrogenase
PF01035	2	2	2	2	2	2	1	2	2	2	2	2	2	2	2	2	2	2	NO	6-O-methylguanine DNA methyltransferase, DNA binding domain
PF00225	18	18	18	18	18	18	17	18	18	11	11	10	11	11	11	11	11	11	NO	Kinesin motor domain
PF16796	14	14	14	14	13	14	14	14	14	10	9	9	8	9	9	10	10	10	NO	Microtubule binding
PF02732	3	3	3	3	3	3	3	3	3	2	3	3	3	3	3	3	3	3	NO	ERCC4 domain
PF00300	33	26	30	25	28	28	31	26	31	16	14	13	13	13	15	15	17	15	NO	Histidine phosphatase superfamily (branch 1)
PF12396	6	2	6	3	4	4	4	5	3	3	2	2	2	2	2	5	3	4	NO	Protein of unknown function (DUF3659)
PF08325	3	3	3	3	3	3	3	3	3	3	4	3	4	3	3	3	3	3	NO	WLM domain
PF00795	20	21	27	25	22	21	24	24	21	16	16	19	19	18	18	18	16	16	NO	Carbon-nitrogen hydrolase
PF04152	1	2	2	2	2	2	2	3	2	1	1	1	1	1	1	1	1	1	NO	Mre11 DNA-binding presumed domain
PF00149	52	43	45	44	44	43	42	44	49	23	31	29	30	29	28	29	30	35	NO	Calcineurin-like phosphoesterase
PF00232	6	6	6	6	5	6	5	4	6	6	6	8	8	8	7	5	5	6	NO	Glycosyl hydrolase family 1
PF11807	7	4	4	4	4	4	4	4	5	4	4	3	3	3	4	3	4	4	NO	Mycotoxin biosynthesis protein UstYa
PF09084	11	12	12	12	11	11	11	8	11	1	1	1	1	1	1	1	1	1	NO	NMT1/THI5 like
PF03162	1	1	1	1	1	1	1	1	1	1	1	1	1	1	1	1	1	1	NO	Tyrosine phosphatase family
PF10032	1	1	1	1	1	1	1	1	1	1	1	1	1	1	1	1	1	1	NO	Phosphate transport (Pho88)
PF05181	1	1	1	1	1	1	1	1	1	1	1	1	1	1	1	1	1	1	NO	XPA protein C-terminus
PF00400	175	164	172	175	172	162	170	174	175	87	107	109	106	107	107	98	99	117	NO	WD domain, G-beta repeat
PF08232	1	1	1	1	1	1	1	1	1	1	1	1	1	1	1	1	1	1	NO	Striatin family
PF00561	57	53	53	52	59	46	56	53	52	30	37	40	41	38	41	40	38	42	NO	alpha/beta hydrolase fold
PF02129	12	13	18	11	10	13	16	15	16	8	12	11	11	11	15	11	12	13	NO	X-Pro dipeptidyl-peptidase (S15 family)
PF12146	36	32	35	38	40	30	32	35	38	26	31	31	33	31	37	32	26	35	NO	Serine aminopeptidase, S33
PF02668	21	23	23	22	20	21	24	22	22	14	18	17	17	17	16	16	16	17	NO	Taurine catabolism dioxygenase TauD, TfdA family
PF09779	1	1	1	1	1	1	1	1	1	1	1	1	1	1	1	1	1	1	NO	Ima1 N-terminal domain
PF10302	1	1	1	1	1	1	1	1	1	2	1	1	1	1	1	1	1	1	NO	DSC E3 ubiquitin ligase complex subunit 3, ubiquitin-like domain
PF13373	1	1	1	1	1	1	1	1	1	2	1	1	1	1	1	1	1	1	NO	DSC E3 ubiquitin ligase complex subunit 3, C-terminal domain
PF00270	74	70	72	75	74	70	73	73	77	40	88	53	66	52	57	74	68	62	NO	DEAD/DEAH box helicase
PF00271	127	128	124	128	133	116	130	133	135	69	120	89	100	89	89	102	100	94	NO	Helicase conserved C-terminal domain
PF08148	2	2	2	2	2	2	2	2	2	2	2	2	2	2	2	2	2	2	NO	DSHCT (NUC185) domain
PF13234	2	2	2	2	2	2	2	2	2	2	2	2	2	2	2	2	2	2	NO	rRNA-processing arch domain
PF01535	6	6	6	6	6	6	8	5	7	5	7	7	7	7	6	7	7	8	NO	PPR repeat
PF08660	1	1	1	1	1	1	1	1	1	1	1	1	1	1	1	1	1	1	NO	Oligosaccharide biosynthesis protein Alg14 like
PF00071	68	70	74	72	68	71	72	75	71	31	36	35	35	35	36	36	35	37	NO	Ras family
PF03770	3	2	2	2	2	2	2	2	3	2	2	2	2	2	2	2	2	2	NO	Inositol polyphosphate kinase
PF00566	20	22	23	23	22	15	22	23	22	11	11	11	11	11	11	11	11	10	NO	Rab-GTPase-TBC domain
PF01264	1	1	1	1	1	1	1	1	1	1	1	1	1	1	1	1	1	1	NO	Chorismate synthase
PF07714	284	287	282	286	273	262	286	287	272	99	160	126	125	127	139	123	105	146	NO	Protein tyrosine and serine/threonine kinase
PF00534	16	14	16	17	16	11	20	14	14	6	7	6	6	6	7	8	6	8	NO	Glycosyl transferases group 1
PF13439	3	3	3	3	3	3	3	3	3	3	3	3	3	3	3	3	3	3	NO	Glycosyltransferase Family 4
PF13579	3	3	3	3	3	3	3	3	3	3	3	3	3	3	3	3	3	3	NO	Glycosyl transferase 4-like domain
PF13692	17	15	16	18	17	11	20	15	15	6	8	7	7	7	8	9	6	9	NO	Glycosyl transferases group 1
PF00378	22	26	26	27	28	28	27	24	24	24	25	24	25	24	22	26	25	21	NO	Enoyl-CoA hydratase/isomerase
PF06726	3	3	3	3	3	3	3	3	3	1	1	1	1	1	1	1	1	1	NO	Bladder cancer-related protein BC10
PF14378	2	3	3	3	3	3	3	3	3	3	3	3	3	3	3	3	3	3	NO	PAP2 superfamily
PF00076	112	132	135	133	136	116	140	135	128	51	64	63	63	64	62	64	59	65	NO	RNA recognition motif. (a.k.a. RRM, RBD, or RNP domain)
PF01424	8	9	9	9	7	7	9	9	9	2	4	4	4	4	4	4	4	4	NO	R3H domain
PF00125	18	17	20	13	19	18	21	21	19	7	9	9	9	9	10	9	8	9	NO	Core histone H2A/H2B/H3/H4
PF00808	25	24	24	19	25	23	26	25	23	8	10	10	11	11	10	10	10	11	NO	Histone-like transcription factor (CBF/NF-Y) and archaeal histone
PF16211	2	2	2	2	2	2	2	2	2	3	2	2	2	2	2	2	2	2	NO	C-terminus of histone H2A
PF00810	3	3	3	3	3	3	3	3	3	2	2	2	2	2	2	2	2	2	NO	ER lumen protein retaining receptor
PF03540	1	1	1	1	1	1	1	1	1	1	1	1	1	1	1	1	1	1	NO	Transcription initiation factor TFIID 23-30kDa subunit
PF00203	4	5	5	5	5	5	5	4	5	2	2	2	2	2	2	2	2	2	NO	Ribosomal protein S19
PF00150	19	18	21	19	21	19	19	19	20	16	20	20	21	20	20	19	19	19	NO	Cellulase (glycosyl hydrolase family 5)
PF00226	43	38	36	36	35	35	40	40	38	25	32	27	30	27	30	29	28	33	NO	DnaJ domain
PF09320	2	2	2	2	2	2	2	2	2	1	2	1	1	1	1	1	1	1	NO	Domain of unknown function (DUF1977)
PF04424	1	1	1	1	1	1	1	1	1	1	1	1	1	1	1	1	1	1	NO	MINDY deubiquitinase
PF02518	49	55	80	59	62	53	61	64	61	22	30	27	28	28	30	29	24	34	NO	Histidine kinase-, DNA gyrase B-, and HSP90-like ATPase
PF08676	2	2	2	2	2	2	2	2	2	2	2	2	2	2	2	2	2	2	NO	MutL C terminal dimerisation domain
PF13589	6	7	7	7	7	7	7	7	7	5	5	5	5	5	5	6	5	5	NO	Histidine kinase-, DNA gyrase B-, and HSP90-like ATPase
PF00637	6	6	5	6	5	5	5	5	6	4	4	4	4	4	4	4	4	4	NO	Region in Clathrin and VPS
PF12451	1	1	1	1	1	1	1	1	1	1	1	1	1	1	1	1	1	1	NO	Vacuolar protein sorting protein 11 C terminal
PF01467	12	13	13	13	13	11	10	10	13	5	6	6	6	6	6	6	6	6	NO	Cytidylyltransferase-like
PF13847	101	101	115	105	91	91	93	85	114	58	71	68	69	70	78	73	68	85	NO	Methyltransferase domain
PF00544	9	11	11	11	10	11	12	11	11	9	11	12	13	12	12	11	11	11	NO	Pectate lyase
PF01699	22	22	23	21	26	19	21	23	21	11	13	15	14	15	15	15	12	15	NO	Sodium/calcium exchanger protein
PF03733	2	2	2	2	2	2	2	1	1	0	2	2	2	2	2	1	2	2	NO	Inner membrane component domain
PF07724	11	11	10	11	10	10	11	10	10	6	6	6	7	6	6	7	6	6	NO	AAA domain (Cdc48 subfamily)
PF07728	24	25	25	26	25	27	25	25	25	18	19	19	22	19	20	21	19	19	NO	AAA domain (dynein-related subfamily)
PF16450	5	6	6	6	5	6	5	6	5	5	5	5	5	5	5	5	5	5	NO	Proteasomal ATPase OB C-terminal domain
PF17862	22	24	23	24	22	24	23	23	22	17	17	17	19	17	19	17	18	17	NO	AAA+ lid domain
PF00102	4	4	3	4	3	4	2	3	4	2	2	2	2	2	2	2	2	2	NO	Protein-tyrosine phosphatase
PF00581	25	19	21	23	18	22	19	22	25	12	15	15	15	15	15	12	15	15	NO	Rhodanese-like domain
PF05794	2	2	2	2	2	2	2	2	2	2	2	2	2	2	2	2	2	2	NO	T-complex protein 11
PF01433	5	6	6	6	6	5	6	6	5	4	4	3	5	3	6	4	4	3	NO	Peptidase family M1 domain
PF11838	3	4	4	4	4	3	4	4	3	3	2	2	4	2	5	2	3	2	NO	ERAP1-like C-terminal domain
PF17900	5	6	6	6	6	5	6	6	5	3	4	3	5	3	6	4	4	3	NO	Peptidase M1 N-terminal domain
PF04062	1	1	1	1	1	1	1	1	1	1	1	1	1	1	1	1	1	1	NO	ARP2/3 complex ARPC3 (21 kDa) subunit
PF04189	1	1	1	1	1	1	1	1	1	1	1	1	1	1	1	1	1	1	NO	Gcd10p family
PF01384	4	4	4	4	5	4	4	4	4	4	4	5	5	5	5	4	4	5	NO	Phosphate transporter family
PF05285	1	1	1	1	1	1	1	1	1	1	1	1	1	1	1	1	1	1	NO	SDA1
PF08158	1	1	1	1	1	1	1	1	1	1	1	1	1	1	1	1	1	1	NO	NUC130/3NT domain
PF00153	97	99	92	101	92	98	91	89	98	47	44	44	47	46	47	44	45	46	NO	Mitochondrial carrier protein
PF00023	158	149	157	157	146	127	153	149	150	88	123	130	123	131	153	106	101	144	NO	Ankyrin repeat
PF05729	109	66	105	89	81	62	83	100	78	41	67	70	64	72	82	55	54	85	NO	NACHT domain
PF12796	169	167	170	167	160	141	167	162	163	93	130	142	137	142	170	114	116	164	NO	Ankyrin repeats (3 copies)
PF13637	133	132	132	129	120	108	128	126	127	73	103	115	105	111	143	92	90	134	NO	Ankyrin repeats (many copies)
PF01073	33	37	41	35	37	31	38	37	41	24	30	31	33	30	33	32	27	34	NO	3-beta hydroxysteroid dehydrogenase/isomerase family
PF07993	37	35	44	34	37	29	36	42	38	25	33	36	36	35	36	33	28	33	NO	Male sterility protein
PF20150	40	34	34	34	31	34	36	27	36	23	29	29	29	30	26	28	36	32	NO	2EXR family
PF05183	5	6	7	5	7	5	7	5	6	2	4	5	5	5	4	4	3	6	NO	RNA dependent RNA polymerase
PF09451	2	2	2	2	2	2	2	2	2	0	1	1	1	1	1	1	1	1	NO	Autophagy-related protein 27
PF12090	1	1	1	1	1	1	1	1	1	1	1	1	1	1	1	1	1	1	NO	Spt20 family
PF01184	10	11	14	11	14	11	14	11	13	7	8	10	12	10	9	11	8	9	NO	GPR1/FUN34/yaaH family
PF00202	16	15	14	14	13	13	18	14	16	11	14	15	15	15	16	15	13	13	NO	Aminotransferase class-III
PF00266	13	15	15	15	14	15	14	14	16	12	10	11	11	11	12	10	12	11	NO	Aminotransferase class-V
PF00282	13	15	19	15	15	15	15	16	16	7	10	10	10	10	10	9	10	10	NO	Pyridoxal-dependent decarboxylase conserved domain
PF01083	11	13	13	13	12	11	13	13	13	13	11	12	11	11	12	11	11	12	NO	Cutinase
PF00648	29	28	26	27	23	19	22	26	30	3	11	9	9	9	10	9	7	10	NO	Calpain family cysteine protease
PF00097	73	78	71	75	74	64	80	77	85	23	31	34	35	37	35	32	34	40	NO	Zinc finger, C3HC4 type (RING finger)
PF02176	2	1	1	1	1	1	1	1	2	1	1	1	1	1	1	1	1	1	NO	TRAF-type zinc finger
PF13445	39	45	43	44	47	37	45	48	46	15	20	19	20	21	21	20	18	19	NO	RING-type zinc-finger
PF13639	54	57	55	56	60	50	61	58	65	19	26	27	27	29	29	27	27	32	NO	Ring finger domain
PF13920	32	43	36	40	35	40	40	46	44	10	14	14	15	15	19	14	14	17	NO	Zinc finger, C3HC4 type (RING finger)
PF13923	45	50	48	50	49	40	54	53	57	10	15	16	16	18	19	16	17	20	NO	Zinc finger, C3HC4 type (RING finger)
PF15227	1	0	0	0	0	0	0	0	1	0	0	0	0	0	0	0	0	0	NO	zinc finger of C3HC4-type, RING
PF04564	8	8	8	8	8	8	8	8	8	3	3	3	3	3	3	3	4	3	NO	U-box domain
PF10408	3	3	3	3	3	3	3	3	3	1	1	1	1	1	1	1	1	1	NO	Ubiquitin elongating factor core
PF08631	1	1	1	1	1	0	1	1	1	0	1	1	1	1	1	1	1	1	NO	Meiosis protein SPO22/ZIP4 like
PF00111	7	8	9	8	8	8	9	7	8	3	7	7	7	7	7	7	6	8	NO	2Fe-2S iron-sulfur cluster binding domain
PF00941	4	4	3	4	3	3	3	3	4	2	2	2	2	2	2	2	2	2	NO	FAD binding domain in molybdopterin dehydrogenase
PF01315	4	4	3	4	3	3	3	3	4	2	2	2	2	2	2	2	2	2	NO	Aldehyde oxidase and xanthine dehydrogenase, a/b hammerhead domain
PF01799	3	3	3	3	3	3	3	3	3	2	2	2	1	2	2	2	2	2	NO	[2Fe-2S] binding domain
PF02738	4	4	3	4	3	3	3	3	4	2	2	2	2	2	2	2	2	2	NO	Molybdopterin cofactor-binding domain
PF03450	4	4	3	4	3	3	3	3	4	2	2	2	2	2	2	2	2	2	NO	CO dehydrogenase flavoprotein C-terminal domain
PF20256	4	4	3	4	3	3	3	3	4	2	2	2	2	2	2	2	2	2	NO	Molybdopterin cofactor-binding domain
PF00155	48	51	58	51	51	47	51	49	59	27	34	38	39	38	33	30	30	36	NO	Aminotransferase class I and II
PF00069	299	303	300	301	292	279	312	301	293	104	168	136	136	139	146	130	112	161	NO	Protein kinase domain
PF02373	20	21	14	18	20	17	23	17	15	5	6	7	7	7	7	7	6	7	NO	JmjC domain, hydroxylase
PF02375	3	7	7	7	7	8	7	5	7	2	2	2	2	2	2	2	2	2	NO	jmjN domain
PF13771	11	12	12	12	12	12	12	11	12	3	3	3	3	3	3	3	3	3	NO	PHD-like zinc-binding domain
PF13832	11	12	12	12	12	12	12	11	12	3	3	3	3	3	3	3	3	3	NO	PHD-zinc-finger like domain
PF00170	79	33	46	37	39	31	41	45	48	9	21	25	25	25	33	16	13	21	NO	bZIP transcription factor
PF10056	5	5	7	5	8	5	7	8	5	1	1	1	0	1	1	1	1	1	NO	Uncharacterized conserved protein (DUF2293)
PF08161	1	1	1	1	1	1	1	1	1	1	1	1	1	1	1	1	1	1	NO	NUC173 domain
PF12850	4	4	4	4	4	4	4	4	4	2	4	4	4	4	4	4	4	4	NO	Calcineurin-like phosphoesterase superfamily domain
PF07557	1	1	1	1	1	1	1	1	1	1	1	1	1	1	1	1	1	1	NO	Shugoshin C terminus
PF07558	1	1	1	1	1	1	1	1	1	1	1	1	1	1	1	1	1	1	NO	Shugoshin N-terminal coiled-coil region
PF08654	1	1	1	1	1	1	1	1	1	1	1	1	1	1	1	1	1	1	NO	DASH complex subunit Dad2
PF04408	13	13	14	13	14	13	14	13	14	8	13	11	10	11	11	10	9	10	NO	Helicase associated domain (HA2)
PF07717	12	12	12	12	12	12	12	11	13	8	12	11	10	11	11	9	9	10	NO	Oligonucleotide/oligosaccharide-binding (OB)-fold
PF02845	7	6	6	6	6	6	7	6	7	5	5	5	5	5	5	5	5	5	NO	CUE domain
PF03009	12	13	11	12	12	13	12	12	11	3	5	5	5	5	5	5	5	4	NO	Glycerophosphoryl diester phosphodiesterase family
PF08695	2	2	2	2	2	2	2	2	2	2	2	2	2	2	2	2	2	2	NO	Cytochrome oxidase complex assembly protein 1
PF06201	2	2	2	2	2	2	2	2	2	2	2	2	2	2	2	2	2	2	NO	PITH domain
PF10214	1	1	1	1	1	1	1	1	1	1	1	1	1	1	1	1	1	1	NO	RNA polymerase I-specific transcription-initiation factor
PF08234	1	1	1	1	1	1	1	1	1	1	1	1	1	1	1	1	1	1	NO	Chromosome segregation protein Spc25
PF12554	1	1	1	1	1	1	1	1	1	1	1	1	1	1	1	1	1	1	NO	Mitotic-spindle organizing gamma-tubulin ring associated
PF05495	4	4	4	4	4	4	4	4	4	1	3	3	3	3	3	3	4	3	NO	CHY zinc finger
PF14599	1	1	1	1	1	1	1	1	1	1	1	1	1	1	1	1	1	1	NO	Zinc-ribbon
PF14634	17	23	19	24	21	24	23	22	27	7	9	10	10	10	9	9	10	11	NO	zinc-RING finger domain
PF02366	4	4	4	4	4	4	4	4	4	2	3	3	3	3	3	3	3	3	NO	Dolichyl-phosphate-mannose-protein mannosyltransferase
PF16192	3	3	3	3	3	3	3	3	3	2	3	3	3	3	3	3	3	3	NO	C-terminal four TMM region of protein-O-mannosyltransferase
PF00025	68	63	69	67	69	64	66	69	71	35	39	39	39	39	40	39	38	39	NO	ADP-ribosylation factor family
PF04515	2	2	2	2	2	2	2	2	2	1	2	2	3	2	2	2	2	2	NO	Plasma-membrane choline transporter
PF00491	9	10	9	10	9	8	9	8	9	7	6	7	8	7	7	7	6	7	NO	Arginase family
PF03911	1	1	1	1	1	1	1	1	1	1	1	1	1	1	1	1	1	1	NO	Sec61beta family
PF03031	6	10	10	10	10	10	10	10	10	4	5	5	5	5	5	5	5	5	NO	NLI interacting factor-like phosphatase
PF06472	2	2	2	2	2	2	2	2	2	2	2	2	2	2	2	2	2	2	NO	ABC transporter transmembrane region 2
PF00248	47	41	48	44	44	41	47	43	52	30	39	38	39	39	40	43	40	48	NO	Aldo/keto reductase family
PF12799	10	10	10	11	11	10	10	10	10	3	3	3	3	3	3	3	3	3	NO	Leucine Rich repeats (2 copies)
PF13516	12	13	12	13	13	12	11	12	12	7	6	6	7	6	6	6	6	6	NO	Leucine Rich repeat
PF13855	20	21	24	23	25	25	24	23	22	6	8	7	7	7	9	8	8	8	NO	Leucine rich repeat
PF14580	3	2	3	2	3	2	2	3	3	0	2	2	2	2	2	2	1	1	NO	Leucine-rich repeat
PF00651	37	35	31	30	35	29	34	30	35	20	31	25	24	26	27	22	24	30	NO	BTB/POZ domain
PF01399	22	23	23	23	23	23	21	23	24	13	14	14	14	14	14	14	14	14	NO	PCI domain
PF01775	4	3	3	3	4	4	4	3	4	1	1	1	1	1	1	1	1	1	NO	Ribosomal proteins 50S-L18Ae/60S-L20/60S-L18A
PF08592	3	3	2	3	3	3	4	3	3	3	3	3	3	3	3	3	3	3	NO	Anthrone oxygenase
PF00385	47	32	28	27	33	23	33	37	31	10	15	11	15	11	22	13	11	23	NO	Chromo (CHRromatin Organisation MOdifier) domain
PF10165	1	1	1	1	1	1	1	1	1	1	1	1	1	1	1	1	1	1	NO	Guanine nucleotide exchange factor synembryn
PF12231	1	1	1	1	1	1	1	1	1	1	1	1	1	1	1	1	1	1	NO	Rap1-interacting factor 1 N terminal
PF01263	3	3	3	3	3	3	3	3	3	4	3	3	3	3	3	3	3	3	NO	Aldose 1-epimerase
PF01474	1	1	1	1	1	1	1	1	1	1	1	1	1	1	1	1	1	1	NO	Class-II DAHP synthetase family
PF19026	3	3	3	3	3	3	3	3	3	1	1	2	2	2	2	2	2	2	NO	HYPK UBA domain
PF01876	1	1	1	1	1	1	1	1	1	1	1	1	1	1	1	1	1	1	NO	RNase P subunit p30
PF04828	21	18	19	19	20	16	20	19	21	12	19	27	27	26	21	14	14	22	NO	Glutathione-dependent formaldehyde-activating enzyme
PF10232	1	1	1	1	1	1	1	1	1	1	1	1	1	1	1	1	0	1	NO	Mediator of RNA polymerase II transcription complex subunit 8
PF00884	27	21	25	21	24	21	21	18	20	16	18	17	17	17	18	18	17	17	NO	Sulfatase
PF12411	1	1	1	1	1	1	1	1	1	1	1	1	1	1	1	1	1	1	NO	Choline sulfatase enzyme C terminal
PF00307	6	6	7	6	7	6	6	7	6	4	5	5	5	5	5	5	5	5	NO	Calponin homology (CH) domain
PF00612	3	3	3	3	3	3	3	3	3	2	2	2	2	2	2	2	2	2	NO	IQ calmodulin-binding motif
PF00616	5	5	5	5	3	5	5	5	5	2	2	2	2	2	2	2	2	2	NO	GTPase-activator protein for Ras-like GTPase
PF03836	5	5	5	5	3	5	5	5	5	2	2	2	2	2	2	2	2	2	NO	RasGAP C-terminus
PF02582	10	10	9	10	9	10	9	4	10	3	3	3	3	3	3	3	3	3	NO	RMND1/Sif2-Sif3/Mrx10, DUF155
PF03151	14	14	15	15	14	14	14	15	14	7	7	8	7	8	7	6	7	7	NO	Triose-phosphate Transporter family
PF00122	49	50	45	50	43	41	44	45	43	22	26	30	28	30	29	29	26	34	NO	E1-E2 ATPase
PF00403	9	16	9	20	7	7	10	9	9	7	7	8	9	8	7	7	8	7	NO	Heavy-metal-associated domain
PF00615	15	11	15	15	15	10	19	12	14	5	8	7	7	7	8	6	5	7	NO	Regulator of G protein signaling domain
PF01198	2	2	2	2	2	2	2	2	2	1	1	1	1	1	1	1	1	1	NO	Ribosomal protein L31e
PF00179	42	31	32	38	33	40	33	33	42	14	20	20	20	20	20	20	19	20	NO	Ubiquitin-conjugating enzyme
PF12678	27	23	27	22	27	19	26	27	25	9	8	8	8	8	9	8	7	9	NO	RING-H2 zinc finger domain
PF12861	26	19	23	17	24	15	23	26	21	6	6	8	8	8	10	8	7	9	NO	Anaphase-promoting complex subunit 11 RING-H2 finger
PF00333	2	2	2	2	2	2	2	2	2	2	2	2	2	2	2	2	2	2	NO	Ribosomal protein S5, N-terminal domain
PF03719	2	2	2	2	2	2	2	2	2	2	2	2	2	2	2	2	2	2	NO	Ribosomal protein S5, C-terminal domain
PF02752	17	15	17	16	18	15	19	17	16	4	7	6	6	6	6	5	5	6	NO	Arrestin (or S-antigen), C-terminal domain
PF12928	1	1	1	1	1	1	1	1	1	1	1	1	1	1	1	1	1	1	NO	tRNA-splicing endonuclease subunit sen54 N-term
PF01434	2	2	2	2	2	2	2	2	2	2	2	2	2	2	2	2	2	2	NO	Peptidase family M41
PF13857	71	90	84	89	74	71	75	79	83	43	69	67	62	64	82	47	52	74	NO	Ankyrin repeats (many copies)
PF05907	2	2	2	2	2	2	2	2	2	1	1	1	1	1	1	1	1	1	NO	CXXC motif containing zinc binding protein, eukaryotic
PF04032	2	2	2	2	2	2	2	2	2	1	2	2	2	2	2	1	2	2	NO	RNAse P Rpr2/Rpp21/SNM1 subunit domain
PF03367	1	1	1	1	1	1	1	1	1	1	1	1	1	1	1	1	1	1	NO	ZPR1 zinc-finger domain
PF05460	1	1	1	1	1	1	1	1	1	1	1	1	1	1	1	1	1	1	NO	Origin recognition complex subunit 6 (ORC6)
PF03467	2	1	1	1	1	1	1	1	2	1	1	1	1	1	1	1	1	1	NO	Smg-4/UPF3 family
PF08558	1	1	1	1	1	1	1	1	1	1	1	1	1	1	1	1	1	1	NO	Telomere repeat binding factor (TRF)
PF09995	2	3	3	3	2	3	3	3	3	2	3	3	3	3	3	3	3	5	NO	ER-bound oxygenase mpaB/B'/Rubber oxygenase, catalytic domain
PF04847	2	2	2	2	2	2	2	2	2	1	1	1	1	1	1	1	1	1	NO	Calcipressin
PF03147	1	1	1	1	1	1	1	1	1	1	1	1	1	1	1	1	1	1	NO	Ferredoxin-fold anticodon binding domain
PF01000	3	2	2	2	2	2	2	2	3	2	2	2	2	2	2	2	2	2	NO	RNA polymerase Rpb3/RpoA insert domain
PF01193	7	6	6	5	6	6	6	5	7	4	4	4	4	4	4	4	4	4	NO	RNA polymerase Rpb3/Rpb11 dimerisation domain
PF04158	1	1	1	1	1	1	1	1	1	1	1	1	1	1	1	1	1	1	NO	Sof1-like domain
PF00383	9	11	12	11	11	11	11	12	9	6	8	8	8	8	8	8	8	8	NO	Cytidine and deoxycytidylate deaminase zinc-binding region
PF00075	2	2	1	1	1	1	1	1	2	8	16	10	63	38	32	54	26	5	NO	RNase H
PF01693	2	2	2	2	2	2	2	2	3	2	3	2	2	2	2	2	2	2	NO	Caulimovirus viroplasmin
PF01833	5	5	5	5	5	5	5	5	5	1	1	1	1	1	1	1	1	1	NO	IPT/TIG domain
PF01036	6	5	8	6	7	3	5	6	12	3	3	4	4	4	4	3	3	8	NO	Bacteriorhodopsin-like protein
PF08613	9	12	11	10	10	10	11	11	13	4	5	5	5	5	5	5	5	5	NO	Cyclin
PF09649	1	1	1	1	1	1	1	1	1	2	1	1	1	1	1	1	1	1	NO	Histone chaperone domain CHZ
PF05841	4	4	4	4	4	4	4	4	4	1	1	1	1	1	1	1	1	1	NO	Apc15p protein
PF00310	2	2	2	2	2	2	2	2	2	1	1	1	1	1	1	1	1	1	NO	Glutamine amidotransferases class-II
PF01493	2	2	2	2	2	2	2	2	2	1	1	1	1	1	1	1	1	1	NO	GXGXG motif
PF01645	2	2	2	2	2	2	2	2	2	1	1	1	1	1	1	1	1	1	NO	Conserved region in glutamate synthase
PF04898	2	2	2	2	2	2	2	2	2	1	1	1	1	1	1	1	1	1	NO	Glutamate synthase central domain
PF07992	93	83	87	71	77	73	74	79	88	56	60	64	65	63	63	62	63	86	NO	Pyridine nucleotide-disulphide oxidoreductase
PF14691	2	2	2	2	2	2	2	2	2	1	1	1	1	1	1	1	1	1	NO	Dihydroprymidine dehydrogenase domain II, 4Fe-4S cluster
PF02656	15	12	12	12	12	12	12	12	15	6	6	7	7	7	7	6	7	7	NO	Domain of unknown function (DUF202)
PF09359	8	5	5	5	5	5	5	5	8	3	2	2	2	2	2	2	2	2	NO	VTC domain
PF00370	11	14	22	8	14	16	22	22	13	2	3	3	4	3	3	3	3	3	NO	FGGY family of carbohydrate kinases, N-terminal domain
PF02782	4	15	23	9	16	17	23	23	14	2	3	3	3	3	3	4	4	4	NO	FGGY family of carbohydrate kinases, C-terminal domain
PF04097	1	1	1	1	1	1	1	1	1	1	1	1	1	1	1	1	1	1	NO	Nup93/Nic96
PF13634	7	11	10	11	11	11	11	11	12	4	5	5	5	5	6	6	6	6	NO	Nucleoporin FG repeat region
PF00690	27	23	28	25	24	24	26	27	25	14	18	19	19	19	18	18	17	24	NO	Cation transporter/ATPase, N-terminus
PF04818	6	6	6	6	6	6	6	6	6	5	4	4	4	4	4	4	4	4	NO	CID domain
PF00285	4	4	4	4	4	4	4	4	4	4	4	4	4	4	4	4	4	4	NO	Citrate synthase, C-terminal domain
PF01284	18	7	9	8	7	6	7	6	7	4	7	6	6	7	6	6	5	6	NO	Membrane-associating domain
PF01053	27	22	22	24	24	28	30	17	30	10	11	11	11	11	11	12	10	11	NO	Cys/Met metabolism PLP-dependent enzyme
PF01212	9	11	11	11	11	11	11	12	9	5	7	6	6	6	8	7	6	6	NO	Beta-eliminating lyase
PF06772	3	3	3	3	3	3	3	3	3	2	3	3	4	3	3	3	3	3	NO	Bacterial low temperature requirement A protein (LtrA)
PF00397	11	14	14	14	14	15	14	14	15	11	11	11	11	11	11	11	11	13	NO	WW domain
PF09430	1	1	1	1	1	1	1	1	1	1	1	1	1	1	1	1	1	1	NO	ER membrane protein complex subunit 7, beta-sandwich domain
PF01529	7	8	7	7	7	8	8	7	7	2	6	6	6	6	6	6	5	6	NO	DHHC palmitoyltransferase
PF00018	42	43	42	41	42	41	43	43	45	14	19	19	20	19	19	19	19	19	NO	SH3 domain
PF00063	6	6	6	6	6	6	6	6	6	3	4	4	4	4	4	4	4	4	NO	Myosin head (motor domain)
PF06017	2	2	2	2	2	2	2	2	2	1	1	1	1	1	1	1	1	1	NO	Unconventional myosin tail, actin- and lipid-binding
PF07653	34	39	35	38	35	35	36	36	39	10	17	17	17	17	17	16	16	17	NO	Variant SH3 domain
PF02755	1	1	1	1	1	1	1	1	1	1	1	1	1	1	1	1	1	1	NO	RPEL repeat
PF00254	4	3	4	3	4	3	4	4	4	3	3	3	3	3	3	3	3	3	NO	FKBP-type peptidyl-prolyl cis-trans isomerase
PF02386	21	19	11	18	16	14	13	12	13	3	4	6	5	6	6	4	4	7	NO	Cation transport protein
PF00817	7	7	6	7	7	6	6	6	7	3	4	4	4	4	4	4	4	4	NO	impB/mucB/samB family
PF11799	7	7	6	7	7	6	6	6	7	3	4	4	4	4	4	4	4	4	NO	impB/mucB/samB family C-terminal domain
PF03358	6	6	5	7	5	4	6	6	7	4	7	6	6	6	7	4	4	7	NO	NADPH-dependent FMN reductase
PF00856	22	18	19	19	16	17	18	21	21	11	15	16	16	16	18	16	13	20	NO	SET domain
PF12894	17	17	19	18	19	18	19	24	18	10	12	12	13	12	11	12	12	14	NO	Anaphase-promoting complex subunit 4 WD40 domain
PF03311	2	2	2	2	2	2	2	2	2	1	1	1	1	1	1	1	1	1	NO	Cornichon protein
PF00557	22	22	22	24	23	23	24	24	25	10	11	11	11	11	12	11	11	12	NO	Metallopeptidase family M24
PF01753	10	11	14	12	9	9	11	16	12	7	11	10	10	10	13	10	7	19	NO	MYND finger
PF15801	2	2	2	2	2	2	2	2	2	1	1	1	1	1	1	1	1	1	NO	zf-MYND-like zinc finger, mRNA-binding
PF01494	63	69	88	66	68	73	71	71	72	60	64	60	59	61	71	66	68	71	NO	FAD binding domain
PF00410	3	3	3	3	3	3	3	3	3	3	2	2	2	2	2	2	2	2	NO	Ribosomal protein S8
PF00180	18	18	18	18	19	18	17	18	18	6	9	9	9	9	9	9	9	9	NO	Isocitrate/isopropylmalate dehydrogenase
PF00009	28	29	31	30	31	30	29	31	32	12	18	18	18	18	18	18	17	17	NO	Elongation factor Tu GTP binding domain
PF00679	10	10	9	10	9	10	9	9	10	4	6	6	6	6	6	6	6	6	NO	Elongation factor G C-terminus
PF03144	16	15	16	16	16	15	14	16	17	6	9	9	9	9	9	9	9	9	NO	Elongation factor Tu domain 2
PF03764	3	3	3	3	3	3	3	3	3	1	3	3	3	3	3	3	3	3	NO	Elongation factor G, domain IV
PF14492	7	7	6	7	6	7	6	6	7	3	4	4	4	4	4	4	4	4	NO	Elongation Factor G, domain III
PF00026	22	22	23	23	25	25	26	24	26	18	20	21	23	21	21	20	23	22	NO	Eukaryotic aspartyl protease
PF01061	30	30	37	33	30	32	31	32	32	19	26	30	30	30	32	26	24	23	NO	ABC-2 type transporter
PF08153	1	1	1	1	1	1	1	1	1	1	1	1	1	1	1	1	1	1	NO	NGP1NT (NUC091) domain
PF02698	2	2	2	2	2	2	2	2	2	2	3	3	3	3	3	2	2	2	NO	DUF218 domain
PF01490	36	36	40	37	29	32	36	33	36	25	30	28	28	28	27	27	27	27	NO	Transmembrane amino acid transporter protein
PF01423	29	31	31	32	32	27	32	32	30	14	16	16	16	16	16	16	16	16	NO	LSM domain
PF03798	6	5	5	6	5	5	5	5	6	3	4	4	4	4	4	4	4	4	NO	TLC domain
PF08226	3	4	4	4	4	4	4	2	4	1	2	2	2	2	2	2	2	2	NO	Domain of unknown function (DUF1720)
PF19326	1	2	2	2	2	2	2	2	2	1	1	1	1	1	1	1	1	1	NO	AMP deaminase
PF07944	3	3	3	3	3	3	3	3	3	3	3	3	3	3	3	3	3	3	NO	Beta-L-arabinofuranosidase, GH127
PF08449	2	3	2	2	2	2	2	2	2	2	2	2	2	2	2	2	2	2	NO	UAA transporter family
PF00488	6	7	7	7	7	7	7	7	7	6	6	6	6	6	6	6	6	6	NO	MutS domain V
PF05192	5	7	6	6	6	7	7	6	6	6	5	5	5	5	5	5	5	5	NO	MutS domain III
PF10270	1	1	1	1	1	1	1	1	1	1	1	1	1	1	1	1	1	1	NO	Membrane magnesium transporter
PF00505	39	46	96	111	49	90	47	47	93	9	9	9	9	10	12	9	9	11	NO	HMG (high mobility group) box
PF09011	11	13	61	77	13	58	13	14	68	7	5	6	6	6	5	6	6	5	NO	HMG-box domain
PF00628	23	27	26	27	26	29	27	26	27	8	10	10	10	10	11	11	10	11	NO	PHD-finger
PF00520	4	4	4	4	4	4	4	3	4	2	2	2	2	2	2	2	2	2	NO	Ion transport protein
PF01634	1	1	1	1	1	1	1	1	1	1	1	1	1	1	1	1	1	1	NO	ATP phosphoribosyltransferase
PF08029	1	1	1	1	1	1	1	1	1	1	1	1	1	1	1	1	1	1	NO	HisG, C-terminal domain
PF11754	2	2	2	2	2	2	2	2	2	1	1	1	1	1	1	1	1	1	NO	Velvet factor
PF12223	5	5	5	5	5	5	5	5	5	4	4	4	4	4	4	4	4	4	NO	Protein of unknown function (DUF3602)
PF01208	2	2	2	2	2	2	2	2	2	1	1	1	1	1	1	1	1	1	NO	Uroporphyrinogen decarboxylase (URO-D)
PF07019	2	2	2	2	1	2	2	2	2	1	1	1	1	1	1	1	1	1	NO	EMC6
PF05347	12	12	12	10	12	12	12	11	12	6	7	7	6	7	7	7	6	7	NO	Complex 1 protein (LYR family)
PF13233	6	6	6	6	6	6	6	6	6	5	6	6	6	6	6	6	6	6	NO	Complex1_LYR-like
PF12998	1	1	1	1	1	1	1	1	1	2	1	1	1	1	1	1	1	1	NO	Inhibitor of growth proteins N-terminal histone-binding
PF00850	8	8	8	8	4	7	8	8	8	4	4	4	4	4	4	4	4	4	NO	Histone deacetylase domain
PF03537	3	3	4	3	3	3	4	4	3	3	3	3	3	3	3	3	3	5	NO	Glycoside-hydrolase family GH114
PF03856	2	2	3	2	3	3	3	3	2	2	2	2	2	2	2	2	2	2	NO	Beta-glucosidase (SUN family)
PF03982	1	1	1	1	1	1	1	1	1	1	1	1	1	1	1	1	1	1	NO	Diacylglycerol acyltransferase
PF08171	1	1	1	1	1	1	1	1	1	1	1	1	1	1	1	1	1	1	NO	Mad3/BUB1 homology region 2
PF08311	1	1	1	1	1	1	1	1	1	1	1	1	1	1	1	1	1	1	NO	Mad3/BUB1 homology region 1
PF00113	6	6	6	6	6	6	6	6	6	1	1	1	1	1	1	1	1	1	NO	Enolase, C-terminal TIM barrel domain
PF03952	2	2	2	2	2	2	2	2	2	1	1	1	1	1	1	1	1	1	NO	Enolase, N-terminal domain
PF08118	1	3	2	3	2	2	2	2	2	1	1	1	2	1	1	1	1	1	NO	Yeast mitochondrial distribution and morphology (MDM) proteins
PF08597	1	1	1	1	1	1	1	1	1	1	1	1	1	1	1	1	1	1	NO	Translation initiation factor eIF3 subunit
PF01786	3	3	4	3	3	3	5	5	3	1	1	1	1	1	1	1	1	2	NO	Alternative oxidase
PF13894	10	12	11	12	11	12	11	13	15	5	10	9	8	7	8	7	6	6	NO	C2H2-type zinc finger
PF13912	5	5	4	4	4	4	4	5	4	1	4	3	3	3	3	5	1	2	NO	C2H2-type zinc finger
PF12325	1	3	2	2	1	1	2	2	1	1	1	1	1	1	1	1	1	1	NO	TATA element modulatory factor 1 TATA binding
PF12329	1	3	2	2	1	1	2	2	1	1	1	1	1	1	1	1	1	1	NO	TATA element modulatory factor 1 DNA binding
PF01426	10	9	9	9	9	10	9	9	9	3	3	3	3	3	4	3	3	3	NO	BAH domain
PF13191	12	21	21	23	22	20	22	20	21	6	8	8	9	8	9	7	6	7	NO	AAA ATPase domain
PF13401	24	22	25	23	23	21	22	20	21	7	12	14	14	14	15	10	11	14	NO	AAA domain
PF02996	6	6	6	6	6	6	6	6	6	2	2	2	2	2	2	2	2	2	NO	Prefoldin subunit
PF00587	10	11	11	11	11	10	10	11	11	8	8	8	8	8	8	8	7	9	NO	tRNA synthetase class II core domain (G, H, P, S and T)
PF03129	12	12	11	12	11	11	10	11	13	7	7	7	7	7	7	7	7	8	NO	Anticodon binding domain
PF03914	3	3	3	3	3	3	3	3	3	3	3	3	3	3	3	3	3	3	NO	CBF/Mak21 family
PF03061	10	12	13	12	12	10	13	14	12	5	7	7	7	7	7	7	7	9	NO	Thioesterase superfamily
PF01583	3	2	3	4	3	2	2	3	3	1	2	2	2	2	2	2	2	2	NO	Adenylylsulphate kinase
PF03223	1	1	1	1	1	1	1	1	1	1	1	1	1	1	1	1	1	1	NO	V-ATPase subunit C
PF12937	72	64	64	66	65	63	65	66	70	25	37	35	34	35	35	33	33	39	NO	F-box-like
PF07200	2	2	2	2	2	2	2	2	2	1	1	1	1	1	1	1	1	1	NO	Modifier of rudimentary (Mod(r)) protein
PF04121	2	2	4	2	4	4	5	5	2	1	1	1	1	1	1	1	1	1	NO	Nuclear pore protein 84 / 107
PF00240	19	15	16	13	13	15	15	15	14	9	10	10	10	10	11	13	8	11	NO	Ubiquitin family
PF11976	15	11	11	10	9	10	9	11	10	7	8	8	8	8	8	8	4	8	NO	Ubiquitin-2 like Rad60 SUMO-like
PF00350	32	33	41	28	32	29	27	26	31	11	16	17	18	18	19	15	13	17	NO	Dynamin family
PF01031	9	9	11	10	11	9	9	11	11	6	7	7	7	6	10	5	5	5	NO	Dynamin central region
PF02212	5	5	5	5	5	3	4	5	5	3	3	4	4	4	4	3	3	3	NO	Dynamin GTPase effector domain
PF00085	18	19	21	19	22	19	19	21	22	14	19	20	20	20	18	18	18	18	NO	Thioredoxin
PF00462	8	9	9	5	9	7	8	9	9	5	5	5	5	5	5	5	5	6	NO	Glutaredoxin
PF14604	26	27	26	25	26	25	27	27	29	8	12	12	13	12	12	12	12	12	NO	Variant SH3 domain
PF05091	2	2	2	2	2	2	2	2	2	1	1	1	1	1	1	1	1	1	NO	Eukaryotic translation initiation factor 3 subunit 7 (eIF-3)
PF00072	41	48	62	51	56	48	53	56	55	18	26	24	25	25	27	24	20	28	NO	Response regulator receiver domain
PF03666	3	3	3	3	3	3	3	3	3	1	1	1	1	1	1	1	1	1	NO	Nitrogen Permease regulator of amino acid transport activity 3
PF00010	97	48	44	49	41	51	67	44	67	17	16	18	20	19	21	18	17	19	NO	Helix-loop-helix DNA-binding domain
PF04178	5	5	5	5	5	5	5	5	5	2	2	2	2	2	2	2	2	2	NO	Got1/Sft2-like family
PF02184	1	1	1	1	1	1	1	1	1	1	1	1	1	1	1	1	1	1	NO	HAT (Half-A-TPR) repeat
PF13428	1	1	1	1	1	1	1	1	1	2	1	1	1	1	1	1	1	1	NO	Tetratricopeptide repeat
PF14559	11	8	8	8	8	11	8	8	9	7	8	7	7	7	7	8	8	8	NO	Tetratricopeptide repeat
PF01798	3	3	3	3	3	3	3	3	3	3	3	3	3	3	3	3	3	3	NO	snoRNA binding domain, fibrillarin
PF09785	1	1	1	1	1	1	1	1	1	2	1	1	1	1	1	1	1	1	NO	Prp31 C terminal domain
PF00871	1	1	1	1	1	1	1	1	1	1	1	1	1	1	1	1	1	1	NO	Acetokinase family
PF02798	23	23	27	23	23	25	27	25	27	19	23	25	26	26	23	24	24	24	NO	Glutathione S-transferase, N-terminal domain
PF13409	33	30	34	31	31	30	34	32	35	23	29	30	31	32	30	27	28	33	NO	Glutathione S-transferase, N-terminal domain
PF13417	27	27	31	26	28	28	32	30	31	21	26	29	29	31	26	27	27	28	NO	Glutathione S-transferase, N-terminal domain
PF00134	25	26	24	28	23	26	23	24	25	10	10	10	10	10	13	8	9	11	NO	Cyclin, N-terminal domain
PF02984	17	20	17	20	17	19	17	18	19	3	5	4	4	4	7	3	3	5	NO	Cyclin, C-terminal domain
PF00181	3	4	4	3	4	3	3	3	3	1	2	1	1	1	1	1	1	2	NO	Ribosomal Proteins L2, RNA binding domain
PF03947	5	6	6	5	6	5	5	5	5	2	2	2	2	2	2	2	2	2	NO	Ribosomal Proteins L2, C-terminal domain
PF01214	3	3	3	3	3	3	3	3	3	1	2	2	2	2	2	2	2	2	NO	Casein kinase II regulatory subunit
PF07064	2	2	2	2	2	2	2	2	2	1	1	1	1	1	1	1	1	1	NO	RIC1
PF02838	4	4	4	4	4	4	3	3	4	2	4	2	2	3	2	3	2	1	NO	Glycosyl hydrolase family 20, domain 2
PF14845	3	3	3	3	3	3	3	3	3	1	1	1	1	1	1	1	1	1	NO	beta-acetyl hexosaminidase like
PF14608	6	6	8	6	6	6	6	7	6	4	4	4	4	4	4	4	4	4	NO	RNA-binding, Nab2-type zinc finger
PF08638	1	1	1	1	1	1	1	1	1	1	1	1	1	1	1	1	1	1	NO	Mediator complex subunit MED14
PF00479	5	5	5	5	5	5	5	5	5	1	1	1	1	1	1	1	1	1	NO	Glucose-6-phosphate dehydrogenase, NAD binding domain
PF02781	5	5	5	5	5	5	5	5	5	1	1	1	1	1	1	1	1	1	NO	Glucose-6-phosphate dehydrogenase, C-terminal domain
PF01247	1	1	1	1	1	1	1	1	1	1	1	1	1	1	1	1	0	0	NO	Ribosomal protein L35Ae
PF10295	4	4	4	4	4	4	4	4	4	1	1	1	1	1	1	1	1	1	NO	Uncharacterised protein (DUF2406)
PF09446	1	1	1	1	1	1	1	1	1	1	1	1	1	1	1	1	1	1	NO	VMA21-like domain
PF08238	11	15	13	16	14	13	14	14	13	4	5	5	5	5	6	5	5	5	NO	Sel1 repeat
PF03142	11	11	13	12	13	11	11	11	11	5	6	5	5	5	5	6	5	5	NO	Chitin synthase
PF13632	27	26	37	29	28	26	28	31	31	15	18	15	17	17	17	16	17	19	NO	Glycosyl transferase family group 2
PF07047	1	1	1	1	1	1	1	1	1	2	1	1	1	1	1	1	1	1	NO	Optic atrophy 3 protein (OPA3)
PF01172	3	4	3	4	2	3	3	3	3	2	2	2	2	2	2	2	2	2	NO	Shwachman-Bodian-Diamond syndrome (SBDS) protein
PF00621	9	13	13	13	13	10	13	13	13	4	6	6	6	6	6	6	6	6	NO	RhoGEF domain
PF00689	23	27	27	29	27	25	27	27	24	13	16	19	17	18	16	17	16	22	NO	Cation transporting ATPase, C-terminus
PF13246	37	35	35	37	34	33	34	35	32	15	19	22	21	21	19	20	19	24	NO	Cation transport ATPase (P-type)
PF14474	1	1	1	1	1	1	1	1	1	1	1	1	1	1	1	1	1	1	NO	RTC4-like domain
PF04912	1	1	1	1	1	1	1	1	1	1	1	1	1	1	1	1	1	1	NO	Dynamitin
PF01200	1	1	1	1	1	1	2	1	1	1	1	1	1	1	1	1	1	1	NO	Ribosomal protein S28e
PF02597	1	1	1	1	1	1	1	1	1	1	1	1	1	1	1	1	1	1	NO	ThiS family
PF01485	16	16	13	17	14	14	14	12	16	8	9	10	10	10	10	11	10	11	NO	IBR domain, a half RING-finger domain
PF01207	4	8	8	8	8	8	4	8	8	4	4	4	4	4	4	4	4	4	NO	Dihydrouridine synthase (Dus)
PF13532	23	24	23	24	23	17	24	22	25	7	6	5	8	7	6	6	5	6	NO	2OG-Fe(II) oxygenase superfamily
PF02475	5	5	2	4	5	4	5	2	4	1	1	1	1	1	1	1	1	1	NO	Met-10+ like-protein
PF08550	25	11	18	14	16	8	19	17	14	4	12	7	7	7	14	9	6	22	NO	Fungal protein of unknown function (DUF1752)
PF00773	6	6	6	6	6	6	6	6	6	3	3	3	3	3	3	3	3	3	NO	RNB domain
PF02824	3	7	7	7	7	2	7	7	7	3	3	3	3	3	3	3	3	3	NO	TGS domain
PF07973	8	8	8	8	7	7	7	8	9	5	5	5	5	5	5	5	5	5	NO	Threonyl and Alanyl tRNA synthetase second additional domain
PF04438	3	3	5	3	5	3	5	5	3	2	2	2	2	2	2	2	2	2	NO	HIT zinc finger
PF13848	4	4	4	4	4	4	4	4	4	4	4	4	4	4	4	4	4	4	NO	Thioredoxin-like domain
PF00724	22	25	30	28	32	28	31	26	24	23	26	28	30	30	26	28	25	31	NO	NADH:flavin oxidoreductase / NADH oxidase family
PF00141	11	11	9	9	11	8	11	12	9	9	7	7	7	7	7	9	8	9	NO	Peroxidase
PF02383	5	5	8	5	8	5	8	8	5	3	4	4	4	4	4	4	4	4	NO	SacI homology domain
PF03372	18	12	13	13	12	12	13	12	12	6	18	9	52	12	29	43	24	9	NO	Endonuclease/Exonuclease/phosphatase family
PF00244	6	9	10	8	8	7	8	8	8	3	4	3	3	2	3	4	3	4	NO	14-3-3 protein
PF01764	10	13	11	9	10	9	11	11	10	7	8	10	10	10	10	8	8	12	NO	Lipase (class 3)
PF01158	1	1	1	1	1	1	1	1	1	1	1	1	1	1	1	1	1	1	NO	Ribosomal protein L36e
PF11470	2	2	2	2	2	2	2	2	2	1	1	1	1	1	1	1	1	1	NO	TUG ubiquitin-like domain
PF00227	22	22	22	21	21	22	22	22	22	16	14	14	14	14	14	14	14	14	NO	Proteasome subunit
PF00128	10	12	12	11	10	11	10	10	12	7	8	7	6	7	7	8	7	7	NO	Alpha amylase, catalytic domain
PF16657	3	3	4	2	4	4	4	3	4	2	1	1	1	1	2	1	2	2	NO	Maltogenic Amylase, C-terminal domain
PF00211	1	3	5	3	5	6	5	5	3	1	2	1	1	1	1	1	1	1	NO	Adenylate and Guanylate cyclase catalytic domain
PF00481	9	12	14	12	14	15	14	13	12	5	6	5	5	5	5	5	5	5	NO	Protein phosphatase 2C
PF08509	1	3	5	3	5	6	5	5	3	1	2	1	1	1	1	1	1	1	NO	Adenylate cyclase G-alpha binding domain
PF03901	12	12	12	12	11	12	12	12	12	4	4	4	4	4	4	4	4	4	NO	Alg9-like mannosyltransferase family
PF08571	4	4	4	4	3	4	4	4	4	1	1	1	1	1	1	1	0	1	NO	Yos1-like
PF00443	38	36	37	35	34	42	37	37	37	13	14	14	14	14	14	14	14	14	NO	Ubiquitin carboxyl-terminal hydrolase
PF13423	37	35	36	33	33	36	35	36	36	8	11	11	10	11	11	11	9	11	NO	Ubiquitin carboxyl-terminal hydrolase
PF01115	1	1	1	1	1	1	1	1	1	1	1	1	1	1	1	1	1	1	NO	F-actin capping protein, beta subunit
PF11700	2	2	2	2	2	2	2	2	2	2	2	2	2	2	2	2	2	2	NO	Vacuole effluxer Atg22 like
PF00657	13	14	17	16	16	15	17	16	15	13	16	16	16	16	13	15	14	17	NO	GDSL-like Lipase/Acylhydrolase
PF13472	18	19	22	21	21	20	22	20	20	18	22	22	22	22	20	22	19	22	NO	GDSL-like Lipase/Acylhydrolase family
PF04968	2	2	2	2	2	2	2	2	2	1	1	1	1	1	1	1	1	1	NO	CHORD
PF04969	6	6	6	6	6	6	6	6	6	5	4	4	4	4	4	4	4	4	NO	CS domain
PF05768	1	1	1	1	1	1	1	1	1	1	1	1	1	1	1	1	1	1	NO	Glutaredoxin-like domain (DUF836)
PF03328	12	14	15	14	14	12	12	10	14	9	11	13	13	13	12	12	11	13	NO	HpcH/HpaI aldolase/citrate lyase family
PF00575	8	8	8	9	9	6	9	8	9	4	4	4	4	4	4	4	4	4	NO	S1 RNA binding domain
PF03876	4	4	4	5	5	2	5	4	5	2	2	2	2	2	2	2	2	2	NO	SHS2 domain found in N terminus of Rpb7p/Rpc25p/MJ0397
PF06127	2	2	2	2	2	2	2	2	2	1	1	1	1	1	1	1	1	1	NO	2-hydroxy-palmitic acid dioxygenase Mpo1-like
PF02222	6	6	6	6	6	5	6	6	6	3	5	5	5	5	5	5	5	5	NO	ATP-grasp domain
PF02786	10	9	9	9	9	9	9	10	10	6	8	8	9	8	8	8	8	8	NO	Carbamoyl-phosphate synthase L chain, ATP binding domain
PF02787	2	2	2	2	2	2	2	2	2	1	2	2	2	2	2	2	2	2	NO	Carbamoyl-phosphate synthetase large chain, oligomerisation domain
PF07478	10	9	9	9	9	9	9	10	10	6	8	8	8	8	8	8	8	8	NO	D-ala D-ala ligase C-terminus
PF05020	2	2	2	2	2	2	2	2	2	1	1	1	1	1	1	1	1	1	NO	NPL4 family, putative zinc binding region
PF05021	2	2	2	2	2	2	2	2	2	1	1	1	1	1	1	1	1	1	NO	NPL4 family
PF09802	1	1	1	1	1	1	1	1	1	1	1	1	1	1	1	1	1	1	NO	Preprotein translocase subunit Sec66
PF00855	1	1	1	1	1	1	1	1	1	1	1	1	1	1	1	1	1	1	NO	PWWP domain
PF02889	4	4	4	4	4	4	4	4	4	3	4	4	4	4	4	4	4	4	NO	Sec63 Brl domain
PF04851	52	49	51	52	53	48	55	56	54	34	42	40	44	44	47	41	37	45	NO	Type III restriction enzyme, res subunit
PF18149	1	1	1	1	1	1	1	1	1	1	1	1	1	1	1	1	1	1	NO	N-terminal helicase PWI domain
PF08542	4	4	4	4	4	4	4	4	4	3	3	3	3	3	3	3	3	3	NO	Replication factor C C-terminal domain
PF13177	4	4	4	4	4	4	4	4	4	4	4	4	4	4	4	4	4	4	NO	DNA polymerase III, delta subunit
PF10329	1	1	2	2	2	1	1	2	1	1	2	2	2	2	2	1	1	1	NO	Region of unknown function (DUF2417)
PF00412	5	6	7	7	6	6	6	7	6	6	5	5	5	5	5	5	5	6	NO	LIM domain
PF00620	15	14	13	14	14	15	14	13	14	8	8	7	7	7	7	8	8	9	NO	RhoGAP domain
PF16363	23	22	23	22	19	18	22	23	25	13	18	19	20	19	18	20	15	21	NO	GDP-mannose 4,6 dehydratase
PF01380	3	3	4	3	3	3	4	4	4	2	2	2	2	2	2	2	2	2	NO	SIS domain
PF13522	9	13	13	13	13	13	13	13	9	4	4	4	4	4	4	4	4	5	NO	Glutamine amidotransferase domain
PF13537	9	13	13	13	13	13	13	13	9	4	4	4	4	4	4	4	4	5	NO	Glutamine amidotransferase domain
PF09282	1	1	1	1	1	1	1	1	1	1	1	1	1	1	1	1	1	1	NO	Mago binding
PF05365	1	1	1	1	1	0	1	1	0	1	1	1	1	1	1	1	1	1	NO	Ubiquinol-cytochrome C reductase, UQCRX/QCR9 like
PF02207	2	2	2	2	2	2	2	2	2	2	2	2	2	2	2	2	2	2	NO	Putative zinc finger in N-recognin (UBR box)
PF02617	1	1	1	1	1	1	1	1	1	1	1	1	1	1	1	1	1	1	NO	ATP-dependent Clp protease adaptor protein ClpS
PF18995	1	1	1	1	1	1	1	1	1	1	1	1	1	1	1	1	1	1	NO	Proteolysis_6 C-terminal
PF08624	25	25	25	9	25	25	25	25	25	2	2	2	2	2	2	2	2	2	NO	Chromatin remodelling complex Rsc7/Swp82 subunit
PF10187	1	1	1	1	1	1	1	1	1	1	1	1	1	1	1	1	1	1	NO	FAM192A/Fyv6, N-terminal domain
PF11711	1	1	1	1	1	1	1	1	1	0	1	1	1	1	1	1	1	1	NO	Inner membrane protein import complex subunit Tim54
PF16835	1	1	1	1	1	1	1	1	1	1	1	1	1	1	1	1	1	1	NO	Pre-mRNA-splicing factor SF3a complex subunit 2 (Prp11)
PF01926	59	69	75	70	71	74	63	72	73	40	46	43	45	45	47	47	42	48	NO	50S ribosome-binding GTPase
PF03193	1	1	1	1	1	1	1	1	1	1	1	1	1	1	1	1	1	1	NO	RsgA GTPase
PF08701	1	1	1	1	1	1	1	1	1	1	1	1	1	1	1	1	1	1	NO	GNL3L/Grn1 putative GTPase
PF13638	3	3	3	3	3	3	3	3	3	1	1	1	1	1	1	1	1	1	NO	PIN domain
PF17215	3	3	3	3	3	3	3	3	3	1	1	1	1	1	1	1	1	1	NO	S1 domain
PF17216	3	3	3	3	3	3	3	3	3	1	1	1	1	1	1	1	1	1	NO	Rrp44-like cold shock domain
PF17849	5	5	5	5	5	5	5	5	5	2	2	2	2	2	2	2	2	2	NO	Dis3-like cold-shock domain 2 (CSD2)
PF12224	6	4	5	4	5	6	4	5	5	2	4	4	5	4	4	4	5	4	NO	Putative amidoligase enzyme
PF04427	5	5	5	5	5	5	5	5	5	5	5	5	5	5	5	5	5	5	NO	Brix domain
PF13181	43	38	40	46	36	37	35	42	39	23	43	36	32	34	36	24	25	26	NO	Tetratricopeptide repeat
PF13432	20	20	23	20	20	19	18	18	19	14	19	16	16	15	18	18	14	15	NO	Tetratricopeptide repeat
PF16782	1	1	1	1	1	1	1	1	1	2	1	1	1	1	1	1	1	1	NO	Nucleotide exchange factor SIL1
PF06011	5	7	7	7	7	7	7	7	9	3	6	5	5	5	5	7	6	5	NO	Transient receptor potential (TRP) ion channel
PF14558	5	7	6	7	6	6	6	6	7	3	5	5	5	5	5	5	5	5	NO	ML-like domain
PF01119	2	4	4	4	4	4	4	4	4	2	3	3	3	3	3	4	3	3	NO	DNA mismatch repair protein, C-terminal domain
PF00885	1	1	1	1	1	1	1	1	1	1	1	1	1	1	1	1	1	1	NO	6,7-dimethyl-8-ribityllumazine synthase
PF00454	15	23	25	23	25	22	25	25	26	4	9	7	7	7	7	7	7	7	NO	Phosphatidylinositol 3- and 4-kinase
PF00613	8	8	8	8	8	8	8	8	8	1	2	2	2	2	2	2	2	2	NO	Phosphoinositide 3-kinase family, accessory domain (PIK domain)
PF04146	1	9	17	2	18	11	16	17	4	1	1	1	1	1	1	1	1	1	NO	YT521-B-like domain
PF00011	16	6	8	8	7	3	7	6	6	3	5	4	4	4	5	5	3	6	NO	Hsp20/alpha crystallin family
PF17886	10	3	3	5	3	2	3	3	2	2	2	2	2	2	2	2	2	2	NO	HSP20-like domain found in ArsA
PF00154	1	1	1	1	1	2	1	1	1	1	1	1	1	1	1	1	1	1	NO	recA bacterial DNA recombination protein
PF08423	4	3	3	3	3	4	3	3	4	3	5	3	3	3	3	3	2	3	NO	Rad51
PF13481	1	1	2	1	2	3	2	2	1	2	1	1	1	1	1	2	2	1	NO	AAA domain
PF14520	1	1	0	1	0	0	0	0	1	0	1	1	1	1	1	0	0	0	NO	Helix-hairpin-helix domain
PF11715	1	1	1	1	1	1	1	1	1	1	1	1	1	1	1	1	1	1	NO	Nucleoporin Nup120/160
PF03643	1	1	1	1	1	1	1	1	1	1	1	1	1	1	1	1	1	1	NO	Vacuolar protein sorting-associated protein 26
PF00347	2	3	3	3	3	3	3	3	3	1	2	2	2	2	2	2	2	2	NO	Ribosomal protein L6
PF03224	2	2	2	2	2	2	2	2	2	1	1	1	1	1	1	1	1	1	NO	V-ATPase subunit H
PF11698	2	2	2	2	2	2	2	2	2	1	1	1	1	1	1	1	1	1	NO	V-ATPase subunit H
PF01571	2	2	2	2	2	2	2	2	2	2	3	3	2	3	2	2	2	2	NO	Aminomethyltransferase folate-binding domain
PF08669	2	2	2	2	2	2	2	2	2	2	2	3	2	3	2	2	2	2	NO	Glycine cleavage T-protein C-terminal barrel domain
PF13854	36	37	35	39	38	38	39	35	39	13	13	14	14	14	13	14	13	12	NO	Kelch motif
PF08578	2	1	2	2	2	2	2	2	2	1	1	1	2	1	1	1	1	1	NO	Protein of unknown function (DUF1765)
PF04080	3	3	3	3	3	3	3	3	3	1	1	1	1	1	1	1	1	1	NO	Per1-like family
PF00829	1	1	1	1	1	1	1	1	1	0	1	1	1	1	1	1	1	1	NO	Ribosomal prokaryotic L21 protein
PF01201	3	3	3	3	3	3	3	3	3	2	2	2	2	2	2	2	2	2	NO	Ribosomal protein S8e
PF00408	1	3	1	1	1	1	1	1	1	1	1	1	1	1	2	1	1	1	NO	Phosphoglucomutase/phosphomannomutase, C-terminal domain
PF00677	1	1	1	1	1	1	1	1	1	1	1	1	1	1	1	1	1	1	NO	Lumazine binding domain
PF05773	6	6	6	6	6	6	6	6	6	5	5	5	5	5	5	5	5	5	NO	RWD domain
PF00782	7	8	8	8	8	8	8	7	7	5	5	5	5	5	5	4	5	5	NO	Dual specificity phosphatase, catalytic domain
PF08144	1	1	1	1	1	1	1	1	1	1	1	1	1	1	1	1	1	1	NO	CPL (NUC119) domain
PF09994	10	9	10	10	11	9	10	10	10	6	8	7	7	7	9	7	7	15	NO	Uncharacterized alpha/beta hydrolase domain (DUF2235)
PF03874	3	4	4	4	4	3	4	4	4	2	2	2	2	2	2	2	2	2	NO	RNA polymerase Rpb4
PF04099	3	4	3	4	3	3	3	3	3	2	2	2	2	2	2	2	2	2	NO	Sybindin-like family
PF04628	3	3	3	3	3	3	3	3	3	3	3	3	3	3	3	3	3	3	NO	Sedlin, N-terminal conserved region
PF00092	19	19	14	16	14	14	15	15	16	6	9	7	7	7	9	7	7	6	NO	von Willebrand factor type A domain
PF04056	2	3	3	3	3	2	3	3	3	2	2	2	2	2	2	2	2	2	NO	Ssl1-like
PF13519	15	16	14	17	13	13	14	14	15	7	8	9	9	9	9	8	7	7	NO	von Willebrand factor type A domain
PF10444	1	1	1	1	1	1	1	1	1	1	1	1	1	1	1	1	1	1	NO	Nbl1 / Borealin N terminal
PF01253	5	5	5	5	5	4	5	5	5	2	4	3	3	3	3	3	3	3	NO	Translation initiation factor SUI1
PF06881	1	1	1	1	1	1	1	1	1	1	1	1	1	1	1	1	1	1	NO	RNA polymerase II transcription factor SIII (Elongin) subunit A
PF02270	1	1	1	1	1	1	1	1	1	1	1	1	1	1	1	1	1	1	NO	TFIIF, beta subunit HTH domain
PF17683	1	1	1	1	1	1	1	1	1	1	1	1	1	1	1	1	1	1	NO	TFIIF, beta subunit N-terminus
PF08549	1	1	1	1	1	1	1	1	1	1	1	1	1	1	1	1	1	1	NO	SWI/SNF and RSC complexes subunit Ssr4 N-terminal
PF20497	1	1	1	1	1	1	1	1	1	1	1	1	1	1	1	1	1	1	NO	SWI/SNF and RSC complexes subunit Ssr4 C-terminal
PF00393	4	4	4	4	5	6	4	5	5	3	3	3	3	3	4	3	3	3	NO	6-phosphogluconate dehydrogenase, C-terminal domain
PF00723	4	5	4	5	5	4	4	4	4	3	2	3	3	3	3	3	3	2	NO	Glycosyl hydrolases family 15
PF19291	2	3	2	3	3	2	2	2	2	2	1	1	1	1	1	1	1	1	NO	Trehalase-like, N-terminal
PF03473	9	8	11	8	9	6	9	8	9	5	8	8	8	8	9	8	6	10	NO	MOSC domain
PF03476	7	6	9	6	6	5	6	6	7	5	6	6	6	6	7	6	5	8	NO	MOSC N-terminal beta barrel domain
PF04959	4	4	4	4	4	4	4	4	4	1	1	1	1	1	1	1	1	1	NO	Arsenite-resistance protein 2
PF12066	6	6	6	6	6	6	6	6	6	1	1	1	1	1	1	1	1	1	NO	SERRATE/Ars2, N-terminal domain
PF13821	7	7	7	7	7	7	7	7	7	2	2	2	2	2	2	2	2	2	NO	Domain of unknown function (DUF4187)
PF01585	9	12	12	12	13	11	12	12	12	6	7	7	7	7	7	7	7	7	NO	G-patch domain
PF01409	1	1	1	1	1	1	1	1	1	1	1	1	1	1	1	1	1	1	NO	tRNA synthetases class II core domain (F)
PF18553	1	1	1	1	1	1	1	1	1	1	1	1	1	1	1	1	1	1	NO	PheRS DNA binding domain 3
PF08508	1	1	1	1	1	1	1	1	1	1	1	1	1	1	1	1	1	1	NO	Fungal domain of unknown function (DUF1746)
PF01137	2	2	2	2	2	2	2	2	2	2	2	2	2	2	2	2	2	1	NO	RNA 3'-terminal phosphate cyclase
PF05189	1	1	1	1	1	1	1	1	1	1	1	1	1	1	1	1	1	1	NO	RNA 3'-terminal phosphate cyclase (RTC), insert domain
PF07524	4	4	3	4	4	4	3	3	4	3	3	3	3	3	3	3	3	3	NO	Bromodomain associated
PF00326	14	16	22	17	16	17	17	17	18	11	16	18	18	17	16	17	16	17	NO	Prolyl oligopeptidase family
PF07676	5	4	4	4	5	4	3	3	5	3	4	4	5	3	4	3	3	3	NO	WD40-like Beta Propeller Repeat
PF09340	2	1	2	1	2	2	2	2	2	2	1	1	1	1	1	1	1	1	NO	Histone acetyltransferase subunit NuA4
PF01480	4	4	4	4	4	4	4	4	4	2	3	3	3	3	3	3	3	3	NO	PWI domain
PF17820	1	1	1	1	1	1	1	1	1	1	1	1	1	1	1	1	1	1	NO	PDZ domain
PF18265	1	1	1	1	1	1	1	1	1	1	1	1	1	1	1	1	1	1	NO	Nas2 N_terminal domain
PF08477	65	59	63	62	64	60	61	64	70	30	35	34	34	34	34	34	34	35	NO	Ras of Complex, Roc, domain of DAPkinase
PF00046	22	23	26	23	21	23	23	24	24	14	15	14	15	14	15	14	14	15	NO	Homeodomain
PF01513	3	3	3	3	3	3	3	3	3	2	2	2	2	2	2	2	2	2	NO	ATP-NAD kinase N-terminal domain
PF20143	2	4	4	4	4	4	4	4	4	3	3	3	3	3	3	3	3	3	NO	ATP-NAD kinase C-terminal domain
PF01138	7	7	7	7	7	7	7	7	7	5	6	6	6	6	6	6	6	6	NO	3' exoribonuclease family, domain 1
PF03095	2	2	2	2	2	2	2	2	2	1	2	2	2	2	2	2	2	2	NO	Phosphotyrosyl phosphate activator (PTPA) protein
PF14420	14	17	14	13	19	12	15	15	14	8	12	13	13	13	11	15	12	16	NO	Clr5 domain
PF00281	2	2	2	2	2	2	2	2	2	2	2	2	2	2	2	2	2	2	NO	Ribosomal protein L5
PF00673	2	2	2	2	2	2	2	2	2	2	2	2	2	2	2	2	2	2	NO	ribosomal L5P family C-terminus
PF00006	7	6	10	6	8	6	7	8	7	5	4	6	6	6	8	4	4	4	NO	ATP synthase alpha/beta family, nucleotide-binding domain
PF02874	7	6	9	6	7	6	7	8	7	4	4	4	5	5	5	4	4	4	NO	ATP synthase alpha/beta family, beta-barrel domain
PF00306	1	1	3	1	2	1	1	2	1	1	2	2	2	2	2	1	1	1	NO	ATP synthase alpha/beta chain, C terminal domain
PF00176	49	53	46	52	54	45	51	52	56	22	27	31	32	32	29	27	25	28	NO	SNF2-related domain
PF01256	2	1	1	2	1	2	1	1	2	2	1	1	1	1	1	2	2	1	NO	Carbohydrate kinase
PF09351	4	4	5	6	5	4	6	6	5	4	4	5	5	5	4	4	4	6	NO	Domain of unknown function (DUF1993)
PF00169	27	35	35	33	35	35	43	35	36	9	11	10	11	11	11	11	11	11	NO	PH domain
PF00916	9	9	10	9	9	9	9	12	9	5	6	6	6	6	7	6	6	12	NO	Sulfate permease family
PF01740	9	9	10	9	9	9	9	12	9	6	6	7	7	7	8	6	6	11	NO	STAS domain
PF03006	12	8	5	4	6	3	3	8	5	2	4	5	4	5	5	2	4	5	NO	Haemolysin-III related
PF01965	12	12	11	11	13	14	19	15	13	12	11	13	13	13	11	12	13	13	NO	DJ-1/PfpI family
PF17800	1	1	1	1	1	1	1	1	1	1	1	1	1	1	1	1	1	1	NO	Nucleoplasmin-like domain
PF00013	21	21	22	23	24	21	24	23	22	6	7	7	9	7	7	7	7	7	NO	KH domain
PF00692	1	1	1	1	1	1	1	1	1	1	1	1	1	1	1	1	0	1	NO	dUTPase
PF00705	2	2	2	2	2	2	2	2	2	1	1	1	1	1	1	1	1	1	NO	Proliferating cell nuclear antigen, N-terminal domain
PF02747	2	2	2	2	2	2	2	2	2	1	1	1	1	1	1	1	1	1	NO	Proliferating cell nuclear antigen, C-terminal domain
PF12632	1	1	1	1	1	1	1	1	1	1	1	1	1	1	1	1	1	1	NO	Mysoin-binding motif of peroxisomes
PF08672	1	1	1	1	1	1	1	1	1	1	1	1	2	1	1	1	1	1	NO	Anaphase promoting complex (APC) subunit 2
PF08636	1	1	1	1	1	1	1	1	1	1	1	1	1	1	1	1	1	1	NO	ER protein Pkr1
PF13347	2	2	2	2	2	2	3	2	2	0	1	1	1	1	1	1	0	1	NO	MFS/sugar transport protein
PF03114	11	11	12	8	12	12	12	12	11	5	5	5	8	5	5	5	5	5	NO	BAR domain
PF00078	3	1	1	1	1	0	1	2	1	14	8	34	145	31	47	131	12	22	NO	Reverse transcriptase (RNA-dependent DNA polymerase)
PF12009	1	1	1	1	1	0	1	1	1	1	1	0	0	1	1	1	1	1	NO	Telomerase ribonucleoprotein complex - RNA binding domain
PF13813	4	5	4	4	5	4	4	5	4	5	4	5	4	5	4	3	5	4	NO	Membrane bound O-acyl transferase family
PF01156	5	3	5	3	5	5	5	5	5	2	2	2	2	3	2	2	2	2	NO	Inosine-uridine preferring nucleoside hydrolase
PF07808	1	1	1	1	1	1	1	1	1	1	1	1	1	1	1	1	1	1	NO	RED-like protein N-terminal region
PF14377	2	2	2	2	2	2	2	2	2	1	2	2	2	2	2	2	2	2	NO	Ubiquitin binding region
PF16589	8	8	6	8	6	7	6	6	8	6	7	6	6	6	6	6	6	7	NO	BRCT domain, a BRCA1 C-terminus domain
PF16727	1	1	1	1	1	1	1	1	1	1	1	1	1	1	1	1	1	1	NO	DNA repair protein REV1 C-terminal domain
PF08229	1	1	1	1	1	1	1	1	1	1	1	1	1	1	1	1	1	1	NO	ER membrane protein SH3
PF00303	3	3	3	3	3	2	3	3	3	1	1	1	1	1	1	1	1	1	NO	Thymidylate synthase
PF03073	1	1	1	1	1	1	1	1	1	1	1	1	1	1	1	1	1	1	NO	TspO/MBR family
PF05621	2	3	2	3	2	2	3	2	2	1	1	2	2	2	1	2	1	1	NO	Bacterial TniB protein
PF00339	8	7	9	9	8	6	9	8	9	4	7	6	6	6	8	6	5	8	NO	Arrestin (or S-antigen), N-terminal domain
PF07743	1	1	1	1	1	1	1	1	1	1	1	1	1	1	1	1	1	1	NO	HSCB C-terminal oligomerisation domain
PF01070	21	20	24	22	21	20	18	18	23	12	14	16	18	19	13	13	14	14	NO	FMN-dependent dehydrogenase
PF12505	3	3	3	3	3	3	3	3	3	3	3	3	3	3	3	3	3	2	NO	Protein of unknown function (DUF3712)
PF07818	3	3	2	3	2	3	1	3	3	1	1	1	1	1	1	1	1	1	NO	HCNGP-like protein
PF00831	1	1	1	1	1	1	1	1	1	1	1	1	1	1	1	1	1	1	NO	Ribosomal L29 protein
PF12352	5	5	5	5	5	5	5	5	5	3	3	3	3	3	3	3	3	3	NO	Snare region anchored in the vesicle membrane C-terminus
PF05176	1	1	1	1	1	1	1	1	1	1	1	1	1	1	1	1	1	1	NO	ATP10 protein
PF00198	4	7	7	7	8	7	6	6	7	6	4	4	4	4	4	5	4	4	NO	2-oxoacid dehydrogenases acyltransferase (catalytic domain)
PF00364	13	15	15	15	16	13	14	14	15	10	11	11	12	12	11	11	11	11	NO	Biotin-requiring enzyme
PF02817	5	5	5	5	6	4	5	5	5	3	3	3	3	3	3	3	3	3	NO	e3 binding domain
PF13238	4	5	6	4	4	4	4	4	4	5	4	6	6	6	7	4	5	4	NO	AAA domain
PF13671	6	11	8	8	8	8	8	7	8	4	6	6	6	6	7	5	4	5	NO	AAA domain
PF03571	2	3	3	2	3	2	2	3	2	1	1	2	2	2	1	1	1	1	NO	Peptidase family M49
PF01159	3	3	3	1	3	3	3	3	3	1	1	1	1	1	1	1	1	1	NO	Ribosomal protein L6e
PF10431	4	4	4	4	4	4	4	4	4	3	3	3	3	3	3	4	3	3	NO	C-terminal, D2-small domain, of ClpB protein
PF17871	2	2	2	2	2	2	2	2	2	2	3	2	3	2	2	3	2	2	NO	AAA lid domain
PF04670	14	12	13	14	14	14	13	13	14	10	10	10	10	10	10	10	10	10	NO	Gtr1/RagA G protein conserved region
PF09439	16	14	15	17	16	17	14	16	18	10	11	10	10	10	10	10	9	10	NO	Signal recognition particle receptor beta subunit
PF01105	4	4	4	4	4	4	4	4	4	4	4	4	4	4	4	4	4	4	NO	emp24/gp25L/p24 family/GOLD
PF11885	2	3	3	3	3	3	3	3	3	4	3	3	3	3	3	3	3	3	NO	Protein of unknown function (DUF3405)
PF17648	5	2	2	3	2	3	2	2	3	3	3	3	3	3	3	2	2	3	NO	Family of unknown function (DUF5519)
PF04683	1	1	1	1	1	1	1	1	1	1	1	1	1	1	1	1	1	1	NO	Proteasome complex subunit Rpn13 ubiquitin receptor
PF00736	1	1	1	1	1	1	1	1	1	1	1	1	1	1	1	1	1	1	NO	EF-1 guanine nucleotide exchange domain
PF10587	1	1	1	1	1	1	1	1	1	1	1	1	1	1	1	1	1	1	NO	Eukaryotic elongation factor 1 beta central acidic region
PF05916	8	8	8	8	7	8	8	8	8	5	4	4	4	4	4	4	4	4	NO	GINS complex protein
PF00027	18	14	15	15	13	9	14	18	14	3	4	5	5	5	5	4	4	10	NO	Cyclic nucleotide-binding domain
PF10494	1	1	1	1	1	1	1	1	1	1	1	1	1	1	1	1	1	1	NO	Serine-threonine protein kinase 19
PF04658	1	1	1	1	1	1	1	1	1	1	1	1	1	1	1	1	1	1	NO	TAFII55 protein conserved region
PF11274	2	3	3	3	3	3	3	3	3	2	2	2	2	2	2	2	2	2	NO	Protein of unknown function (DUF3074)
PF08561	1	1	1	1	1	1	1	1	1	1	1	1	1	1	1	1	1	1	NO	Mitochondrial ribosomal protein L37
PF02205	1	1	1	1	1	1	1	1	1	1	1	1	1	1	1	1	1	1	NO	WH2 motif
PF09284	1	1	1	1	1	1	1	1	1	1	1	1	1	1	1	1	1	1	NO	Rhamnogalacturonan lyase B, N-terminal
PF14683	4	4	4	4	4	4	4	4	4	3	3	3	3	3	3	3	3	3	NO	Polysaccharide lyase family 4, domain III
PF14686	4	4	4	4	4	4	4	4	4	3	3	3	3	3	3	3	3	3	NO	Polysaccharide lyase family 4, domain II
PF00191	2	3	3	3	3	3	3	3	3	2	2	2	2	2	2	2	2	2	NO	Annexin
PF02541	4	4	4	4	4	4	3	4	4	2	3	3	3	3	3	3	3	3	NO	Ppx/GppA phosphatase family
PF09814	1	1	1	1	1	1	1	1	1	1	0	1	1	1	1	1	1	1	NO	HECT-like Ubiquitin-conjugating enzyme (E2)-binding
PF14027	5	4	4	4	4	5	4	4	5	2	2	2	2	2	2	3	3	3	NO	Questin oxidase-like
PF03215	2	2	2	2	2	2	2	2	2	2	2	2	2	2	2	2	2	2	NO	Rad17 P-loop domain
PF01808	1	1	1	1	1	1	1	1	1	1	1	1	1	1	1	1	1	1	NO	AICARFT/IMPCHase bienzyme
PF02142	2	2	2	2	2	2	2	2	2	1	2	2	2	2	2	2	2	2	NO	MGS-like domain
PF02466	6	6	5	6	6	6	6	5	6	4	4	4	4	4	4	4	4	4	NO	Tim17/Tim22/Tim23/Pmp24 family
PF10391	2	2	2	2	2	2	2	2	2	2	2	2	2	2	2	2	2	2	NO	Fingers domain of DNA polymerase lambda
PF14716	2	2	2	2	2	2	2	2	2	2	2	2	2	2	2	2	2	2	NO	Helix-hairpin-helix domain
PF14791	2	2	2	2	2	2	2	2	2	2	2	2	2	2	2	2	2	2	NO	DNA polymerase beta thumb
PF14792	2	2	2	2	2	2	2	2	2	2	2	2	2	2	2	2	2	2	NO	DNA polymerase beta palm
PF00909	9	12	12	9	12	9	13	12	12	5	5	5	5	5	5	5	5	5	NO	Ammonium Transporter Family
PF11635	1	1	1	1	1	1	1	1	1	1	1	1	1	1	1	1	1	1	NO	Mediator complex subunit 16
PF15901	1	1	1	1	1	1	1	1	1	1	1	1	1	1	1	1	1	1	NO	Sortilin, neurotensin receptor 3, C-terminal
PF15902	1	1	1	1	1	1	1	1	1	1	1	1	1	1	1	1	1	1	NO	Sortilin, neurotensin receptor 3,
PF03987	3	3	3	3	3	3	3	3	3	1	2	2	2	2	2	2	2	2	NO	Autophagocytosis associated protein, active-site domain
PF13893	6	10	10	10	10	10	10	10	10	4	5	5	5	5	5	5	5	5	NO	RNA recognition motif. (a.k.a. RRM, RBD, or RNP domain)
PF02815	3	4	4	4	4	4	4	4	4	2	3	3	3	3	3	3	3	3	NO	MIR domain
PF11735	7	9	7	6	7	3	7	6	8	3	6	4	4	4	4	4	4	5	NO	Cryptococcal mannosyltransferase 1
PF02515	13	13	15	13	15	15	13	13	14	10	11	10	9	12	10	16	11	11	NO	CoA-transferase family III
PF00591	1	1	1	1	1	1	1	1	1	2	1	1	1	1	1	1	1	1	NO	Glycosyl transferase family, a/b domain
PF02885	1	1	1	1	1	1	1	1	1	2	1	1	1	1	1	1	1	1	NO	Glycosyl transferase family, helical bundle domain
PF00382	2	2	2	2	2	2	2	2	2	2	2	2	3	2	2	2	2	2	NO	Transcription factor TFIIB repeat
PF08271	1	1	1	1	1	1	1	1	1	1	1	1	1	1	1	1	1	1	NO	TFIIB zinc-binding
PF00710	5	3	3	3	4	3	4	6	4	3	3	3	3	5	4	4	3	5	NO	Asparaginase, N-terminal
PF17763	3	3	3	3	3	3	3	3	3	3	4	3	3	5	4	3	3	3	NO	Glutaminase/Asparaginase C-terminal domain
PF16209	9	9	9	9	9	9	9	9	9	4	5	5	5	5	5	5	5	5	NO	Phospholipid-translocating ATPase N-terminal
PF16212	7	7	7	7	7	7	7	7	7	5	5	5	5	5	5	5	5	5	NO	Phospholipid-translocating P-type ATPase C-terminal
PF03435	9	13	12	12	10	9	13	11	14	8	15	13	13	13	16	10	10	15	NO	Saccharopine dehydrogenase NADP binding domain
PF00834	1	1	1	1	1	1	1	1	1	1	1	1	1	1	1	1	1	1	NO	Ribulose-phosphate 3 epimerase family
PF10637	1	1	1	1	1	1	1	1	1	1	1	1	1	1	1	1	1	1	NO	Oxoglutarate and iron-dependent oxygenase degradation C-term
PF13640	8	7	7	7	8	8	9	8	9	6	7	7	7	7	7	7	7	7	NO	2OG-Fe(II) oxygenase superfamily
PF13661	1	1	1	1	1	1	1	1	1	1	1	1	1	1	1	1	1	1	NO	2OG-Fe(II) oxygenase superfamily
PF05730	34	30	29	24	28	24	24	22	36	15	23	21	21	20	24	19	18	25	NO	CFEM domain
PF09414	5	5	5	5	5	4	5	5	5	3	3	3	3	3	3	3	3	3	NO	RNA ligase
PF02204	6	5	6	6	6	6	6	6	6	2	3	3	3	3	3	3	3	3	NO	Vacuolar sorting protein 9 (VPS9) domain
PF18151	1	1	1	1	1	1	1	1	1	1	1	1	1	1	1	1	1	1	NO	Domain of unknown function (DUF5601)
PF14124	1	1	1	1	1	1	1	1	1	1	1	1	1	1	1	1	1	1	NO	Domain of unknown function (DUF4291)
PF00734	15	18	19	19	19	19	20	18	15	15	15	15	15	15	15	15	14	14	NO	Fungal cellulose binding domain
PF00840	3	6	6	6	6	6	6	6	3	2	3	3	3	3	3	3	3	3	NO	Glycosyl hydrolase family 7
PF04855	2	2	2	2	2	2	2	2	2	2	2	2	2	2	2	2	2	2	NO	SNF5 / SMARCB1 / INI1
PF00188	17	14	9	7	8	6	7	11	11	6	9	7	7	7	10	6	7	13	NO	Cysteine-rich secretory protein family
PF05180	1	1	1	1	1	1	1	1	1	1	1	1	1	1	1	1	1	1	NO	DNL zinc finger
PF07539	1	1	1	1	1	1	1	1	1	1	1	1	1	1	1	1	1	1	NO	Down-regulated in metastasis
PF20416	1	1	1	1	1	1	1	1	1	1	2	1	1	1	1	1	1	1	NO	Domain of unknown function (DUF6700)
PF04676	2	2	2	2	2	2	2	2	2	2	2	3	2	3	2	2	2	2	NO	Protein similar to CwfJ C-terminus 2
PF04677	3	3	3	3	3	3	3	3	3	2	3	4	3	4	3	3	3	3	NO	Protein similar to CwfJ C-terminus 1
PF04931	1	1	1	1	1	1	1	1	1	1	0	1	1	1	1	1	1	1	NO	DNA polymerase phi
PF10584	8	8	8	8	8	8	8	8	8	8	7	7	7	7	7	7	7	7	NO	Proteasome subunit A N-terminal signature
PF02167	2	2	2	2	2	2	2	2	2	1	1	1	1	1	1	1	1	1	NO	Cytochrome C1 family
PF00118	14	16	16	16	16	15	16	16	16	8	9	9	9	9	9	9	9	9	NO	TCP-1/cpn60 chaperonin family
PF05051	1	1	1	1	1	1	1	1	1	1	1	1	1	1	1	1	1	1	NO	Cytochrome C oxidase copper chaperone (COX17)
PF08580	1	1	1	1	1	1	1	1	1	1	1	1	1	1	1	1	1	1	NO	Yeast cortical protein KAR9
PF09382	5	1	3	2	3	1	3	6	3	1	1	2	2	2	4	2	1	5	NO	RQC domain
PF16124	7	3	6	5	5	3	4	8	5	2	3	3	3	3	4	3	2	8	NO	RecQ zinc-binding
PF02136	7	7	5	7	5	7	5	5	7	2	3	3	3	3	3	3	3	3	NO	Nuclear transport factor 2 (NTF2) domain
PF03943	2	2	2	2	2	2	2	2	2	1	1	1	1	1	1	1	1	1	NO	TAP C-terminal domain
PF09341	1	1	1	1	1	1	1	1	1	1	1	1	1	1	1	0	1	1	NO	Transcription factor Pcc1
PF14671	1	1	1	1	1	1	1	1	1	1	1	1	1	1	1	1	1	1	NO	Dual specificity protein phosphatase, N-terminal half
PF14479	18	17	16	18	17	19	18	17	15	14	16	14	15	14	13	13	16	14	NO	Prion-inhibition and propagation
PF00583	71	65	79	66	73	64	74	70	67	45	51	51	51	53	56	54	50	53	NO	Acetyltransferase (GNAT) family
PF02077	3	3	3	3	3	3	3	3	3	1	1	1	1	1	1	1	1	1	NO	SURF4 family
PF04434	1	1	1	1	1	1	1	1	1	1	1	1	1	1	1	1	1	1	NO	SWIM zinc finger
PF00328	18	15	15	16	19	13	14	17	17	8	9	9	9	9	8	9	8	11	NO	Histidine phosphatase superfamily (branch 2)
PF02152	1	1	1	1	1	1	1	1	1	1	1	1	1	1	1	1	1	1	NO	Dihydroneopterin aldolase
PF12239	5	5	5	5	5	3	5	5	5	2	2	2	2	2	2	2	2	2	NO	Protein of unknown function (DUF3605)
PF01704	9	9	7	9	9	9	4	7	9	2	2	2	2	2	2	2	2	2	NO	UTP--glucose-1-phosphate uridylyltransferase
PF10342	2	2	3	2	2	2	3	2	2	2	2	2	2	2	2	2	2	2	NO	Kre9/KNH-like N-terminal Ig-like domain
PF01734	22	20	37	19	15	18	20	22	23	11	17	18	17	17	17	14	14	22	NO	Patatin-like phospholipase
PF11815	3	4	4	4	4	4	4	4	4	3	3	3	3	3	3	3	3	3	NO	Domain of unknown function (DUF3336)
PF04004	1	1	1	1	1	1	1	1	1	1	1	1	1	1	1	1	1	1	NO	Leo1-like protein
PF03637	7	6	7	6	7	7	8	8	7	3	3	2	3	2	3	3	3	3	NO	Mob1/phocein family
PF11578	7	8	9	8	9	12	9	9	9	6	7	7	7	7	7	7	7	7	NO	Protein of unknown function (DUF3237)
PF03131	6	5	5	5	5	2	5	6	5	0	1	1	1	1	2	1	1	2	NO	bZIP Maf transcription factor
PF00642	21	19	20	19	18	19	19	20	19	7	12	12	12	12	14	12	9	12	NO	Zinc finger C-x8-C-x5-C-x3-H type (and similar)
PF05615	1	1	1	1	1	1	1	1	1	1	1	1	1	1	1	1	1	1	NO	Tho complex subunit 7
PF02970	1	1	1	1	1	1	1	1	1	2	1	1	1	1	1	1	1	1	NO	Tubulin binding cofactor A
PF04824	3	2	4	3	4	3	4	3	3	3	3	3	3	3	3	3	3	7	NO	Conserved region of Rad21 / Rec8 like protein
PF04825	3	2	4	3	4	3	4	3	5	2	2	3	4	3	4	3	3	7	NO	N terminus of Rad21 / Rec8 like protein
PF08318	2	1	1	2	1	2	2	2	2	1	1	1	1	1	1	2	2	2	NO	COG4 transport protein
PF01300	2	2	2	2	1	2	2	2	2	2	2	2	2	2	2	2	2	2	NO	Telomere recombination
PF03481	1	1	1	1	1	1	1	1	1	1	1	1	1	1	1	1	1	1	NO	Threonylcarbamoyl-AMP synthase, C-terminal domain
PF01217	6	8	8	8	8	8	8	8	8	6	6	6	6	6	6	6	6	6	NO	Clathrin adaptor complex small chain
PF00493	6	6	7	7	7	6	6	7	6	7	6	7	7	7	7	6	6	6	NO	MCM P-loop domain
PF14551	6	6	7	6	7	6	6	7	6	7	6	7	7	7	7	6	6	6	NO	MCM N-terminal domain
PF17207	6	6	7	6	7	6	6	7	6	7	6	7	7	7	7	6	6	6	NO	MCM OB domain
PF17855	6	6	7	8	7	6	6	7	6	6	7	8	8	8	8	6	6	7	NO	MCM AAA-lid domain
PF00349	15	28	31	28	29	27	28	27	28	3	6	6	6	6	6	6	6	6	NO	Hexokinase
PF03727	15	28	32	28	29	27	28	27	28	3	6	6	6	6	6	7	6	6	NO	Hexokinase
PF04597	1	1	1	1	1	1	1	1	1	1	1	1	1	1	1	1	1	1	NO	Ribophorin I
PF13805	2	10	11	2	9	11	12	12	2	2	2	2	2	2	2	2	2	2	NO	Eisosome component PIL1
PF00719	2	2	2	2	2	2	2	2	2	1	2	2	2	2	2	2	2	2	NO	Inorganic pyrophosphatase
PF10780	1	1	1	1	1	1	1	1	1	1	1	1	1	1	1	1	1	1	NO	39S ribosomal protein L53/MRP-L53
PF03908	1	1	1	1	1	1	1	1	1	1	1	1	1	1	1	1	1	1	NO	Sec20
PF00596	10	10	13	12	13	10	11	11	12	4	7	9	10	9	6	6	5	5	NO	Class II Aldolase and Adducin N-terminal domain
PF00262	1	1	1	1	1	1	1	1	1	1	1	1	1	1	1	1	1	1	NO	Calreticulin family
PF07976	9	10	13	10	9	10	11	10	10	7	7	7	7	7	8	7	7	8	NO	Phenol hydroxylase, C-terminal dimerisation domain
PF00294	10	7	9	7	7	7	7	8	10	6	6	6	6	6	6	6	5	5	NO	pfkB family carbohydrate kinase
PF04227	3	2	2	2	2	2	2	2	3	1	1	1	1	1	1	1	1	1	NO	Indigoidine synthase A like protein
PF16922	1	1	1	1	1	1	1	1	1	1	1	1	1	1	1	1	1	1	NO	DNA replication complex GINS protein SLD5 C-terminus
PF04750	2	2	2	2	2	2	2	2	2	2	2	3	3	3	2	2	2	2	NO	FAR-17a/AIG1-like protein
PF00160	16	16	17	17	17	15	17	17	16	10	10	10	10	10	10	10	10	10	NO	Cyclophilin type peptidyl-prolyl cis-trans isomerase/CLD
PF00793	3	5	5	5	5	5	5	5	5	2	2	2	2	2	2	2	2	2	NO	DAHP synthetase I family
PF02906	1	1	1	1	1	1	1	1	1	1	1	1	1	1	1	1	1	1	NO	Iron only hydrogenase large subunit, C-terminal domain
PF12752	3	3	3	3	3	2	3	3	3	1	2	2	2	2	2	2	2	2	NO	SUZ domain
PF00433	9	10	11	10	11	10	11	11	10	3	4	4	4	4	4	4	1	4	NO	Protein kinase C terminal domain
PF14531	5	5	5	5	5	5	5	5	5	1	1	1	1	1	1	1	0	1	NO	Kinase-like
PF10775	1	1	1	1	1	1	1	1	1	1	1	1	1	1	1	1	1	1	NO	ATP synthase complex subunit h
PF10348	8	5	5	5	7	5	8	7	5	4	4	4	4	4	4	4	4	3	NO	Domain of unknown function (DUF2427)
PF16010	17	11	11	12	11	12	11	11	13	9	9	9	9	9	9	9	9	7	NO	Cytochrome domain of cellobiose dehydrogenase
PF08799	2	2	2	2	2	2	2	2	2	2	2	2	2	2	2	2	2	2	NO	pre-mRNA processing factor 4 (PRP4) like
PF01694	9	9	9	9	9	7	8	8	9	4	3	4	4	4	4	4	4	4	NO	Rhomboid family
PF02146	10	6	7	7	9	7	10	7	11	4	6	6	6	6	6	6	6	6	NO	Sir2 family
PF01522	13	11	13	13	14	13	13	12	12	12	12	13	13	13	14	10	12	12	NO	Polysaccharide deacetylase
PF19086	12	14	13	14	12	11	15	14	12	5	8	8	8	8	8	8	5	7	NO	Terpene synthase family 2, C-terminal metal binding
PF00708	2	1	1	1	1	2	1	1	2	2	1	1	1	1	1	1	1	1	NO	Acylphosphatase
PF07052	1	1	1	1	1	1	1	1	1	3	1	1	1	1	1	1	1	1	NO	Hepatocellular carcinoma-associated antigen 59
PF00036	22	21	19	20	21	21	21	21	20	7	10	10	10	10	10	10	10	10	NO	EF hand
PF13202	19	18	16	17	18	18	18	18	17	5	7	7	7	7	7	7	7	7	NO	EF hand
PF13499	20	19	17	18	19	19	19	19	18	6	8	8	8	8	8	8	7	8	NO	EF-hand domain pair
PF13833	18	17	15	16	17	17	17	17	16	6	7	7	7	7	7	7	6	7	NO	EF-hand domain pair
PF04752	3	1	2	3	1	3	1	2	3	1	1	1	1	1	1	1	1	1	NO	ChaC-like protein
PF05832	2	2	2	2	2	2	2	2	2	1	1	1	1	1	1	1	1	1	NO	Eukaryotic protein of unknown function (DUF846)
PF05277	3	3	3	3	3	3	3	3	3	2	3	3	3	3	3	3	3	3	NO	Protein of unknown function (DUF726)
PF04900	3	3	3	3	3	3	3	3	3	2	2	2	2	2	2	2	2	2	NO	Fcf1
PF00498	20	24	22	22	21	22	22	23	24	7	10	9	10	9	9	11	10	10	NO	FHA domain
PF02516	1	1	1	1	1	1	1	1	1	0	1	1	1	1	1	1	1	1	NO	Oligosaccharyl transferase STT3 subunit
PF05680	1	1	1	1	1	1	1	1	1	2	1	1	1	1	1	1	1	1	NO	ATP synthase E chain
PF01302	4	4	4	4	4	4	4	4	4	4	4	4	4	4	4	4	4	4	NO	CAP-Gly domain
PF00388	13	11	12	11	13	11	13	12	15	7	9	9	9	9	13	10	9	10	NO	Phosphatidylinositol-specific phospholipase C, X domain
PF00438	2	3	3	3	2	3	2	2	3	1	1	1	1	1	1	1	1	1	NO	S-adenosylmethionine synthetase, N-terminal domain
PF02772	2	3	3	3	2	3	2	2	3	1	1	1	1	1	1	1	1	1	NO	S-adenosylmethionine synthetase, central domain
PF02773	2	3	3	3	2	3	2	2	3	1	1	1	1	1	1	1	1	1	NO	S-adenosylmethionine synthetase, C-terminal domain
PF03029	4	4	4	4	3	4	4	4	4	2	3	3	3	3	3	3	3	3	NO	Conserved hypothetical ATP binding protein
PF12716	1	1	1	1	1	1	1	1	1	1	1	1	1	1	1	1	1	1	NO	Nuclear pore assembly and biogenesis
PF00763	7	7	7	7	7	7	7	7	7	0	3	3	3	3	3	3	3	3	NO	Tetrahydrofolate dehydrogenase/cyclohydrolase, catalytic domain
PF08662	4	3	4	3	4	3	3	4	3	3	3	3	3	3	3	3	3	3	NO	Eukaryotic translation initiation factor eIF2A
PF11935	1	1	1	1	1	1	1	1	1	0	1	1	1	1	1	1	1	1	NO	Symplekin/PTA1 N-terminal
PF09813	1	1	1	1	1	1	1	1	1	1	1	1	1	1	1	1	1	1	NO	Cytochrome c oxidase assembly factor 3
PF08598	4	4	4	4	4	3	4	4	4	2	2	2	2	2	2	2	2	2	NO	Sds3-like
PF00091	5	5	9	7	5	6	5	7	5	5	7	7	7	7	8	5	6	6	NO	Tubulin/FtsZ family, GTPase domain
PF03953	9	9	13	11	9	10	9	11	9	5	7	7	7	7	8	5	6	6	NO	Tubulin C-terminal domain
PF07883	21	21	22	21	23	23	20	23	25	23	23	21	21	21	23	20	24	21	NO	Cupin domain
PF01408	21	22	25	22	22	22	23	23	22	16	21	21	21	21	22	23	21	27	NO	Oxidoreductase family, NAD-binding Rossmann fold
PF00929	5	10	10	10	5	9	8	9	8	5	6	6	6	6	6	6	6	7	NO	Exonuclease
PF02878	1	2	2	2	2	1	2	2	2	1	1	1	1	1	1	1	1	1	NO	Phosphoglucomutase/phosphomannomutase, alpha/beta/alpha domain I
PF02879	1	2	2	2	2	1	2	2	2	1	1	1	1	1	1	1	1	1	NO	Phosphoglucomutase/phosphomannomutase, alpha/beta/alpha domain II
PF02880	1	2	2	2	2	1	2	2	2	1	1	1	1	1	1	1	1	1	NO	Phosphoglucomutase/phosphomannomutase, alpha/beta/alpha domain III
PF05837	1	1	1	1	1	1	1	1	1	1	1	1	1	1	1	1	1	1	NO	Centromere protein H (CENP-H)
PF04108	13	13	13	13	13	13	13	13	13	1	3	3	3	3	3	2	2	2	NO	Autophagy protein ATG17-like domain
PF10377	12	12	12	12	12	12	12	12	12	1	2	2	2	2	2	1	1	1	NO	Autophagy-related protein 11
PF00024	4	5	5	4	4	4	2	6	5	4	6	3	4	4	4	4	4	6	NO	PAN domain
PF00346	1	1	1	1	1	1	1	1	1	1	1	1	1	1	1	1	1	1	NO	Respiratory-chain NADH dehydrogenase, 49 Kd subunit
PF09402	2	2	2	2	2	2	2	2	2	0	1	1	1	2	1	2	1	1	NO	Man1-Src1p-C-terminal domain
PF12949	2	2	2	2	2	2	2	2	2	1	1	1	1	2	1	2	1	1	NO	HeH/LEM domain
PF05405	1	1	1	1	1	1	1	1	1	1	1	1	1	1	1	1	1	1	NO	Mitochondrial ATP synthase B chain precursor (ATP-synt_B)
PF01544	8	15	10	12	11	10	9	8	11	7	12	11	10	10	10	8	10	7	NO	CorA-like Mg2+ transporter protein
PF14304	1	1	1	1	1	1	1	1	1	1	1	1	1	1	1	1	1	1	NO	Transcription termination and cleavage factor C-terminal
PF14327	1	1	1	1	1	1	1	1	1	1	1	1	1	1	1	1	1	1	NO	Hinge domain of cleavage stimulation factor subunit 2
PF07970	4	4	4	4	4	4	4	4	4	2	2	2	2	2	2	2	2	2	NO	Endoplasmic reticulum vesicle transporter
PF13850	3	2	2	2	2	2	2	2	3	2	2	2	2	2	2	2	2	2	NO	Endoplasmic Reticulum-Golgi Intermediate Compartment (ERGIC)
PF12465	1	1	1	1	1	1	1	1	1	1	1	1	1	1	1	1	1	1	NO	Proteasome beta subunits C terminal
PF00899	16	18	17	18	18	16	17	18	18	7	9	7	8	8	8	9	8	8	NO	ThiF family
PF08825	1	1	1	1	1	1	1	1	1	1	1	1	1	1	1	1	1	1	NO	E2 binding domain
PF10193	1	1	1	1	1	1	1	1	1	1	1	1	1	1	1	1	1	1	NO	Telomere length regulation protein
PF07522	1	1	1	1	1	1	1	1	1	1	1	1	1	1	1	1	1	1	NO	DNA repair metallo-beta-lactamase
PF00888	5	5	5	5	5	5	5	5	5	2	3	3	3	3	3	3	3	3	NO	Cullin family
PF10557	5	5	5	5	5	5	5	5	5	2	3	3	3	3	3	3	3	3	NO	Cullin protein neddylation domain
PF01636	27	36	34	30	30	29	34	38	35	26	35	27	25	25	32	33	29	29	NO	Phosphotransferase enzyme family
PF00578	14	13	13	13	11	13	14	14	14	5	7	6	6	6	6	6	6	6	NO	AhpC/TSA family
PF08534	13	12	12	12	10	12	13	13	13	4	6	5	5	5	5	5	5	5	NO	Redoxin
PF02045	7	8	5	7	5	4	5	4	8	0	1	1	1	1	1	1	1	1	NO	CCAAT-binding transcription factor (CBF-B/NF-YA) subunit B
PF04729	1	1	1	1	1	1	1	1	1	2	1	1	1	1	1	1	1	1	NO	ASF1 like histone chaperone
PF05843	1	1	1	1	1	1	1	1	1	1	1	1	1	1	1	1	1	1	NO	Suppressor of forked protein (Suf)
PF02170	1	1	1	1	1	1	1	1	1	1	1	1	1	1	1	1	1	1	NO	PAZ domain
PF02171	5	4	2	2	3	2	2	2	4	1	2	3	3	3	3	2	2	4	NO	Piwi domain
PF08699	5	4	2	2	3	2	2	2	4	1	2	3	3	3	3	2	2	4	NO	Argonaute linker 1 domain
PF16486	5	4	2	2	3	2	2	2	4	1	2	3	3	3	3	2	2	4	NO	N-terminal domain of argonaute
PF16488	5	4	2	2	4	2	2	2	4	1	2	3	3	3	3	2	2	4	NO	Argonaute linker 2 domain
PF16653	2	2	2	2	2	2	2	2	2	3	1	2	2	1	2	2	2	2	NO	Saccharopine dehydrogenase C-terminal domain
PF08596	2	2	2	2	2	1	2	2	2	1	1	1	1	1	1	1	1	1	NO	Lethal giant larvae(Lgl) like, C-terminal
PF16575	3	3	3	3	3	3	3	3	3	2	2	2	2	2	2	2	2	2	NO	mRNA cleavage and polyadenylation factor CLP1 P-loop
PF08208	1	1	1	1	1	1	1	1	1	1	1	1	1	1	1	1	1	1	NO	DNA-directed RNA polymerase I subunit RPA34.5
PF01569	18	18	16	17	16	17	16	18	16	6	9	9	10	9	10	9	9	12	NO	PAP2 superfamily
PF00472	6	5	5	5	5	4	5	5	5	3	3	3	3	3	3	3	3	3	NO	RF-1 domain
PF01794	22	26	24	28	27	26	28	26	28	17	23	25	26	25	22	22	22	23	NO	Ferric reductase like transmembrane component
PF08022	26	27	26	22	23	20	22	21	22	14	18	19	20	18	18	17	16	20	NO	FAD-binding domain
PF08030	21	22	23	24	23	21	23	20	24	15	18	20	21	20	18	18	17	17	NO	Ferric reductase NAD binding domain
PF08551	2	3	3	3	3	3	3	3	3	2	2	2	2	2	2	2	2	2	NO	Eukaryotic integral membrane protein (DUF1751)
PF08513	8	10	10	10	11	10	10	11	10	2	2	4	4	4	4	4	4	3	NO	LisH
PF01421	2	1	1	1	1	1	1	1	0	1	1	1	1	1	1	1	1	1	NO	Reprolysin (M12B) family zinc metalloprotease
PF13574	2	2	2	2	2	2	2	2	2	2	2	2	2	2	2	2	2	2	NO	Metallo-peptidase family M12B Reprolysin-like
PF13582	2	2	2	2	2	2	2	2	2	2	2	2	2	2	2	2	2	2	NO	Metallo-peptidase family M12B Reprolysin-like
PF13583	2	2	2	2	2	2	2	2	1	2	2	2	2	2	2	2	2	2	NO	Metallo-peptidase family M12B Reprolysin-like
PF13688	2	2	2	2	2	3	2	2	2	3	2	2	2	2	2	3	3	2	NO	Metallo-peptidase family M12
PF00252	4	4	3	4	3	3	3	3	4	2	2	2	2	2	2	2	2	2	NO	Ribosomal protein L16p/L10e
PF00533	17	23	17	17	18	17	19	18	20	8	12	9	9	9	11	12	12	18	NO	BRCA1 C Terminus (BRCT) domain
PF08519	3	3	2	3	3	3	3	2	3	1	1	1	1	1	1	1	1	1	NO	Replication factor RFC1 C terminal domain
PF08649	1	1	1	1	1	1	1	1	1	1	1	1	1	1	1	1	1	1	NO	DASH complex subunit Dad1
PF01916	1	2	2	2	2	2	2	2	2	1	1	1	1	1	1	1	1	1	NO	Deoxyhypusine synthase
PF00249	20	55	74	56	76	71	74	73	64	10	13	13	12	13	14	12	11	18	NO	Myb-like DNA-binding domain
PF14560	7	7	5	5	5	6	5	5	6	3	3	3	3	3	3	3	1	3	NO	Ubiquitin-like domain
PF17123	28	21	16	20	19	16	21	16	22	5	8	8	8	10	9	9	10	13	NO	RING-like zinc finger
PF11790	8	5	5	5	4	4	4	5	7	4	5	5	5	5	5	4	4	5	NO	Glycosyl hydrolase catalytic core
PF04627	2	1	2	2	2	2	2	2	2	1	1	1	1	1	1	1	1	1	NO	Mitochondrial ATP synthase epsilon chain
PF04112	2	2	2	2	2	2	2	2	2	1	1	1	1	1	1	1	1	1	NO	Mak10 subunit, NatC N(alpha)-terminal acetyltransferase
PF18055	2	1	1	1	1	1	1	1	2	1	1	1	1	1	1	1	1	1	NO	26S proteasome regulatory subunit RPN6 N-terminal domain
PF18503	2	1	1	1	1	1	1	1	2	1	1	1	1	1	1	1	1	1	NO	26S proteasome subunit RPN6 C-terminal helix domain
PF01025	1	1	1	1	1	1	1	1	1	1	1	1	1	1	1	1	1	1	NO	GrpE
PF03931	5	5	5	5	5	5	5	5	5	2	2	2	2	2	2	2	2	2	NO	Skp1 family, tetramerisation domain
PF05011	2	2	2	2	2	2	2	2	2	1	1	0	1	0	1	1	1	1	NO	Lariat debranching enzyme, C-terminal domain
PF00213	1	1	2	2	2	1	2	3	1	1	1	2	2	1	3	1	1	1	NO	ATP synthase delta (OSCP) subunit
PF01255	1	1	1	1	1	1	1	1	1	1	1	1	1	1	1	1	1	1	NO	Putative undecaprenyl diphosphate synthase
PF01496	4	1	3	1	2	1	1	2	1	0	3	2	2	2	2	1	1	1	NO	V-type ATPase 116kDa subunit family
PF07521	2	2	2	2	2	2	2	2	2	2	2	2	2	2	2	2	2	2	NO	Zn-dependent metallo-hydrolase RNA specificity domain
PF10996	2	2	2	2	2	2	2	2	2	2	2	2	2	2	2	2	2	2	NO	Beta-Casp domain
PF11718	1	1	1	1	1	1	1	1	1	1	1	1	1	1	1	1	1	1	NO	Pre-mRNA 3'-end-processing endonuclease polyadenylation factor C-term
PF13483	4	3	3	6	5	4	7	5	6	3	3	6	6	6	3	3	4	4	NO	Beta-lactamase superfamily domain
PF16661	2	2	2	2	2	2	2	2	2	2	2	2	2	2	2	2	2	2	NO	Metallo-beta-lactamase superfamily domain
PF05236	1	1	1	1	1	1	1	1	1	1	0	2	1	1	1	1	1	1	NO	Transcription initiation factor TFIID component TAF4 family
PF04699	1	1	1	1	1	1	1	1	1	1	1	1	1	1	1	1	1	1	NO	ARP2/3 complex 16 kDa subunit (p16-Arc)
PF01602	15	21	19	21	18	19	18	18	18	7	8	8	8	8	8	8	8	8	NO	Adaptin N terminal region
PF02296	1	1	1	1	1	1	1	1	1	1	1	1	1	1	1	1	1	1	NO	Alpha adaptin AP2, C-terminal domain
PF02883	6	6	6	6	6	6	6	6	6	3	3	3	3	3	3	3	3	3	NO	Adaptin C-terminal domain
PF09441	2	2	2	2	2	2	2	2	2	0	1	1	1	1	1	1	1	1	NO	ARS binding protein 2
PF00924	2	2	2	2	2	2	2	2	2	2	2	2	3	2	2	2	2	2	NO	Mechanosensitive ion channel
PF01738	15	17	25	17	17	16	19	18	19	12	18	19	20	18	22	19	14	19	NO	Dienelactone hydrolase family
PF05879	1	1	2	1	2	1	2	2	1	1	1	1	1	1	1	1	1	1	NO	Root hair defective 3 GTP-binding protein (RHD3) GTPase domain
PF20428	1	1	2	1	2	1	2	2	1	1	1	1	1	1	1	1	1	1	NO	Sey1 three-helix bundle domain
PF01351	1	1	1	1	1	1	1	1	1	1	1	1	1	1	1	1	1	1	NO	Ribonuclease HII
PF11699	2	2	2	2	2	2	2	2	2	1	1	1	1	1	2	1	1	1	NO	Mif2/CENP-C like
PF15624	2	2	2	2	1	2	2	2	2	1	1	1	1	1	2	1	1	1	NO	Kinetochore CENP-C fungal homologue, Mif2, N-terminal
PF10443	1	1	1	1	1	1	1	1	1	1	1	1	1	1	1	1	1	1	NO	RNA12 protein
PF11326	1	1	1	1	1	1	1	1	1	1	1	1	1	1	1	1	1	1	NO	Protein of unknown function (DUF3128)
PF00012	14	15	13	14	13	13	12	13	12	6	11	11	11	11	11	10	8	9	NO	Hsp70 protein
PF06723	10	10	10	10	10	10	10	10	10	4	7	6	6	6	6	7	6	6	NO	MreB/Mbl protein
PF00755	3	8	9	9	8	8	8	8	9	3	3	3	3	3	3	3	3	3	NO	Choline/Carnitine o-acyltransferase
PF00806	9	13	14	13	15	13	14	14	14	4	4	4	5	4	4	5	4	4	NO	Pumilio-family RNA binding repeat
PF00562	3	3	3	3	3	3	3	3	3	3	3	3	3	3	3	3	3	3	NO	RNA polymerase Rpb2, domain 6
PF04560	3	3	3	3	3	3	3	3	3	3	3	3	3	3	3	3	3	3	NO	RNA polymerase Rpb2, domain 7
PF04561	3	3	3	3	3	3	3	3	3	3	3	3	4	3	3	3	3	3	NO	RNA polymerase Rpb2, domain 2
PF04563	3	3	3	3	3	3	3	3	3	3	3	3	4	3	3	3	3	3	NO	RNA polymerase beta subunit
PF04565	3	3	3	3	3	3	3	3	3	3	3	3	3	3	3	3	3	3	NO	RNA polymerase Rpb2, domain 3
PF04566	2	2	2	2	2	2	2	2	2	2	2	2	2	2	2	2	2	2	NO	RNA polymerase Rpb2, domain 4
PF04567	2	2	2	2	2	2	2	2	2	2	2	2	2	2	2	2	2	2	NO	RNA polymerase Rpb2, domain 5
PF00827	1	1	1	1	1	1	1	1	1	1	1	1	1	1	1	1	1	1	NO	Ribosomal L15
PF04468	1	3	3	3	3	2	3	3	2	1	1	1	1	1	2	1	1	2	NO	PSP1 C-terminal conserved region
PF06687	12	13	13	14	13	12	13	13	13	4	9	8	8	8	8	9	8	8	NO	SUR7/PalI family
PF16891	7	6	6	6	6	5	6	6	7	1	2	2	2	2	2	2	2	2	NO	Serine-threonine protein phosphatase N-terminal domain
PF01765	1	1	1	1	1	1	1	1	1	1	0	1	1	1	1	1	1	1	NO	Ribosome recycling factor
PF00512	35	42	74	46	49	41	48	48	48	12	21	18	20	19	21	19	16	23	NO	His Kinase A (phospho-acceptor) domain
PF15406	7	1	2	1	2	1	1	1	1	1	1	1	1	1	1	1	1	2	NO	Pleckstrin homology domain
PF00444	1	1	1	1	1	1	1	1	1	1	1	1	1	1	1	1	1	1	NO	Ribosomal protein L36
PF08445	20	22	24	21	22	19	23	21	22	13	16	15	16	16	17	16	14	16	NO	FR47-like protein
PF13508	50	45	52	45	47	42	50	44	47	29	37	36	37	37	41	39	34	38	NO	Acetyltransferase (GNAT) domain
PF13673	40	37	44	36	40	37	43	38	37	26	30	29	30	30	32	33	28	31	NO	Acetyltransferase (GNAT) domain
PF04749	5	4	5	4	5	5	5	5	5	3	3	3	3	3	3	2	3	3	NO	PLAC8 family
PF00478	8	9	9	11	10	10	9	10	9	4	7	6	6	6	6	6	6	6	NO	IMP dehydrogenase / GMP reductase domain
PF00571	12	10	12	11	11	11	11	10	11	6	7	7	7	7	9	7	7	9	NO	CBS domain
PF00675	26	14	16	14	15	14	16	15	15	7	8	6	7	7	9	7	7	9	NO	Insulinase (Peptidase family M16)
PF05193	27	13	14	13	15	13	14	13	15	7	8	7	7	7	10	7	7	10	NO	Peptidase M16 inactive domain
PF02291	1	1	1	1	1	1	1	1	1	1	1	1	1	1	1	1	1	1	NO	Transcription initiation factor IID, 31kD subunit
PF00815	2	3	3	2	3	2	3	3	2	2	2	2	2	2	2	3	2	2	NO	Histidinol dehydrogenase
PF01502	1	1	1	1	1	1	1	1	1	1	1	1	1	1	1	1	1	1	NO	Phosphoribosyl-AMP cyclohydrolase
PF01503	1	1	1	1	1	1	1	1	1	1	1	1	1	1	1	1	1	1	NO	Phosphoribosyl-ATP pyrophosphohydrolase
PF04571	4	3	4	3	4	4	3	4	4	1	1	1	1	1	1	1	1	1	NO	lipin, N-terminal conserved region
PF08235	4	3	4	3	4	4	3	4	4	1	1	1	1	1	1	1	1	1	NO	LNS2 (Lipin/Ned1/Smp2)
PF00041	1	1	1	1	1	1	1	1	1	1	1	1	1	1	1	1	1	1	NO	Fibronectin type III domain
PF04100	3	3	3	3	3	3	3	3	3	1	1	1	1	1	1	1	1	1	NO	Vps53-like, N-terminal
PF00070	35	27	31	30	29	25	30	32	32	18	22	24	24	24	27	22	20	28	NO	Pyridine nucleotide-disulphide oxidoreductase
PF13738	49	39	45	28	37	31	33	32	38	25	27	32	32	33	30	29	27	33	NO	Pyridine nucleotide-disulphide oxidoreductase
PF03167	2	2	2	2	2	2	2	2	2	2	2	2	3	2	2	2	2	2	NO	Uracil DNA glycosylase superfamily
PF00022	28	29	28	29	28	28	28	28	28	10	12	11	11	11	11	11	11	11	NO	Actin
PF00152	12	12	11	13	11	9	11	11	12	4	7	7	7	7	7	8	7	9	NO	tRNA synthetases class II (D, K and N)
PF01336	9	9	8	8	8	6	8	8	9	3	5	5	5	5	5	5	5	5	NO	OB-fold nucleic acid binding domain
PF10287	1	1	1	1	1	1	1	1	1	1	1	1	1	1	1	1	1	1	NO	Cell wall protein YJL171C/Tos1, C-terminal
PF10290	1	1	1	1	1	1	1	1	1	1	1	1	1	1	1	1	1	1	NO	Cell wall protein YJL171C/Tos1, N-terminal
PF08510	1	1	1	1	1	1	1	1	1	2	1	1	1	1	1	1	1	1	NO	PIG-P
PF12816	2	2	2	2	2	2	2	2	2	1	1	1	1	1	1	1	1	1	NO	Golgi CORVET complex core vacuolar protein 8
PF12572	1	1	1	1	1	1	1	1	1	1	1	1	1	1	1	1	1	1	NO	Protein of unknown function (DUF3752)
PF01285	1	1	1	1	1	1	1	1	1	1	1	1	1	1	1	1	1	1	NO	TEA/ATTS domain
PF01221	14	9	14	6	14	14	14	14	14	1	1	1	1	1	1	1	1	1	NO	Dynein light chain type 1
PF10294	6	7	7	7	7	7	7	7	7	5	7	8	8	7	7	7	7	7	NO	Lysine methyltransferase
PF01194	2	2	2	2	2	2	2	2	2	1	1	1	1	1	1	1	1	1	NO	RNA polymerases N / 8 kDa subunit
PF04419	2	2	2	2	2	4	2	2	2	2	1	2	2	2	1	2	2	1	NO	4F5 protein related disordered region
PF12907	1	1	1	1	1	3	1	1	1	1	1	1	1	1	1	1	1	1	NO	Zinc-binding
PF07350	6	7	8	7	8	6	8	6	6	5	7	6	7	7	7	7	7	7	NO	Protein of unknown function (DUF1479)
PF18035	1	1	1	1	1	1	1	1	1	1	1	1	1	1	1	1	1	1	NO	Bap31/Bap29 cytoplasmic coiled-coil domain
PF00752	6	7	7	7	7	7	7	7	7	5	5	5	5	5	5	5	5	5	NO	XPG N-terminal domain
PF00867	5	5	5	5	5	5	5	5	5	4	4	4	4	4	4	4	4	4	NO	XPG I-region
PF08101	4	3	3	4	4	4	4	3	4	1	1	1	1	1	1	1	1	1	NO	Meiotically up-regulated protein Msb1/Mug8 domain
PF12273	2	2	2	2	2	2	2	2	2	3	2	2	2	2	2	2	2	2	NO	Chitin synthesis regulation, resistance to Congo red
PF20354	1	1	1	1	1	1	1	1	1	2	1	1	1	1	1	1	1	1	NO	Family of unknown function (DUF6649)
PF01411	3	3	3	3	2	2	3	3	3	1	1	1	1	1	1	1	1	1	NO	tRNA synthetases class II (A)
PF02272	3	3	3	3	2	2	3	3	3	1	1	1	1	1	1	1	1	1	NO	DHHA1 domain
PF02636	4	4	4	4	4	3	4	4	4	2	2	2	2	2	2	2	1	2	NO	Putative S-adenosyl-L-methionine-dependent methyltransferase
PF00291	23	23	26	24	23	23	24	24	25	20	19	20	20	20	18	18	20	21	NO	Pyridoxal-phosphate dependent enzyme
PF01096	5	5	5	5	5	5	5	5	5	2	3	4	4	4	4	4	3	4	NO	Transcription factor S-II (TFIIS)
PF07500	3	3	3	3	3	3	3	3	3	1	2	2	2	2	2	2	2	2	NO	Transcription factor S-II (TFIIS), central domain
PF08711	3	3	3	3	3	3	3	3	3	2	2	3	3	3	3	3	3	3	NO	TFIIS helical bundle-like domain
PF04446	2	2	2	2	2	2	2	1	2	1	1	1	1	1	1	1	1	1	NO	tRNAHis guanylyltransferase
PF00623	4	12	10	12	10	10	10	10	12	2	3	3	3	3	3	4	3	3	NO	RNA polymerase Rpb1, domain 2
PF04983	4	12	10	12	10	10	10	10	12	2	3	3	3	3	3	4	3	3	NO	RNA polymerase Rpb1, domain 3
PF04990	3	3	3	3	3	3	3	3	3	1	1	1	1	1	1	1	1	1	NO	RNA polymerase Rpb1, domain 7
PF04992	3	3	3	3	3	3	3	3	3	1	1	1	1	1	1	1	1	1	NO	RNA polymerase Rpb1, domain 6
PF04997	4	12	10	12	10	10	10	10	12	2	3	3	3	3	3	4	3	3	NO	RNA polymerase Rpb1, domain 1
PF04998	4	12	10	12	10	10	10	10	12	2	3	3	3	3	3	3	3	3	NO	RNA polymerase Rpb1, domain 5
PF05000	4	12	10	12	10	10	10	10	12	2	3	3	3	3	3	3	3	3	NO	RNA polymerase Rpb1, domain 4
PF05001	3	3	3	3	3	3	3	3	3	1	1	1	1	1	1	1	1	1	NO	RNA polymerase Rpb1 C-terminal repeat
PF10263	2	2	2	2	2	2	2	2	2	2	2	2	2	2	2	2	2	2	NO	SprT-like family
PF02225	13	13	13	14	14	13	13	13	15	13	12	12	12	12	15	12	12	12	NO	PA domain
PF04253	5	5	5	5	5	5	5	5	5	3	4	4	4	4	4	4	4	4	NO	Transferrin receptor-like dimerisation domain
PF04389	16	17	16	18	18	17	17	17	18	13	15	15	15	15	16	15	15	14	NO	Peptidase family M28
PF00175	42	35	39	37	39	36	37	37	39	20	24	26	26	26	25	26	24	25	NO	Oxidoreductase NAD-binding domain
PF00970	15	14	17	15	16	14	15	14	15	9	9	10	10	10	12	11	10	10	NO	Oxidoreductase FAD-binding domain
PF04722	2	2	2	2	2	2	2	2	2	1	1	1	1	1	1	1	1	1	NO	Ssu72-like protein
PF14610	1	1	1	1	1	1	1	1	1	1	1	1	1	1	1	1	1	1	NO	Ykl077w/Psg1 (Pma1 Stabilization in Golgi)
PF00447	14	13	15	13	14	16	14	14	13	3	3	3	3	3	4	5	3	6	NO	HSF-type DNA-binding
PF11875	1	1	1	1	1	1	1	1	1	1	2	1	4	1	1	2	1	1	NO	DnaJ-like protein C11, C-terminal
PF01545	10	19	19	20	18	17	19	18	19	9	10	10	10	10	10	10	10	11	NO	Cation efflux family
PF01875	1	1	1	1	1	1	1	1	1	1	1	1	1	1	1	1	1	1	NO	Memo-like protein
PF00804	7	10	10	10	9	9	9	9	7	2	3	2	3	3	3	3	2	2	NO	Syntaxin
PF05739	12	15	15	15	14	14	14	14	12	5	7	6	7	7	7	7	6	6	NO	SNARE domain
PF08643	3	3	3	3	2	3	4	3	3	2	2	3	2	2	2	2	1	3	NO	Fungal family of unknown function (DUF1776)
PF08737	1	1	1	1	1	1	1	1	1	1	1	1	1	1	1	1	1	1	NO	Rgp1
PF08288	1	1	1	1	1	1	1	1	1	1	1	1	1	1	1	1	1	1	NO	PIGA (GPI anchor biosynthesis)
PF13477	1	1	1	1	1	1	1	1	1	1	1	1	1	1	1	1	1	1	NO	Glycosyl transferase 4-like
PF10615	1	1	1	1	1	1	1	1	1	1	1	1	1	1	1	1	1	1	NO	Domain of unknown function (DUF2470)
PF06320	4	4	3	4	4	4	4	3	4	1	1	1	1	1	1	1	1	1	NO	GCN5-like protein 1 (GCN5L1)
PF02544	2	5	5	5	5	3	5	5	5	3	3	3	3	3	3	3	3	3	NO	3-oxo-5-alpha-steroid 4-dehydrogenase
PF00632	9	12	12	12	12	12	12	12	12	3	6	6	6	6	6	6	6	6	NO	HECT-domain (ubiquitin-transferase)
PF06012	1	1	1	1	1	1	1	1	1	0	1	1	1	1	1	1	1	1	NO	Domain of Unknown Function (DUF908)
PF06025	1	1	1	1	1	1	1	1	1	0	1	1	1	1	1	1	1	1	NO	Domain of Unknown Function (DUF913)
PF01092	2	2	2	2	2	2	2	2	2	1	1	1	1	1	1	1	1	1	NO	Ribosomal protein S6e
PF09696	1	1	1	1	1	1	1	1	1	1	1	1	1	1	1	1	1	1	NO	Ctf8
PF01866	2	2	2	2	2	2	2	2	2	2	2	2	2	2	2	2	2	2	NO	Putative diphthamide synthesis protein
PF00682	7	7	7	7	7	6	7	7	7	6	6	6	6	6	6	6	6	6	NO	HMGL-like
PF10333	1	1	1	1	1	1	1	1	1	0	1	1	1	1	1	1	1	1	NO	GPI-Mannosyltransferase II co-activator
PF06741	10	11	11	11	11	11	11	11	11	2	1	1	1	1	1	1	1	1	NO	LsmAD domain
PF05645	2	2	2	2	2	2	2	2	2	2	1	1	1	1	1	1	1	1	NO	RNA polymerase III subunit RPC82
PF08221	1	1	1	1	1	1	1	1	1	1	1	1	1	1	1	1	1	1	NO	RNA polymerase III subunit RPC82 helix-turn-helix domain
PF08656	1	1	1	1	1	1	1	1	1	1	1	1	1	1	1	1	1	1	NO	DASH complex subunit Dad3
PF00617	13	15	14	15	14	14	14	11	15	4	4	4	5	5	4	4	4	5	NO	RasGEF domain
PF00618	15	17	16	17	16	16	16	13	17	4	5	4	5	5	4	4	4	5	NO	RasGEF N-terminal motif
PF01106	1	1	1	1	1	1	1	0	1	1	1	1	1	1	1	1	1	1	NO	NifU-like domain
PF08712	1	1	1	1	1	1	1	0	1	1	1	1	1	1	1	1	1	1	NO	Scaffold protein Nfu/NifU N terminal
PF04718	1	1	1	1	1	1	1	1	1	1	1	1	1	1	1	1	1	1	NO	Mitochondrial ATP synthase g subunit
PF03153	3	4	3	4	4	4	2	4	4	1	0	1	1	1	1	1	1	1	NO	Transcription factor IIA, alpha/beta subunit
PF01344	11	11	12	11	10	11	11	10	12	8	10	9	10	9	9	9	9	10	NO	Kelch motif
PF13415	23	23	21	24	22	22	21	22	24	7	9	10	10	10	10	11	8	9	NO	Galactose oxidase, central domain
PF13418	26	29	31	30	27	29	27	29	31	12	14	14	14	14	14	15	13	13	NO	Galactose oxidase, central domain
PF13391	12	10	12	7	7	7	8	11	14	3	6	7	7	7	13	6	3	19	NO	HNH endonuclease
PF04588	10	5	5	5	5	4	5	5	5	2	3	3	3	3	3	3	3	3	NO	Hypoxia induced protein conserved region
PF07646	5	5	4	5	4	5	5	4	5	2	3	4	3	4	3	3	3	3	NO	Kelch motif
PF13964	6	6	4	6	4	5	4	4	6	2	3	4	4	4	4	4	3	4	NO	Kelch motif
PF04088	2	2	2	2	2	2	2	2	2	1	1	1	1	1	1	1	1	1	NO	Peroxin 13, N-terminal region
PF13298	1	1	1	1	1	1	1	1	1	1	1	1	1	1	1	1	1	1	NO	DNA polymerase Ligase (LigD)
PF04111	1	1	1	1	1	1	1	1	1	1	1	1	1	1	1	1	1	1	NO	Apg6 BARA domain
PF17675	1	1	1	1	1	1	1	1	1	1	1	1	1	1	1	1	1	1	NO	Apg6 coiled-coil region
PF10384	1	1	1	1	1	1	1	1	1	1	2	1	1	1	1	1	1	1	NO	Centromere protein Scm3
PF12720	1	1	1	1	1	1	1	1	1	1	1	1	1	1	1	1	1	1	NO	Protein of unknown function (DUF3807)
PF10186	2	2	1	2	1	2	1	1	2	2	2	2	2	2	2	2	2	1	NO	Vacuolar sorting 38 and autophagy-related subunit 14
PF00366	2	2	2	2	2	2	2	2	2	2	2	2	2	2	2	2	2	2	NO	Ribosomal protein S17
PF16205	1	1	1	1	1	1	1	1	1	1	1	1	1	1	1	1	1	1	NO	Ribosomal_S17 N-terminal
PF08317	1	1	1	1	1	1	1	1	1	1	1	1	1	1	1	1	1	1	NO	Spc7 kinetochore protein
PF15402	1	1	1	1	1	1	1	1	1	1	1	1	1	1	1	1	1	1	NO	MELT motif
PF18210	1	1	1	1	1	1	1	1	1	1	1	1	1	1	1	1	1	1	NO	Knl1 RWD C-terminal domain
PF12927	1	1	1	1	1	1	1	1	1	2	1	1	1	1	1	1	1	1	NO	Domain of unknown function (DUF3835)
PF13758	1	1	0	1	1	1	1	0	1	1	1	1	1	1	1	1	1	1	NO	Prefoldin subunit
PF00133	8	7	7	8	8	7	8	7	8	3	3	3	3	3	3	3	3	3	NO	tRNA synthetases class I (I, L, M and V)
PF08264	11	9	10	10	11	10	11	10	11	4	7	5	5	5	5	5	5	5	NO	Anticodon-binding domain of tRNA ligase
PF10568	6	6	6	6	6	6	6	6	6	3	3	3	3	3	3	3	3	2	NO	Outer mitochondrial membrane transport complex protein
PF17171	6	6	6	6	6	6	6	6	6	2	3	3	2	2	2	3	3	3	NO	Glutathione S-transferase, C-terminal domain
PF17172	6	6	6	6	6	6	6	6	6	3	3	3	3	3	3	2	3	3	NO	Glutathione S-transferase N-terminal domain
PF06728	2	2	2	2	2	2	2	2	2	1	2	2	2	2	2	2	2	2	NO	GPI transamidase subunit PIG-U
PF06732	1	1	1	1	1	1	1	1	1	1	1	1	1	1	1	1	1	1	NO	Pescadillo N-terminus
PF10680	1	1	1	1	1	1	1	1	1	1	1	1	1	1	1	1	1	1	NO	RNA polymerase I specific transcription initiation factor
PF09184	1	0	1	0	0	1	1	1	1	1	0	1	1	1	0	0	1	0	NO	PPP4R2
PF06423	1	1	1	1	1	1	1	1	1	1	1	1	1	1	1	1	1	1	NO	GWT1
PF00535	14	10	18	10	10	9	11	8	14	7	7	8	8	8	8	7	7	8	NO	Glycosyl transferase family 2
PF13506	8	7	9	8	10	7	10	8	9	5	5	5	6	5	6	6	6	6	NO	Glycosyl transferase family 21
PF13641	11	10	13	11	12	11	13	10	12	8	9	9	9	9	10	10	9	9	NO	Glycosyltransferase like family 2
PF16113	14	22	22	22	20	25	23	21	21	17	17	16	17	16	16	18	20	16	NO	Enoyl-CoA hydratase/isomerase
PF02913	11	8	9	9	8	8	10	9	9	5	7	7	7	7	8	6	6	10	NO	FAD linked oxidases, C-terminal domain
PF03676	1	1	1	1	1	1	1	1	1	1	1	1	1	1	1	1	1	1	NO	Phagosome assembly factor 1
PF00320	26	24	27	23	27	19	27	26	26	8	9	8	9	8	8	9	9	14	NO	GATA zinc finger
PF00989	13	13	16	13	15	13	14	15	13	4	6	6	7	6	6	5	5	8	NO	PAS fold
PF08447	9	14	13	13	14	13	14	14	13	5	5	5	5	5	5	5	5	5	NO	PAS fold
PF13476	8	5	4	5	5	5	4	6	6	4	5	4	4	4	5	4	5	6	NO	AAA domain
PF13454	7	8	10	7	8	7	7	6	7	4	6	6	7	6	6	7	6	4	NO	FAD-NAD(P)-binding
PF10607	10	11	12	11	12	12	12	12	10	4	4	4	4	4	4	4	4	4	NO	CTLH/CRA C-terminal to LisH motif domain
PF02953	5	5	5	5	5	5	5	5	5	4	4	4	4	4	4	4	4	4	NO	Tim10/DDP family zinc finger
PF00156	9	10	9	11	9	7	10	11	9	3	8	6	7	7	7	7	9	8	NO	Phosphoribosyl transferase domain
PF04757	3	3	3	3	3	3	3	3	3	4	3	3	3	3	3	3	3	3	NO	Pex2 / Pex12 amino terminal region
PF07217	5	6	6	6	7	6	7	6	6	4	3	3	3	3	3	3	3	3	NO	Heterokaryon incompatibility protein Het-C
PF04117	16	16	19	18	18	18	18	16	18	8	8	10	10	9	9	9	9	9	NO	Mpv17 / PMP22 family
PF08213	1	1	1	1	1	1	1	1	1	1	0	1	1	1	1	1	1	1	NO	Mitochondrial mRNA-processing protein COX24, C-terminal
PF05127	2	2	3	1	2	1	1	1	4	1	2	3	5	3	5	1	2	2	NO	Helicase
PF08351	1	1	1	1	1	1	1	1	1	1	1	1	1	1	1	1	1	1	NO	tRNA(Met) cytidine acetyltransferase TmcA, N-terminal
PF13718	1	1	1	1	1	1	1	1	1	1	1	1	1	1	1	1	1	1	NO	GNAT acetyltransferase 2
PF13725	1	1	1	1	1	1	1	1	1	1	1	1	1	1	1	1	1	1	NO	Possible tRNA binding domain
PF05175	4	5	4	4	4	5	4	4	3	6	3	3	3	3	3	3	5	2	NO	Methyltransferase small domain
PF13426	12	14	19	16	18	12	16	18	16	7	10	10	11	10	10	10	9	12	NO	PAS domain
PF00449	6	6	5	6	6	5	5	5	6	2	2	2	2	2	2	2	2	2	NO	Urease alpha-subunit, N-terminal domain
PF00547	3	3	2	3	3	2	2	2	3	2	2	2	2	2	2	2	2	2	NO	Urease, gamma subunit
PF00699	6	6	5	6	6	5	5	5	6	2	2	2	2	2	2	2	2	2	NO	Urease beta subunit
PF10198	1	1	1	1	1	1	1	1	1	1	1	1	1	1	1	1	1	1	NO	Histone acetyltransferases subunit 3
PF11899	1	1	1	1	1	1	1	1	1	1	1	1	1	1	1	1	1	1	NO	Protein of unknown function (DUF3419)
PF05328	1	1	1	1	1	1	1	1	1	1	1	1	1	1	1	1	1	1	NO	CybS, succinate dehydrogenase cytochrome B small subunit
PF00579	5	4	4	5	4	5	5	4	5	4	5	5	5	5	4	5	4	5	NO	tRNA synthetases class I (W and Y)
PF16714	1	1	1	1	1	1	1	1	1	1	1	1	1	1	1	1	1	1	NO	Tyrosyl-tRNA synthetase C-terminal domain
PF06218	1	1	1	1	1	1	1	1	1	1	1	1	1	1	1	1	1	1	NO	Nitrogen permease regulator 2
PF00627	7	7	7	8	7	7	7	7	7	5	4	4	4	4	5	4	4	4	NO	UBA/TS-N domain
PF03810	9	18	18	18	18	18	18	18	18	6	9	9	9	9	9	9	9	9	NO	Importin-beta N-terminal domain
PF02545	1	1	1	1	1	1	1	1	1	2	1	1	1	1	1	1	1	1	NO	Maf-like protein
PF00439	15	10	14	13	12	14	13	16	15	7	8	8	8	8	9	7	7	11	NO	Bromodomain
PF12955	1	1	1	1	1	1	1	1	1	1	1	1	1	1	1	1	1	1	NO	Domain of unknown function (DUF3844)
PF00750	2	2	2	2	2	2	2	2	2	2	3	2	2	2	2	2	2	2	NO	tRNA synthetases class I (R)
PF05746	2	2	2	2	2	2	2	2	2	2	3	2	2	2	2	2	2	2	NO	DALR anticodon binding domain
PF00515	7	9	9	9	10	9	8	9	9	7	7	7	7	7	8	7	7	7	NO	Tetratricopeptide repeat
PF07719	9	12	11	12	11	11	10	11	11	8	9	10	10	10	10	8	8	10	NO	Tetratricopeptide repeat
PF13176	18	12	16	22	13	12	14	25	17	12	30	21	18	20	21	15	12	21	NO	Tetratricopeptide repeat
PF13374	53	29	36	40	32	17	32	40	36	19	45	37	32	34	40	21	16	37	NO	Tetratricopeptide repeat
PF13424	33	18	28	30	20	11	15	27	23	11	39	30	22	26	32	15	11	24	NO	Tetratricopeptide repeat
PF17830	2	2	2	2	2	2	1	2	2	1	1	1	1	1	1	1	1	1	NO	STI1 domain
PF00042	5	2	4	3	4	4	4	4	4	4	4	4	4	4	4	4	4	3	NO	Globin
PF14441	11	8	12	8	8	7	10	9	9	6	10	10	10	9	11	6	5	14	NO	OTT_1508-like deaminase
PF13410	22	26	26	28	25	27	27	24	29	15	21	19	19	19	20	21	20	22	NO	Glutathione S-transferase, C-terminal domain
PF10601	4	6	6	5	6	6	7	6	6	4	4	6	6	6	6	5	6	8	NO	LITAF-like zinc ribbon domain
PF15458	1	1	1	1	1	1	1	1	1	1	1	1	1	1	1	1	1	1	NO	Nineteen complex-related protein 2
PF07691	18	18	22	18	19	18	23	21	21	12	14	15	16	15	13	15	13	12	NO	PA14 domain
PF14310	37	36	39	36	32	30	38	39	40	19	32	32	35	32	30	29	22	30	NO	Fibronectin type III-like domain
PF02535	21	21	20	23	19	18	19	19	20	4	8	8	8	8	8	8	7	8	NO	ZIP Zinc transporter
PF04145	8	14	5	14	8	5	5	5	7	4	4	5	5	5	6	5	4	5	NO	Ctr copper transporter family
PF01417	5	6	4	6	4	6	4	4	5	2	3	3	3	3	3	3	3	3	NO	ENTH domain
PF05158	1	1	1	1	1	1	1	1	1	1	1	1	1	1	1	1	1	1	NO	RNA polymerase Rpc34 subunit
PF01398	10	10	11	10	11	11	11	11	11	6	6	7	7	7	7	7	7	7	NO	JAB1/Mov34/MPN/PAD-1 ubiquitin protease
PF13012	6	7	7	7	7	7	7	7	7	3	4	4	4	4	4	4	4	4	NO	Maintenance of mitochondrial structure and function
PF14464	1	1	1	1	1	1	1	1	1	1	1	1	1	1	1	1	1	1	NO	Prokaryotic homologs of the JAB domain
PF06912	5	3	3	3	3	3	3	4	3	3	3	3	3	3	3	3	3	3	NO	Protein of unknown function (DUF1275)
PF09732	2	2	2	2	2	2	2	2	2	1	1	1	1	1	1	1	1	1	NO	Cactus-binding C-terminus of cactin protein
PF10312	2	2	2	2	2	2	2	2	2	1	1	1	1	1	1	1	1	1	NO	Conserved mid region of cactin
PF00250	10	12	9	8	8	8	9	10	9	4	8	4	4	4	4	4	4	4	NO	Forkhead domain
PF09302	11	9	1	11	1	1	1	1	11	0	2	1	1	1	1	1	1	1	NO	XLF-Cernunnos, XRcc4-like factor, NHEJ component
PF00875	3	3	3	3	3	3	3	3	3	1	3	3	3	3	3	3	3	3	NO	DNA photolyase
PF03441	3	3	3	3	3	3	3	3	3	2	3	3	3	3	3	3	3	3	NO	FAD binding domain of DNA photolyase
PF01249	1	1	1	1	1	1	1	1	1	1	1	1	1	1	1	1	1	1	NO	Ribosomal protein S21e
PF02178	7	7	7	6	7	9	7	7	7	3	2	2	2	2	2	2	3	2	NO	AT hook motif
PF09494	5	5	5	4	5	5	5	5	5	1	1	1	1	1	1	1	1	1	NO	Slx4 endonuclease
PF02661	6	7	6	7	6	6	6	7	7	5	6	7	7	7	5	6	6	6	NO	Fic/DOC family
PF00293	25	19	17	18	18	17	20	18	17	15	20	17	17	17	19	17	16	18	NO	NUDIX domain
PF00238	2	2	2	2	2	2	2	2	2	2	2	2	2	2	2	2	2	2	NO	Ribosomal protein L14p/L23e
PF10310	1	1	1	1	1	1	1	1	1	1	1	1	1	1	1	1	1	1	NO	Family of unknown function (DUF5427)
PF00390	2	8	6	8	6	6	6	6	6	2	2	2	2	2	2	2	2	2	NO	Malic enzyme, N-terminal domain
PF03949	2	8	6	8	6	6	6	6	6	1	2	2	2	2	2	2	2	2	NO	Malic enzyme, NAD binding domain
PF00082	42	49	45	49	34	42	40	39	42	25	37	34	33	35	40	34	36	40	NO	Subtilase family
PF05922	12	12	13	12	12	14	12	13	12	12	14	13	13	13	14	13	14	15	NO	Peptidase inhibitor I9
PF03992	6	6	6	5	6	6	7	6	6	2	3	3	3	3	3	3	4	5	NO	Antibiotic biosynthesis monooxygenase
PF00703	7	8	8	10	7	8	8	9	9	6	9	9	9	9	9	9	8	9	NO	Glycosyl hydrolases family 2
PF17786	3	3	3	4	3	3	3	3	3	3	3	3	3	3	3	3	3	3	NO	Mannosidase Ig/CBM-like domain
PF00389	31	18	21	18	18	18	19	18	19	16	16	16	16	16	17	16	16	17	NO	D-isomer specific 2-hydroxyacid dehydrogenase, catalytic domain
PF02826	36	21	23	21	20	21	22	20	23	20	19	19	19	19	20	18	19	20	NO	D-isomer specific 2-hydroxyacid dehydrogenase, NAD binding domain
PF00230	11	9	9	9	8	8	10	11	8	6	10	7	7	7	9	6	6	7	NO	Major intrinsic protein
PF04909	19	18	16	19	17	18	17	15	19	12	18	16	16	16	18	16	16	15	NO	Amidohydrolase
PF01625	1	1	1	1	1	1	1	1	1	0	1	1	1	1	1	1	1	1	NO	Peptide methionine sulfoxide reductase
PF01027	2	2	2	2	2	2	2	2	2	1	2	2	2	2	2	2	2	2	NO	Inhibitor of apoptosis-promoting Bax1
PF16643	1	1	1	1	1	1	1	1	1	1	1	1	1	1	1	1	1	1	NO	Unstructured region on cNMP-binding protein
PF00585	2	3	2	2	2	2	2	2	2	1	1	1	1	1	1	1	1	1	NO	C-terminal regulatory domain of Threonine dehydratase
PF03663	14	12	13	12	13	12	12	12	14	7	9	9	9	9	9	9	9	9	NO	Glycosyl hydrolase family 76
PF06657	1	1	1	1	1	1	1	1	1	1	1	1	1	1	1	1	1	1	NO	Centrosome microtubule-binding domain of Cep57
PF14197	1	1	1	1	1	1	1	1	1	1	1	1	1	1	1	1	1	1	NO	Centrosome localisation domain of PPC89
PF03715	1	1	1	1	1	1	1	1	1	1	1	1	1	1	1	1	1	1	NO	Noc2p family
PF03997	1	1	1	1	1	1	1	1	1	1	1	1	1	1	1	1	1	1	NO	VPS28 protein
PF01363	10	8	10	8	10	10	10	10	10	4	5	5	5	5	5	5	4	5	NO	FYVE zinc finger
PF01504	3	3	3	3	3	3	3	3	3	3	3	3	3	3	3	3	3	3	NO	Phosphatidylinositol-4-phosphate 5-Kinase
PF01722	3	3	3	3	3	3	3	3	3	3	3	3	3	3	3	3	3	3	NO	BolA-like protein
PF01652	4	4	4	4	4	4	4	4	4	3	3	3	3	3	3	3	3	3	NO	Eukaryotic initiation factor 4E
PF10471	1	1	1	1	1	1	0	1	1	2	0	1	1	1	1	1	1	1	NO	Anaphase-promoting complex APC subunit CDC26
PF02144	1	1	1	1	1	1	1	1	1	1	1	1	1	1	1	1	1	1	NO	Repair protein Rad1/Rec1/Rad17
PF05251	1	1	1	1	1	1	1	1	1	1	1	1	1	1	1	1	0	1	NO	Oligosaccharyltransferase subunit 5
PF04055	8	7	7	8	8	7	7	7	9	6	7	7	7	7	8	8	7	8	NO	Radical SAM superfamily
PF06968	1	1	1	1	1	1	1	1	1	1	1	1	1	1	1	1	1	1	NO	Biotin and Thiamin Synthesis associated domain
PF04193	16	16	16	16	16	16	15	16	16	7	7	7	7	7	7	7	7	7	NO	PQ loop repeat
PF01841	3	3	3	3	3	2	3	2	3	3	4	4	4	4	4	3	3	3	NO	Transglutaminase-like superfamily
PF03835	4	4	4	4	4	3	4	3	4	3	4	4	4	4	4	3	3	3	NO	Rad4 transglutaminase-like domain
PF04095	1	1	1	1	1	1	1	1	1	1	1	1	1	1	1	1	1	1	NO	Nicotinate phosphoribosyltransferase (NAPRTase) family
PF17767	1	1	1	1	1	1	1	1	1	1	1	1	1	1	1	1	1	1	NO	Nicotinate phosphoribosyltransferase (NAPRTase) N-terminal domain
PF02487	2	2	2	2	2	2	2	2	2	2	2	2	2	2	2	2	2	2	NO	CLN3 protein
PF20263	2	2	2	2	2	2	2	2	2	1	2	2	2	2	2	2	2	2	NO	LYR motif-containing protein 2-like
PF07774	1	1	1	1	1	1	1	1	1	1	1	1	1	1	1	1	1	1	NO	ER membrane protein complex subunit 1, C-terminal
PF13360	1	1	1	1	1	1	1	1	1	1	1	1	1	1	1	1	1	1	NO	PQQ-like domain
PF06027	3	3	3	3	3	3	3	3	3	2	2	2	2	2	2	2	2	2	NO	Solute carrier family 35
PF00754	3	3	5	3	3	3	4	3	4	3	4	3	5	3	3	3	3	4	NO	F5/8 type C domain
PF09118	5	5	7	5	5	5	6	5	6	5	5	5	5	5	5	5	5	6	NO	Galactose oxidase-like, Early set domain
PF01909	10	10	10	10	10	8	10	9	10	2	4	4	4	4	4	4	3	4	NO	Nucleotidyltransferase domain
PF03828	3	3	3	3	3	3	3	3	3	2	3	3	4	5	4	3	3	3	NO	Cid1 family poly A polymerase
PF12311	4	4	4	4	3	3	3	4	3	3	4	4	4	4	4	4	3	3	NO	Protein of unknown function (DUF3632)
PF05199	38	31	41	31	35	32	33	35	35	24	30	30	30	30	33	32	29	33	NO	GMC oxidoreductase
PF08407	9	10	11	12	11	13	11	12	12	5	5	4	5	5	4	4	6	4	NO	Chitin synthase N-terminal
PF03641	5	5	6	5	5	5	5	7	5	4	4	3	3	3	3	4	4	6	NO	Possible lysine decarboxylase
PF01244	3	3	3	3	3	3	3	3	3	3	3	3	3	3	3	3	3	3	NO	Membrane dipeptidase (Peptidase family M19)
PF10685	1	1	1	1	0	1	3	1	1	1	1	1	1	1	2	1	1	2	NO	Stress-induced bacterial acidophilic repeat motif
PF05960	1	1	1	1	1	1	1	1	1	1	1	1	1	1	1	1	1	1	NO	Bacterial protein of unknown function (DUF885)
PF00732	34	29	35	30	31	29	32	33	32	21	28	28	28	28	29	30	26	29	NO	GMC oxidoreductase
PF03403	2	2	2	2	2	2	2	2	2	3	2	2	2	2	2	2	2	2	NO	Platelet-activating factor acetylhydrolase, isoform II
PF02138	4	5	5	4	4	3	5	5	4	1	1	1	1	1	1	1	1	1	NO	Beige/BEACH domain
PF13385	4	5	5	4	4	3	5	5	4	1	1	1	1	1	1	1	1	1	NO	Concanavalin A-like lectin/glucanases superfamily
PF14844	4	5	5	4	4	3	5	5	4	1	1	1	1	1	1	1	1	1	NO	PH domain associated with Beige/BEACH
PF15787	4	5	5	4	4	0	5	5	0	0	1	1	1	1	1	1	0	1	NO	Neurobeachin/BDCP, DUF4704 alpha solenoid region
PF03345	1	1	1	1	1	1	1	1	1	1	1	1	1	1	1	1	1	1	NO	Oligosaccharyltransferase 48 kDa subunit beta
PF06246	1	1	1	1	1	1	1	1	1	1	1	1	1	1	1	1	1	1	NO	Isy1-like splicing family
PF00722	30	29	30	29	29	29	28	30	31	20	24	23	22	23	24	24	24	29	NO	Glycosyl hydrolases family 16
PF00120	5	4	5	4	5	6	6	5	5	5	3	4	4	4	4	3	5	3	NO	Glutamine synthetase, catalytic domain
PF00463	2	2	2	2	2	2	2	2	2	2	2	2	2	2	2	2	2	2	NO	Isocitrate lyase family
PF13086	6	7	7	7	8	8	7	7	8	5	8	8	8	8	8	8	8	8	NO	AAA domain
PF13087	13	14	13	12	16	15	11	12	14	7	10	11	12	13	12	13	13	11	NO	AAA domain
PF18044	10	9	9	9	7	9	8	8	6	3	5	5	5	5	6	4	4	5	NO	CCCH-type zinc finger
PF20173	1	1	1	1	1	1	1	1	1	1	1	1	1	1	1	2	1	1	NO	Family of unknown function (DUF6539)
PF10197	3	3	3	3	3	3	3	3	3	2	2	2	2	2	2	2	2	2	NO	N-terminal domain of CBF1 interacting co-repressor CIR
PF12542	1	1	1	1	1	1	1	1	1	1	1	1	1	1	1	1	1	1	NO	Pre-mRNA splicing factor
PF00253	2	2	2	2	2	2	2	2	2	2	1	2	2	2	2	1	2	2	NO	Ribosomal protein S14p/S29e
PF07470	3	3	4	3	4	4	4	3	4	4	4	4	4	4	4	4	5	4	NO	Glycosyl Hydrolase Family 88
PF16884	5	5	6	5	7	6	6	5	6	5	5	5	5	5	5	5	5	5	NO	N-terminal domain of oxidoreductase
PF00701	12	12	12	13	14	13	10	11	13	11	14	13	13	13	14	12	13	13	NO	Dihydrodipicolinate synthetase family
PF05686	2	2	2	2	1	1	2	2	2	1	2	2	2	2	2	2	1	2	NO	Glycosyl transferase family 90
PF17107	4	4	4	4	1	2	5	4	4	2	2	4	3	5	7	2	2	4	NO	N-terminal domain on NACHT_NTPase and P-loop NTPases
PF01758	4	5	4	5	3	4	5	5	6	3	3	3	3	3	4	2	2	4	NO	Sodium Bile acid symporter family
PF13396	1	1	1	1	0	1	1	1	1	0	1	1	1	1	1	1	1	1	NO	Phospholipase_D-nuclease N-terminal
PF00465	6	6	7	6	5	6	8	7	6	4	6	6	6	6	7	6	6	10	NO	Iron-containing alcohol dehydrogenase
PF13685	3	6	5	6	3	10	4	4	4	3	4	4	4	4	6	4	4	7	NO	Iron-containing alcohol dehydrogenase
PF00775	8	8	10	8	7	9	8	8	8	7	8	8	8	8	12	8	9	12	NO	Dioxygenase
PF04444	5	5	7	5	4	6	4	5	5	4	5	5	5	5	7	5	6	8	NO	Catechol dioxygenase N terminus
PF03055	8	9	10	9	7	8	8	9	9	6	7	8	9	8	9	8	7	10	NO	Retinal pigment epithelial membrane protein
PF12680	11	9	12	12	8	9	11	10	13	7	9	12	12	12	13	9	7	13	NO	SnoaL-like domain
PF10017	13	9	7	9	8	9	9	10	10	3	5	5	4	5	4	4	4	6	NO	Histidine-specific methyltransferase, SAM-dependent
PF00931	24	11	19	22	15	9	16	26	11	6	21	17	15	19	22	9	7	16	NO	NB-ARC domain
PF03221	27	9	11	8	9	8	7	12	12	56	6	57	163	67	124	51	17	16	NO	Tc5 transposase DNA-binding domain
PF05699	54	2	17	3	8	3	6	8	10	27	88	57	235	73	124	49	33	37	NO	hAT family C-terminal dimerisation region
PF01910	6	1	1	1	4	1	2	3	1	1	2	2	2	2	1	1	1	5	NO	Thiamine-binding protein
PF10782	3	0	0	0	0	0	0	1	0	0	1	0	0	0	1	0	0	1	NO	Zinc-finger
PF11710	12	8	9	9	11	8	8	11	11	7	7	7	6	7	8	7	8	5	NO	G protein-coupled glucose receptor regulating Gpa2
PF13843	9	0	6	2	5	0	4	5	3	3	0	16	20	17	33	7	0	6	NO	Transposase IS4
PF00168	21	20	26	16	27	26	27	27	22	13	14	13	13	13	15	13	13	14	NO	C2 domain
PF00387	13	8	9	8	10	8	10	9	13	5	8	7	7	7	8	7	7	8	NO	Phosphatidylinositol-specific phospholipase C, Y domain
PF12550	18	1	3	3	1	1	2	4	2	5	1	5	9	6	3	11	1	1	NO	Transcriptional activator of glycolytic enzymes
PF09421	11	3	13	5	5	2	4	3	5	1	3	3	3	3	6	3	1	11	NO	Frequency clock protein
PF03707	7	5	7	5	7	4	6	6	6	3	3	6	6	6	5	3	3	7	NO	Bacterial signalling protein N terminal repeat
PF15456	7	5	13	5	6	5	7	7	6	1	2	2	2	2	4	2	2	9	NO	Up-regulated During Septation
PF13921	11	15	20	15	19	18	18	17	18	7	8	8	8	8	10	8	8	11	NO	Myb-like DNA-binding domain
PF00194	3	2	2	2	2	2	3	2	4	1	4	2	2	2	2	2	2	3	NO	Eukaryotic-type carbonic anhydrase
PF12013	57	11	39	19	25	2	19	20	24	3	47	9	21	9	23	29	29	24	NO	Orsellinic acid/F9775 biosynthesis cluster protein D
PF03184	22	2	9	0	2	3	0	3	6	108	1	54	229	68	138	49	63	13	NO	DDE superfamily endonuclease
PF05225	8	1	2	0	2	2	0	1	3	35	0	35	118	40	98	33	1	5	NO	helix-turn-helix, Psq domain
PF05630	7	5	6	5	5	5	5	5	11	4	10	5	6	5	5	5	5	5	NO	Necrosis inducing protein (NPP1)
PF12511	6	4	3	3	4	2	2	4	4	2	3	2	3	2	9	3	3	1	NO	Protein of unknown function (DUF3716)
PF02417	12	4	2	4	1	1	1	1	7	1	1	2	1	2	2	1	1	4	NO	Chromate transporter
PF00251	15	9	10	11	9	11	15	14	13	9	11	11	11	11	11	9	8	11	NO	Glycosyl hydrolases family 32 N-terminal domain
PF08244	12	6	6	8	7	8	12	11	10	6	8	8	8	8	8	7	5	8	NO	Glycosyl hydrolases family 32 C terminal
PF07716	36	12	19	17	14	12	18	17	15	5	10	13	12	13	21	10	8	17	NO	Basic region leucine zipper
PF02441	7	7	6	6	5	6	7	6	6	5	7	5	8	6	5	5	6	8	NO	Flavoprotein
PF01977	5	5	4	4	3	4	6	5	5	4	6	4	6	4	3	4	4	4	NO	3-octaprenyl-4-hydroxybenzoate carboxy-lyase
PF07368	2	1	0	1	0	0	2	2	0	0	3	1	3	1	0	0	0	1	NO	Protein of unknown function (DUF1487)
PF10551	8	2	2	4	4	0	2	3	0	5	2	22	44	25	20	12	2	4	NO	MULE transposase domain
PF00698	19	14	19	14	13	16	16	15	18	9	14	14	14	14	13	15	15	20	NO	Acyl transferase domain
PF01575	8	6	6	6	5	6	5	7	6	3	6	6	6	6	5	5	5	7	NO	MaoC like domain
PF08354	4	2	2	2	1	2	1	3	2	0	2	2	2	2	1	1	1	3	NO	Domain of unknown function (DUF1729)
PF13452	4	2	2	2	1	2	1	3	2	0	2	2	2	2	1	1	1	3	NO	N-terminal half of MaoC dehydratase
PF17951	4	2	2	2	1	2	1	3	2	0	2	2	2	2	1	1	1	3	NO	Fatty acid synthase meander beta sheet domain
PF01179	13	10	13	11	12	11	13	10	14	10	11	11	11	11	10	11	9	11	NO	Copper amine oxidase, enzyme domain
PF02727	11	9	11	10	10	9	10	9	10	9	11	9	9	9	10	10	9	12	NO	Copper amine oxidase, N2 domain
PF02728	6	4	7	5	7	6	7	5	5	6	6	5	5	5	5	7	6	5	NO	Copper amine oxidase, N3 domain
PF01476	18	12	23	11	19	9	14	18	17	10	13	13	13	13	12	12	9	12	NO	LysM domain
PF20219	7	3	4	6	3	3	5	5	4	3	5	4	4	4	4	3	3	7	NO	Family of unknown function (DUF6579)
PF16387	1	0	1	1	1	1	1	0	1	1	1	1	1	1	1	1	1	1	NO	Domain of unknown function
PF13353	1	0	0	1	1	0	0	0	1	0	1	1	1	1	0	2	0	2	NO	4Fe-4S single cluster domain
PF07731	29	25	20	24	21	25	23	23	28	16	17	17	17	17	19	22	16	14	NO	Multicopper oxidase
PF00932	2	2	2	1	2	2	2	1	2	2	2	2	2	2	2	2	2	2	NO	Lamin Tail Domain
PF10042	2	3	2	1	3	2	2	2	3	2	2	2	2	2	3	3	2	3	NO	Uncharacterized conserved protein (DUF2278)
PF12849	1	1	1	1	1	1	1	0	1	1	1	1	1	1	1	1	1	1	NO	PBP superfamily domain
PF14498	2	2	2	2	2	2	2	1	2	2	2	2	2	2	2	2	2	2	NO	Glycosyl hydrolase family 65, N-terminal domain
PF02595	1	1	1	1	1	1	1	0	1	1	1	1	1	1	1	1	1	1	NO	Glycerate kinase family
PF00206	13	14	11	14	10	8	11	9	15	6	8	8	8	8	8	8	8	7	NO	Lyase
PF14698	5	7	6	7	7	4	6	6	6	3	3	4	3	3	3	4	4	4	NO	Argininosuccinate lyase C-terminal
PF13622	7	6	11	6	7	7	11	9	8	5	6	7	8	7	7	7	7	9	NO	Thioesterase-like superfamily
PF00355	14	12	13	13	15	13	12	13	14	8	12	12	12	12	16	12	12	13	NO	Rieske [2Fe-2S] domain
PF00450	11	14	17	12	16	12	13	14	14	12	12	12	12	12	13	12	12	15	NO	Serine carboxypeptidase
PF13577	9	6	13	12	10	11	9	10	12	5	10	10	10	9	9	8	11	10	NO	SnoaL-like domain
PF06314	6	7	4	7	5	7	1	4	6	8	7	7	7	7	7	6	7	7	NO	Acetoacetate decarboxylase (ADC)
PF02469	8	7	7	7	9	7	7	7	8	5	7	7	7	7	7	7	7	7	NO	Fasciclin domain
PF01878	1	1	1	1	1	1	1	1	1	1	1	1	1	1	1	1	1	1	NO	EVE domain
PF05920	11	12	15	12	12	12	12	12	13	8	10	9	9	9	10	8	9	9	NO	Homeobox KN domain
PF03443	17	15	16	15	20	16	15	16	16	19	15	15	15	14	16	15	15	15	NO	Auxiliary Activity family 9 (formerly GH61)
PF01231	3	4	5	4	5	4	4	5	4	5	4	4	4	4	4	5	4	4	NO	Indoleamine 2,3-dioxygenase
PF00264	13	16	19	15	16	16	16	17	14	13	13	14	14	14	13	15	15	20	NO	Common central domain of tyrosinase
PF18132	2	4	5	4	4	6	4	4	3	5	4	4	4	4	4	4	5	4	NO	Tyosinase C-terminal domain
PF17784	13	13	10	10	13	10	10	12	12	13	10	12	14	12	12	12	11	15	NO	Sulfotransferase domain
PF07366	7	8	8	10	7	7	10	7	7	5	7	9	9	9	8	7	7	9	NO	SnoaL-like polyketide cyclase
PF03998	1	1	1	1	1	1	1	1	1	1	1	1	1	1	1	1	1	1	NO	Utp11 protein
PF08583	2	2	2	2	2	2	2	2	2	2	2	2	2	2	2	1	2	2	NO	Cytochrome c oxidase biogenesis protein Cmc1 like
PF16912	2	1	3	2	3	2	4	2	4	2	2	2	2	2	2	3	2	1	NO	Glucose dehydrogenase C-terminus
PF14534	3	2	1	2	1	2	1	1	2	1	1	2	2	2	3	1	2	2	NO	Domain of unknown function (DUF4440)
PF04758	1	1	1	1	1	1	1	1	1	1	0	0	1	0	1	0	1	1	NO	Ribosomal protein S30
PF04137	1	1	1	1	1	1	1	2	1	1	1	1	1	1	1	1	1	1	NO	Endoplasmic Reticulum Oxidoreductin 1 (ERO1)
PF01111	2	2	2	2	2	2	2	2	2	1	1	1	1	1	1	1	1	1	NO	Cyclin-dependent kinase regulatory subunit
PF09749	1	1	1	1	1	1	1	1	1	1	1	1	1	1	1	1	1	1	NO	Uncharacterised conserved protein
PF03178	7	7	8	7	7	8	8	8	7	2	3	3	3	3	3	3	4	4	NO	CPSF A subunit region
PF04791	2	2	2	2	2	2	2	2	2	2	2	2	2	2	2	2	2	2	NO	LMBR1-like membrane protein
PF11051	3	3	2	3	3	3	3	3	3	3	3	3	3	3	2	4	3	3	NO	Mannosyltransferase putative
PF02538	4	4	3	4	2	3	3	3	4	3	3	3	3	3	3	3	3	3	NO	Hydantoinase B/oxoprolinase
PF19278	4	4	3	4	2	3	3	3	4	3	3	3	3	3	3	3	3	3	NO	Hydantoinase/oxoprolinase C-terminal domain
PF05721	18	15	20	17	17	15	16	17	19	12	16	17	19	18	15	14	15	16	NO	Phytanoyl-CoA dioxygenase (PhyH)
PF14248	2	2	2	2	2	2	2	2	2	2	2	2	2	2	2	2	2	2	NO	Domain of unknown function (DUF4345)
PF08617	1	1	1	1	1	1	1	4	1	1	1	0	1	1	1	1	0	1	NO	Kinase binding protein CGI-121
PF01619	4	5	5	5	5	5	5	4	5	4	5	5	5	5	5	5	5	5	NO	Proline dehydrogenase
PF04387	2	2	2	2	2	2	2	2	2	2	2	2	2	2	2	2	2	2	NO	Protein tyrosine phosphatase-like protein, PTPLA
PF02018	4	5	4	4	3	2	3	3	3	2	5	5	5	5	5	3	2	2	NO	Carbohydrate binding domain
PF14269	4	4	4	4	4	3	4	4	4	3	3	3	3	3	3	3	3	3	NO	Arylsulfotransferase (ASST)
PF07651	4	5	5	5	5	5	5	5	5	1	2	2	2	2	2	2	2	2	NO	ANTH domain
PF06391	1	1	1	1	1	1	1	1	1	1	1	1	1	1	1	1	1	1	NO	CDK-activating kinase assembly factor MAT1
PF17121	1	1	1	1	1	1	1	1	1	1	1	1	1	1	1	1	1	1	NO	Zinc finger, C3HC4 type (RING finger)
PF05191	3	3	3	3	3	2	3	3	3	2	2	2	2	2	2	2	2	2	NO	Adenylate kinase, active site lid
PF07766	1	1	1	1	1	1	1	1	1	1	2	1	1	1	1	1	1	1	NO	LETM1-like, RBD
PF00787	19	19	19	18	18	18	20	20	20	8	14	14	13	13	13	14	12	12	NO	PX domain
PF01483	1	2	1	2	1	1	1	1	2	1	2	1	1	1	1	1	1	1	NO	Proprotein convertase P-domain
PF03577	1	1	1	1	1	1	0	1	1	1	1	1	1	1	1	1	1	1	NO	Peptidase family C69
PF12770	27	27	20	26	24	26	22	22	28	15	20	21	22	20	24	24	22	30	NO	CHAT domain
PF01019	5	5	7	5	4	5	5	6	5	3	3	3	3	3	3	3	3	2	NO	Gamma-glutamyltranspeptidase
PF09224	1	1	1	1	1	1	1	1	1	1	1	1	1	1	1	1	1	1	NO	Domain of unknown function (DUF1961)
PF01546	16	18	20	19	20	17	18	18	18	13	15	14	14	15	15	17	14	16	NO	Peptidase family M20/M25/M40
PF07687	13	13	16	14	15	13	13	14	14	11	13	13	13	13	12	15	11	14	NO	Peptidase dimerisation domain
PF08386	13	7	8	7	8	7	7	8	7	5	6	7	7	7	7	7	6	7	NO	TAP-like protein
PF17649	1	1	1	1	1	1	1	1	1	0	1	1	1	1	1	1	1	1	NO	Vacuolar protein sorting 38
PF00625	5	5	5	5	5	5	5	5	5	1	3	3	3	3	3	3	3	3	NO	Guanylate kinase
PF00109	20	17	15	14	14	16	15	14	17	9	13	13	13	13	14	15	15	18	NO	Beta-ketoacyl synthase, N-terminal domain
PF02801	16	16	15	14	14	17	16	14	16	10	13	14	14	13	14	15	15	18	NO	Beta-ketoacyl synthase, C-terminal domain
PF14765	13	12	16	12	11	14	12	11	15	8	12	12	12	12	12	13	13	15	NO	Polyketide synthase dehydratase
PF16073	4	4	4	4	3	4	2	5	4	1	4	5	4	4	3	3	3	5	NO	Starter unit:ACP transacylase in aflatoxin biosynthesis
PF00891	20	23	17	20	20	21	20	20	23	11	16	16	16	16	17	16	16	15	NO	O-methyltransferase domain
PF08493	1	1	1	2	1	1	1	1	1	0	1	1	1	1	1	1	1	1	NO	Aflatoxin regulatory protein
PF01226	6	4	5	4	4	5	5	5	4	1	3	3	3	3	3	3	3	3	NO	Formate/nitrite transporter
PF05875	4	5	7	5	7	7	7	7	5	1	3	3	3	3	3	2	2	3	NO	Ceramidase
PF15474	6	6	5	5	6	6	5	3	6	2	7	6	7	6	7	6	5	11	NO	Meiotically up-regulated gene family
PF00368	8	6	9	5	6	4	4	7	6	2	3	2	2	2	4	8	4	8	NO	Hydroxymethylglutaryl-coenzyme A reductase
PF12349	6	6	5	6	6	6	6	5	6	1	3	3	3	3	3	3	3	3	NO	Sterol-sensing domain of SREBP cleavage-activation
PF13323	3	3	3	4	3	3	3	3	3	0	1	1	1	1	1	1	1	1	NO	N-terminal domain with HPIH motif
PF06100	7	2	3	2	2	2	2	3	3	0	2	2	2	2	2	2	2	2	NO	MCRA family
PF02714	11	10	10	6	11	10	9	10	9	6	8	8	8	8	8	5	7	12	NO	Calcium-dependent channel, 7TM region, putative phosphate
PF12621	9	9	9	5	9	8	10	9	9	4	8	6	6	6	11	3	5	12	NO	Extracellular tail, of 10TM putative phosphate transporter
PF13967	9	10	7	6	8	8	7	6	7	6	7	6	6	6	6	5	7	12	NO	Late exocytosis, associated with Golgi transport
PF14703	8	9	9	6	11	9	9	9	9	6	8	6	6	6	11	4	6	11	NO	Cytosolic domain of 10TM putative phosphate transporter
PF01432	5	6	6	6	6	6	8	6	5	2	4	4	4	4	4	4	4	4	NO	Peptidase family M3
PF04652	1	1	1	1	1	1	1	1	1	0	1	1	1	1	1	1	1	1	NO	Vta1 like
PF18097	1	1	1	1	1	1	1	1	1	0	1	1	1	1	1	1	1	1	NO	Vta1 C-terminal domain
PF11327	4	5	5	5	5	5	5	5	6	2	4	5	5	5	5	5	5	5	NO	Egh16-like virulence factor
PF01613	3	4	4	5	4	4	4	4	5	3	3	4	4	4	4	4	4	4	NO	Flavin reductase like domain
PF01828	3	3	4	3	3	3	3	3	3	2	3	3	3	3	3	3	3	3	NO	Peptidase A4 family
PF00890	17	13	15	9	11	12	10	9	13	9	11	10	8	8	14	14	12	15	NO	FAD binding domain
PF00319	6	3	3	3	3	3	6	5	3	0	3	3	3	3	6	7	5	9	NO	SRF-type transcription factor (DNA-binding and dimerisation domain)
PF12157	5	6	6	6	5	4	6	5	5	0	1	1	1	1	1	1	1	1	NO	Protein of unknown function (DUF3591)
PF01058	3	3	5	4	4	4	4	4	4	2	2	2	2	2	3	2	3	2	NO	NADH ubiquinone oxidoreductase, 20 Kd subunit
PF20237	19	16	17	17	12	14	17	16	16	5	8	7	7	7	7	5	4	10	NO	Family of unknown function (DUF6594)
PF06422	20	26	31	27	26	27	22	25	28	15	22	25	25	25	26	21	20	18	NO	CDR ABC transporter
PF14510	16	20	22	23	21	22	17	20	22	10	19	19	20	19	19	17	16	16	NO	ABC-transporter N-terminal
PF03062	11	11	11	11	11	11	11	11	11	4	6	5	6	6	6	6	5	5	NO	MBOAT, membrane-bound O-acyltransferase family
PF06229	3	3	2	3	2	3	2	2	3	0	1	1	1	1	1	1	1	1	NO	FRG1-like domain
PF01883	1	2	2	2	2	2	2	2	2	0	1	1	1	1	1	1	1	1	NO	Iron-sulfur cluster assembly protein
PF16004	1	1	1	1	1	1	1	1	1	0	1	1	1	1	1	1	1	1	NO	116 kDa U5 small nuclear ribonucleoprotein component N-terminus
PF00108	13	11	13	11	11	11	12	12	11	5	8	9	9	9	10	8	8	10	NO	Thiolase, N-terminal domain
PF02803	14	12	14	12	11	11	12	13	12	5	8	9	9	9	10	8	8	11	NO	Thiolase, C-terminal domain
PF02671	5	5	5	6	5	5	6	6	5	0	1	1	1	1	1	1	1	1	NO	Paired amphipathic helix repeat
PF08295	5	5	5	6	5	5	6	6	5	0	1	1	1	1	1	1	1	1	NO	Sin3 family co-repressor
PF16879	5	5	5	6	5	5	6	6	5	0	1	1	1	1	1	1	1	1	NO	C-terminal domain of Sin3a protein
PF04163	1	1	1	1	1	1	1	0	1	0	2	0	0	0	0	1	1	1	NO	Tht1-like nuclear fusion protein
PF05195	3	3	3	3	3	3	3	3	3	2	3	3	3	3	3	3	3	3	NO	Aminopeptidase P, N-terminal domain
PF07535	1	1	1	1	1	1	1	1	1	0	1	1	1	1	1	1	1	1	NO	DBF zinc finger
PF08630	1	1	1	1	1	1	1	1	1	0	1	1	1	1	1	1	1	1	NO	Dfp1/Him1, central region
PF00221	1	3	2	2	2	3	2	2	3	2	2	1	2	2	2	3	3	2	NO	Aromatic amino acid lyase
PF04110	2	2	2	2	2	2	2	2	2	1	2	2	2	2	2	2	2	2	NO	Ubiquitin-like autophagy protein Apg12
PF02548	1	1	1	1	1	1	1	1	1	0	1	1	1	1	1	1	1	1	NO	Ketopantoate hydroxymethyltransferase
PF04502	2	2	2	2	2	2	2	2	2	1	2	2	2	2	2	2	2	2	NO	Saf4/Yju2 protein
PF01728	16	14	16	13	15	12	12	15	16	2	7	4	4	4	4	4	5	5	NO	FtsJ-like methyltransferase
PF12783	4	4	4	4	4	3	4	4	4	2	3	3	3	3	3	3	3	3	NO	Guanine nucleotide exchange factor in Golgi transport N-terminal
PF16213	2	2	2	2	2	2	2	2	2	1	2	2	2	2	2	2	2	2	NO	Dimerisation and cyclophilin-binding domain of Mon2
PF13793	5	5	5	5	5	4	5	5	5	2	3	3	3	3	3	3	3	3	NO	N-terminal domain of ribose phosphate pyrophosphokinase
PF14572	6	6	6	6	6	5	6	6	6	2	3	3	3	3	3	3	3	3	NO	Phosphoribosyl synthetase-associated domain
PF16200	2	2	2	2	2	2	2	2	2	0	1	1	1	1	1	1	1	1	NO	C-terminal region of band_7
PF05028	1	1	1	1	1	1	1	1	1	0	1	1	1	1	1	1	1	1	NO	Poly (ADP-ribose) glycohydrolase (PARG)
PF01447	1	1	2	1	2	1	1	2	2	0	1	1	1	1	2	1	1	1	NO	Thermolysin metallopeptidase, catalytic domain
PF02868	1	1	2	1	2	1	1	2	2	0	1	1	1	1	2	1	1	1	NO	Thermolysin metallopeptidase, alpha-helical domain
PF16485	1	1	2	1	2	1	1	2	2	0	1	1	1	1	1	1	1	1	NO	Protealysin propeptide
PF03169	15	18	20	18	22	17	18	19	19	12	13	13	13	13	13	14	13	13	NO	OPT oligopeptide transporter protein
PF00742	1	4	4	5	2	1	2	1	4	0	2	2	2	2	1	2	1	1	NO	Homoserine dehydrogenase
PF03447	2	4	5	5	3	1	3	2	5	0	2	2	2	2	2	3	1	2	NO	Homoserine dehydrogenase, NAD binding domain
PF02390	2	2	2	2	2	2	2	2	2	0	1	1	1	1	1	1	1	1	NO	Putative methyltransferase
PF08628	2	2	2	2	2	2	2	2	2	1	3	3	2	3	3	3	2	2	NO	Sorting nexin C terminal
PF05648	4	4	3	4	4	3	4	3	4	2	4	4	4	4	4	4	4	4	NO	Peroxisomal biogenesis factor 11 (PEX11)
PF00316	3	3	3	3	3	3	3	3	3	1	2	2	2	2	2	2	2	2	NO	Fructose-1-6-bisphosphatase, N-terminal domain
PF18913	3	3	3	3	3	3	3	3	3	1	2	2	2	2	2	2	2	2	NO	Fructose-1-6-bisphosphatase, C-terminal domain
PF00043	22	28	31	29	28	30	34	28	31	17	21	24	25	25	23	25	24	24	NO	Glutathione S-transferase, C-terminal domain
PF08547	2	3	3	3	3	3	3	3	3	0	2	2	3	2	2	2	2	2	NO	Complex I intermediate-associated protein 30 (CIA30)
PF04078	1	1	1	1	1	1	1	1	1	0	1	1	1	1	1	1	1	1	NO	Cell differentiation family, Rcd1-like
PF02149	2	2	2	2	1	2	2	2	2	0	1	1	1	1	1	1	1	1	NO	Kinase associated domain 1
PF07713	1	1	1	1	1	1	1	1	1	0	1	1	1	1	1	1	1	1	NO	Protein of unknown function (DUF1604)
PF08740	7	7	7	8	6	6	7	8	6	3	7	6	7	6	7	6	6	6	NO	BCS1 N terminal
PF01154	2	2	2	2	2	2	2	2	2	0	1	1	1	1	1	1	1	1	NO	Hydroxymethylglutaryl-coenzyme A synthase N terminal
PF08540	3	3	3	3	3	3	3	3	3	0	1	1	1	1	1	1	1	1	NO	Hydroxymethylglutaryl-coenzyme A synthase C terminal
PF04695	3	3	3	3	3	2	3	3	3	1	2	2	2	2	2	2	2	2	NO	Pex14 N-terminal domain
PF03801	1	1	1	1	1	1	1	1	1	0	1	1	1	1	1	1	1	1	NO	HEC/Ndc80p family
PF12706	7	6	7	10	9	5	11	8	9	4	7	6	6	6	5	5	5	5	NO	Beta-lactamase superfamily domain
PF03834	1	1	1	1	1	1	1	1	1	0	1	1	1	1	1	1	1	1	NO	Binding domain of DNA repair protein Ercc1 (rad10/Swi10)
PF13378	9	11	11	10	13	12	10	8	9	8	9	9	9	9	10	11	10	9	NO	Enolase C-terminal domain-like
PF04188	1	1	1	1	1	1	1	1	1	0	1	1	1	1	1	1	1	1	NO	Mannosyltransferase (PIG-V)
PF16414	1	1	1	1	1	1	1	1	1	0	1	1	1	1	1	1	1	1	NO	Niemann-Pick C1 N terminus
PF01512	2	2	2	2	2	2	2	2	2	0	1	1	1	1	1	1	1	1	NO	Respiratory-chain NADH dehydrogenase 51 Kd subunit
PF10531	2	2	2	2	2	2	2	2	2	0	1	1	1	1	1	1	1	1	NO	SLBB domain
PF10589	2	2	2	2	2	2	2	2	2	0	1	1	1	1	1	1	1	1	NO	NADH-ubiquinone oxidoreductase-F iron-sulfur binding region
PF06738	2	2	2	2	2	2	2	2	2	1	3	2	2	2	2	2	2	2	NO	Putative threonine/serine exporter
PF12821	2	2	2	2	2	2	2	2	2	1	3	2	2	2	2	2	2	2	NO	Threonine/Serine exporter, ThrE
PF09763	2	2	2	2	2	2	2	2	2	0	1	1	1	1	1	1	1	1	NO	Exocyst complex component Sec3
PF15277	2	2	2	2	2	2	2	2	2	0	1	1	1	1	1	1	1	1	NO	Exocyst complex component SEC3 N-terminal PIP2 binding PH
PF00676	6	6	7	6	7	5	5	5	7	4	5	5	5	5	5	5	5	5	NO	Dehydrogenase E1 component
PF01209	16	14	21	13	14	12	17	18	15	8	9	8	8	8	9	12	11	15	NO	ubiE/COQ5 methyltransferase family
PF10360	1	1	1	1	1	1	1	1	1	0	1	1	1	1	1	1	1	1	NO	Protein of unknown function (DUF2433)
PF08632	1	1	1	1	1	1	1	1	1	0	1	1	1	1	1	1	1	1	NO	Activator of mitotic machinery Cdc14 phosphatase activation C-term
PF00329	1	1	1	1	1	1	1	1	1	0	1	2	1	2	1	1	1	1	NO	Respiratory-chain NADH dehydrogenase, 30 Kd subunit
PF14570	3	3	3	3	3	3	3	3	3	0	1	1	1	1	1	1	1	1	NO	RING/Ubox like zinc-binding domain
PF07885	5	2	3	4	2	2	3	3	2	1	2	2	2	2	4	1	2	2	NO	Ion channel
PF01055	10	7	9	8	7	9	9	8	11	5	10	8	9	8	8	11	9	8	NO	Glycosyl hydrolases family 31
PF10247	1	1	1	1	1	1	1	1	1	0	1	1	1	1	1	1	1	1	NO	Reactive mitochondrial oxygen species modulator 1
PF00394	25	24	20	24	21	25	21	19	25	15	17	17	17	17	18	23	17	14	NO	Multicopper oxidase
PF07732	24	22	19	22	21	23	22	21	23	16	17	16	16	16	19	22	16	17	NO	Multicopper oxidase
PF02574	1	1	1	1	1	1	1	1	1	0	1	1	1	1	1	1	1	1	NO	Homocysteine S-methyltransferase
PF00332	2	2	2	2	2	2	2	2	4	1	2	2	2	2	2	2	2	2	NO	Glycosyl hydrolases family 17
PF00656	12	13	14	12	14	13	15	14	14	6	7	7	8	7	7	7	6	9	NO	Caspase domain
PF16508	1	1	1	1	1	1	1	1	1	0	1	1	2	1	1	1	1	1	NO	Second BRCT domain on Nijmegen syndrome breakage protein
PF14308	3	3	3	3	3	3	3	3	3	0	1	1	1	1	1	1	1	1	NO	X-domain of DnaJ-containing
PF00494	5	5	5	5	5	5	5	5	5	2	3	3	3	3	3	3	3	3	NO	Squalene/phytoene synthase
PF05007	1	1	1	1	1	1	1	1	1	0	1	1	1	1	1	1	1	1	NO	Mannosyltransferase (PIG-M)
PF01997	2	2	2	2	2	2	2	2	2	1	2	2	2	2	2	2	2	2	NO	Translin family
PF00735	6	7	7	7	7	7	6	7	7	3	5	6	6	5	5	5	5	6	NO	Septin
PF05783	1	1	1	1	1	1	1	1	1	0	1	1	1	1	1	1	1	1	NO	Dynein light intermediate chain (DLIC)
PF03190	2	2	2	2	2	2	2	2	2	0	1	1	1	1	1	1	1	1	NO	Protein of unknown function, DUF255
PF18388	1	1	1	1	1	1	1	1	1	0	1	1	1	1	1	1	1	1	NO	Atg29 N-terminal domain
PF10373	14	14	10	10	12	9	10	11	13	1	5	3	3	3	2	4	2	7	NO	Est1 DNA/RNA binding domain
PF08914	1	1	1	1	1	1	1	1	1	0	1	1	1	1	1	1	1	1	NO	Rap1 Myb domain
PF11626	1	1	1	1	1	1	1	1	1	0	1	1	1	1	1	1	1	1	NO	TRF2-interacting telomeric protein/Rap1 - C terminal domain
PF15460	1	1	1	1	1	1	1	1	1	0	1	1	1	1	1	1	1	1	NO	Something about silencing, SAS, complex subunit 4
PF01066	11	10	11	10	10	11	11	11	10	4	7	6	6	6	6	5	6	6	NO	CDP-alcohol phosphatidyltransferase
PF00797	4	4	4	4	4	4	4	4	4	3	4	4	4	4	4	4	4	4	NO	N-acetyltransferase
PF01233	1	1	1	1	1	1	1	1	1	0	1	1	1	1	1	1	1	1	NO	Myristoyl-CoA:protein N-myristoyltransferase, N-terminal domain
PF02799	1	1	1	1	1	1	1	1	1	0	1	1	1	1	1	1	1	1	NO	Myristoyl-CoA:protein N-myristoyltransferase, C-terminal domain
PF07534	1	1	1	1	1	1	1	1	1	0	1	1	1	1	1	1	1	1	NO	TLD
PF08593	1	1	1	1	1	1	1	1	1	0	1	1	1	1	1	1	1	1	NO	Domain of unknown function
PF00569	8	8	9	9	8	8	8	8	8	2	3	3	3	3	3	4	3	5	NO	Zinc finger, ZZ type
PF13405	13	13	13	13	13	13	13	13	13	5	8	7	8	8	8	8	8	8	NO	EF-hand domain
PF00165	1	1	1	1	1	1	1	1	1	0	1	1	1	1	1	1	1	1	NO	Bacterial regulatory helix-turn-helix proteins, AraC family
PF02805	1	1	1	1	1	1	1	1	1	0	1	1	1	1	1	1	1	1	NO	Metal binding domain of Ada
PF08390	4	4	3	4	4	3	3	3	5	2	3	3	3	3	3	3	3	3	NO	TRAM1-like protein
PF04488	6	6	7	6	6	6	6	7	6	4	7	6	6	6	7	5	6	5	NO	Glycosyltransferase sugar-binding region containing DXD motif
PF10259	2	2	2	2	2	2	2	2	2	0	1	1	1	1	1	1	1	1	NO	Rogdi leucine zipper containing protein
PF07978	3	3	3	3	3	3	3	3	3	0	1	1	1	1	1	1	1	1	NO	NIPSNAP
PF04911	1	1	1	1	1	1	1	1	1	0	0	1	1	1	1	0	1	1	NO	ATP synthase j chain
PF18098	1	1	1	1	1	1	1	1	1	0	1	1	1	1	1	1	1	1	NO	26S proteasome regulatory subunit RPN5 C-terminal domain
PF08287	2	2	2	2	2	2	2	2	2	0	1	1	1	1	1	1	1	1	NO	Spc19
PF07426	2	2	2	2	2	2	2	2	2	0	1	1	1	1	1	1	1	1	NO	Dynactin subunit p22
PF00886	1	1	1	1	1	1	1	1	1	0	1	1	1	1	1	1	1	1	NO	Ribosomal protein S16
PF03853	3	3	3	3	3	3	3	3	3	1	2	2	2	2	2	2	2	2	NO	YjeF-related protein N-terminus
PF02769	2	3	3	3	3	3	3	3	3	1	2	2	2	2	2	2	2	2	NO	AIR synthase related protein, C-terminal domain
PF13507	1	2	2	2	2	2	2	2	2	0	1	1	1	1	1	1	1	1	NO	CobB/CobQ-like glutamine amidotransferase domain
PF18072	1	1	1	1	1	1	1	1	1	0	1	1	1	1	1	1	1	1	NO	Formylglycinamide ribonucleotide amidotransferase linker domain
PF18076	1	1	1	1	1	1	1	1	1	0	1	1	1	1	1	1	1	1	NO	Formylglycinamide ribonucleotide amidotransferase N-terminal
PF16881	1	1	1	1	1	1	1	1	1	0	1	1	1	1	1	1	1	1	NO	N-terminal domain of lipoyl synthase of Radical_SAM family
PF12708	7	6	4	5	3	4	5	5	5	2	4	5	5	5	6	4	3	2	NO	Pectate lyase superfamily protein
PF13229	4	5	7	5	5	5	4	5	5	4	4	4	4	4	6	5	4	4	NO	Right handed beta helix region
PF02598	1	1	1	1	1	1	1	1	1	0	1	1	1	1	1	1	1	1	NO	Putative RNA methyltransferase
PF00590	2	2	2	2	2	2	2	2	2	0	2	2	2	2	2	2	2	2	NO	Tetrapyrrole (Corrin/Porphyrin) Methylases
PF13241	4	3	3	3	4	4	3	4	4	1	2	2	2	2	2	2	2	2	NO	Putative NAD(P)-binding
PF14823	4	3	3	3	4	4	3	4	4	1	2	2	2	2	2	2	2	2	NO	Sirohaem biosynthesis protein C-terminal
PF14824	4	3	3	3	4	4	3	4	4	1	2	2	2	2	2	2	2	2	NO	Sirohaem biosynthesis protein central
PF01259	1	1	1	1	1	1	1	1	1	0	1	1	1	1	1	1	1	1	NO	SAICAR synthetase
PF13513	10	10	10	8	10	10	10	10	8	4	6	6	6	6	6	6	6	6	NO	HEAT-like repeat
PF00365	2	2	2	2	2	2	2	2	2	0	1	1	1	1	1	1	1	1	NO	Phosphofructokinase
PF11702	10	3	5	1	7	2	2	4	4	1	6	2	2	2	6	4	2	9	NO	Protein of unknown function (DUF3295)
PF08938	1	2	3	2	3	3	3	3	3	0	1	1	1	1	1	1	1	1	NO	HBS1 N-terminus
PF03143	7	8	10	9	10	10	10	10	10	1	5	5	5	5	5	5	4	4	NO	Elongation factor Tu C-terminal domain
PF09365	2	2	1	2	2	1	1	1	2	0	1	2	2	2	1	1	1	3	NO	Conserved hypothetical protein (DUF2461)
PF16944	1	1	1	1	1	1	1	1	1	0	1	1	1	1	1	1	1	1	NO	Fungal potassium channel
PF19304	1	1	1	1	1	1	1	1	1	0	1	1	1	1	1	1	1	1	NO	D-3-phosphoglycerate dehydrogenase intervening domain
PF01595	2	2	2	2	2	2	2	2	3	0	1	1	1	1	1	1	1	1	NO	Cyclin M transmembrane N-terminal domain
PF10282	8	7	8	7	6	6	8	7	7	5	10	7	6	5	8	6	6	8	NO	Lactonase, 7-bladed beta-propeller
PF06371	2	3	3	3	3	3	3	3	3	1	1	2	2	2	2	2	2	2	NO	Diaphanous GTPase-binding Domain
PF03737	4	4	5	4	4	4	4	3	5	3	4	4	4	3	5	4	4	4	NO	Aldolase/RraA
PF02320	1	1	1	1	1	1	1	1	1	0	1	1	1	1	1	1	1	1	NO	Ubiquinol-cytochrome C reductase hinge protein
PF01388	7	10	9	10	8	9	10	9	10	1	4	4	6	4	4	4	4	4	NO	ARID/BRIGHT DNA binding domain
PF01412	8	8	8	8	8	8	8	8	8	3	5	4	5	5	5	5	5	5	NO	Putative GTPase activating protein for Arf
PF01641	1	1	1	1	1	1	1	1	1	0	1	1	1	1	1	1	1	1	NO	SelR domain
PF02423	3	3	3	3	3	2	3	3	3	1	2	2	2	2	2	2	2	2	NO	Ornithine cyclodeaminase/mu-crystallin family
PF10233	2	2	4	2	4	2	4	4	2	0	1	1	1	1	1	1	1	1	NO	Uncharacterized conserved protein CG6151-P
PF11489	1	2	2	2	1	2	2	2	2	0	1	1	1	1	1	1	1	1	NO	Altered inheritance of mitochondria protein 21
PF01930	1	2	1	1	1	1	1	1	1	0	1	1	1	1	1	1	1	1	NO	Domain of unknown function DUF83
PF08696	1	2	1	1	1	1	1	1	1	0	1	1	1	1	1	1	1	1	NO	DNA replication factor Dna2
PF13245	14	12	13	9	13	10	10	11	12	7	16	24	38	33	28	36	43	18	NO	AAA domain
PF13604	22	8	9	5	8	5	6	6	11	3	18	20	36	29	27	31	40	16	NO	AAA domain
PF13515	8	11	15	13	9	7	9	9	16	4	12	10	10	10	11	10	7	10	NO	Fusaric acid resistance protein-like
PF01975	5	6	5	6	5	4	5	6	6	2	3	3	3	3	3	3	3	5	NO	Survival protein SurE
PF03133	5	6	5	3	3	3	4	7	4	2	4	3	3	3	4	2	3	9	NO	Tubulin-tyrosine ligase family
PF08651	1	1	1	1	1	1	1	1	1	0	1	1	1	1	1	1	1	1	NO	DASH complex subunit Duo1
PF09468	1	1	1	1	1	1	1	1	1	0	1	1	1	1	1	1	1	1	NO	Ydr279p protein family (RNase H2 complex component) wHTH domain
PF17745	1	1	1	1	1	1	1	1	1	0	1	1	1	1	1	1	1	1	NO	Ydr279p protein triple barrel domain
PF09329	1	1	1	1	1	1	1	1	1	0	1	1	1	1	1	1	1	1	NO	Primase zinc finger
PF01564	4	4	4	4	5	7	5	4	4	1	2	2	2	2	2	3	2	2	NO	Spermine/spermidine synthase domain
PF12900	2	3	3	3	3	3	3	4	3	2	4	3	3	3	3	3	3	3	NO	Pyridoxamine 5'-phosphate oxidase
PF20162	1	1	1	1	1	1	1	1	1	0	2	1	1	1	1	1	1	1	NO	Septation protein etd1
PF12848	5	4	4	4	4	4	4	4	4	2	3	3	3	3	3	3	3	3	NO	ABC transporter
PF08327	5	4	4	5	5	3	4	4	4	0	1	1	1	1	1	1	1	1	NO	Activator of Hsp90 ATPase homolog 1-like protein
PF09229	5	4	4	5	5	3	4	4	4	0	1	1	1	1	1	1	1	1	NO	Activator of Hsp90 ATPase, N-terminal
PF01633	6	7	4	6	9	6	4	4	6	2	3	3	3	3	3	3	3	4	NO	Choline/ethanolamine kinase
PF04428	4	4	2	4	2	4	2	2	4	0	1	1	1	1	1	1	1	1	NO	Choline kinase N terminus
PF10544	8	8	7	7	4	6	5	7	8	4	5	5	6	5	6	5	5	7	NO	T5orf172 domain
PF13455	5	5	4	6	3	5	4	4	5	3	4	4	4	4	5	4	4	6	NO	Meiotically up-regulated gene 113
PF13344	5	5	5	5	5	5	5	5	5	4	4	4	4	4	4	4	4	4	NO	Haloacid dehalogenase-like hydrolase
PF02630	1	1	1	1	1	1	1	1	1	0	1	1	1	1	1	1	1	1	NO	SCO1/SenC
PF10642	1	1	1	1	1	1	1	1	1	0	0	0	0	1	1	0	1	1	NO	Mitochondrial import receptor subunit or translocase
PF13874	1	1	1	1	1	1	1	1	1	0	1	1	1	1	1	1	1	1	NO	Nucleoporin complex subunit 54
PF18570	1	1	1	1	1	1	1	1	1	0	1	1	1	1	1	1	1	1	NO	NUP57/Nup54 C-terminal domain
PF06747	2	2	2	2	1	2	2	2	2	0	1	1	1	1	1	1	1	1	NO	CHCH domain
PF01729	1	1	1	1	1	1	1	1	1	0	1	1	1	1	1	1	1	1	NO	Quinolinate phosphoribosyl transferase, C-terminal domain
PF02749	1	1	1	1	1	1	1	1	1	0	1	1	1	1	1	1	1	1	NO	Quinolinate phosphoribosyl transferase, N-terminal domain
PF02037	6	5	6	5	6	5	5	6	6	1	3	3	6	4	4	4	3	3	NO	SAP domain
PF00117	25	27	26	26	26	22	26	26	23	7	12	12	12	12	12	11	11	13	NO	Glutamine amidotransferase class-I
PF00988	7	7	7	7	7	7	7	7	7	0	2	2	2	2	2	2	2	2	NO	Carbamoyl-phosphate synthase small chain, CPSase domain
PF01012	4	4	5	4	5	5	3	3	4	3	3	3	3	3	3	4	4	2	NO	Electron transfer flavoprotein domain
PF00258	25	22	23	22	23	21	22	23	24	7	10	12	11	12	11	11	10	12	NO	Flavodoxin
PF00667	24	21	22	21	23	20	21	23	23	9	12	13	12	13	12	14	11	13	NO	FAD binding domain
PF10383	1	1	1	1	1	1	1	1	1	0	1	1	1	1	1	1	1	1	NO	Transcription-silencing protein Clr2
PF16761	1	1	1	1	1	1	1	1	1	0	1	1	1	1	1	1	1	1	NO	Transcription-silencing protein, cryptic loci regulator Clr2
PF07574	1	1	1	1	1	1	1	1	1	0	1	1	1	1	1	1	1	1	NO	Nse1 non-SMC component of SMC5-6 complex
PF08746	1	1	1	1	1	1	1	1	1	0	1	1	1	1	1	1	1	1	NO	RING-like domain
PF02219	2	2	2	2	2	2	2	2	2	1	2	3	2	3	2	3	2	2	NO	Methylenetetrahydrofolate reductase
PF20413	1	1	1	1	1	1	1	1	1	0	1	1	1	1	1	1	1	1	NO	Kiaa1109 N-terminal region
PF03619	3	4	4	4	4	4	2	2	3	1	4	4	4	4	4	2	4	3	NO	Organic solute transporter Ostalpha
PF15469	2	2	2	2	2	2	2	2	2	0	1	1	1	1	1	1	1	1	NO	Exocyst complex component Sec5
PF02705	9	7	1	8	5	2	2	1	1	0	2	4	3	3	2	2	2	4	NO	K+ potassium transporter
PF00953	1	1	1	1	1	1	1	1	1	0	1	1	1	1	1	1	1	1	NO	Glycosyl transferase family 4
PF02221	1	1	1	1	1	1	1	1	1	0	1	1	1	1	1	1	1	1	NO	ML domain
PF01990	1	1	1	1	1	1	1	1	1	0	1	1	1	1	1	1	1	1	NO	ATP synthase (F/14-kDa) subunit
PF10332	1	1	1	1	1	1	1	1	1	0	1	1	1	1	1	1	1	1	NO	Protein of unknown function (DUF2418)
PF00330	9	8	10	9	9	8	8	9	8	5	6	6	6	6	6	6	6	6	NO	Aconitase family (aconitate hydratase)
PF00694	8	8	10	9	9	7	8	9	7	5	5	5	5	5	5	6	5	5	NO	Aconitase C-terminal domain
PF02724	2	2	2	2	2	2	2	2	2	0	1	1	1	1	1	1	1	1	NO	CDC45-like protein
PF09325	4	3	3	3	3	3	3	3	3	1	3	2	2	2	2	2	2	3	NO	Vps5 C terminal like
PF13862	2	2	2	2	2	2	2	2	2	0	1	1	1	1	1	1	1	1	NO	BCCIP
PF13621	8	9	8	9	8	9	8	7	9	3	5	5	5	5	5	5	5	5	NO	Cupin-like domain
PF02893	4	4	4	4	3	3	4	4	4	1	2	2	2	2	3	2	2	1	NO	GRAM domain
PF16016	3	3	3	3	2	3	3	3	3	1	2	2	2	2	2	2	2	2	NO	VAD1 Analog of StAR-related lipid transfer domain
PF03028	1	1	1	1	1	1	1	1	1	0	1	1	1	1	1	1	1	1	NO	Dynein heavy chain region D6 P-loop domain
PF08385	1	1	1	1	1	1	1	1	1	0	1	1	1	1	1	1	1	1	NO	Dynein heavy chain, N-terminal region 1
PF08393	1	1	1	1	1	1	1	1	1	0	1	1	1	1	1	1	1	1	NO	Dynein heavy chain, N-terminal region 2
PF12774	1	1	1	1	1	1	1	1	1	0	1	1	1	1	1	1	1	1	NO	Hydrolytic ATP binding site of dynein motor region
PF12775	1	1	1	1	1	1	1	1	1	0	1	1	1	1	1	1	1	1	NO	P-loop containing dynein motor region
PF12777	1	1	1	1	1	1	1	1	1	0	1	1	1	1	1	1	1	1	NO	Microtubule-binding stalk of dynein motor
PF12780	1	1	1	1	1	1	1	1	1	0	1	1	1	1	1	1	1	1	NO	P-loop containing dynein motor region D4
PF12781	1	1	1	1	1	1	1	1	1	0	1	1	1	1	1	1	1	1	NO	ATP-binding dynein motor region
PF17852	1	1	1	1	1	1	1	1	1	0	1	1	1	1	1	1	1	1	NO	Dynein heavy chain AAA lid domain
PF18198	1	1	1	1	1	1	1	1	1	0	1	1	1	1	1	1	1	1	NO	Dynein heavy chain AAA lid domain
PF08611	1	1	1	1	1	1	1	1	1	0	1	1	1	1	1	1	1	1	NO	Fungal protein of unknown function (DUF1774)
PF00503	6	11	14	12	11	11	12	12	11	2	5	5	5	5	5	5	5	4	NO	G-protein alpha subunit
PF09794	2	2	2	2	2	2	2	2	2	0	1	1	1	1	1	1	1	1	NO	Transport protein Avl9
PF03969	1	1	1	1	1	1	1	1	1	0	1	1	1	1	1	1	1	1	NO	AFG1-like ATPase
PF12657	1	1	1	1	1	1	1	1	1	0	1	1	1	1	1	1	1	1	NO	Transcription factor IIIC subunit delta N-term
PF12660	2	2	2	2	2	2	2	2	2	0	1	1	1	1	1	1	1	1	NO	Putative zinc-finger of transcription factor IIIC complex
PF01650	2	2	2	2	2	2	2	2	2	0	1	1	1	1	1	1	1	1	NO	Peptidase C13 family
PF12171	6	9	9	9	8	8	8	8	8	5	6	6	6	6	7	6	6	6	NO	Zinc-finger double-stranded RNA-binding
PF01243	7	7	7	7	7	7	7	7	7	0	4	4	4	4	4	4	4	4	NO	Pyridoxamine 5'-phosphate oxidase
PF16242	1	1	1	1	1	1	1	1	1	0	1	1	1	1	1	1	1	1	NO	Pyridoxamine 5'-phosphate oxidase like
PF15463	1	1	1	1	1	1	1	1	1	0	1	1	2	1	1	1	1	1	NO	Extracellular mutant protein 11
PF10590	5	5	5	5	5	5	5	5	5	0	2	2	2	2	2	2	2	2	NO	Pyridoxine 5'-phosphate oxidase C-terminal dimerisation region
PF00185	3	2	3	2	3	3	3	3	3	1	2	2	3	2	2	2	2	2	NO	Aspartate/ornithine carbamoyltransferase, Asp/Orn binding domain
PF02729	3	2	3	2	3	3	3	3	3	1	2	2	2	2	2	2	2	2	NO	Aspartate/ornithine carbamoyltransferase, carbamoyl-P binding domain
PF01741	2	2	1	2	1	1	1	1	2	0	1	1	1	1	1	1	1	1	NO	Large-conductance mechanosensitive channel, MscL
PF12351	1	4	3	2	2	2	2	2	3	1	2	2	2	2	3	2	2	3	NO	Ca2+ regulator and membrane fusion protein Fig1
PF01900	1	1	1	1	1	1	1	1	1	0	1	1	1	1	1	1	1	1	NO	Rpp14/Pop5 family
PF00994	4	4	4	3	4	4	4	4	4	1	3	3	3	3	3	3	3	3	NO	Probable molybdopterin binding domain
PF03453	2	2	2	2	2	2	2	2	2	0	2	2	2	2	2	2	2	2	NO	MoeA N-terminal region (domain I and II)
PF03454	1	1	1	1	1	1	1	1	1	0	1	1	1	1	1	1	1	1	NO	MoeA C-terminal region (domain IV)
PF00137	5	5	5	5	5	6	5	5	9	3	5	5	5	5	5	5	5	5	NO	ATP synthase subunit C
PF02268	2	2	2	2	2	2	2	2	2	0	1	1	1	1	1	1	1	1	NO	Transcription initiation factor IIA, gamma subunit, helical domain
PF02751	2	2	2	2	2	2	2	2	2	0	1	1	1	1	1	1	1	1	NO	Transcription initiation factor IIA, gamma subunit
PF00654	7	6	6	6	6	6	6	6	7	3	4	4	4	4	4	4	4	4	NO	Voltage gated chloride channel
PF12766	2	2	2	2	2	2	2	2	2	0	2	2	2	2	2	2	2	3	NO	Pyridoxamine 5'-phosphate oxidase
PF01026	5	5	5	5	5	4	5	5	5	2	4	4	5	4	4	4	4	4	NO	TatD related DNase
PF08286	1	1	1	1	1	1	1	1	1	0	1	1	1	1	1	1	1	1	NO	Spc24 subunit of Ndc80
PF14852	1	2	2	2	2	2	2	2	2	0	1	1	1	1	1	1	1	1	NO	Fis1 N-terminal tetratricopeptide repeat
PF14853	1	2	2	2	2	2	2	2	2	0	1	1	1	1	1	1	1	1	NO	Fis1 C-terminal tetratricopeptide repeat
PF00762	1	1	1	1	1	1	1	1	1	0	1	1	1	1	1	1	1	1	NO	Ferrochelatase
PF02735	3	3	3	3	3	3	3	3	3	1	2	2	2	2	2	2	2	2	NO	Ku70/Ku80 beta-barrel domain
PF03730	1	1	1	1	1	1	1	1	1	0	1	1	1	1	1	1	1	1	NO	Ku70/Ku80 C-terminal arm
PF03731	3	3	3	3	3	3	3	3	3	1	2	2	2	2	2	2	2	2	NO	Ku70/Ku80 N-terminal alpha/beta domain
PF01648	2	2	2	2	2	2	2	2	2	0	3	3	2	2	3	3	2	3	NO	4'-phosphopantetheinyl transferase superfamily
PF18314	1	1	1	1	1	1	1	1	1	0	1	1	1	1	1	1	1	1	NO	Fatty acid synthase type I helical domain
PF18325	1	1	1	1	1	1	1	1	1	0	1	1	1	1	1	1	1	2	NO	Fatty acid synthase subunit alpha Acyl carrier domain
PF17828	3	2	2	1	1	2	0	2	2	0	2	1	2	2	1	1	1	3	NO	N-terminal domain in fatty acid synthase subunit beta
PF01479	5	5	5	5	5	5	5	5	5	1	4	4	4	4	4	4	4	4	NO	S4 domain
PF20511	2	2	2	2	2	2	2	2	2	1	2	2	2	2	2	2	2	2	NO	Phosphomannose isomerase type I, catalytic domain
PF14856	3	3	3	3	3	3	2	3	3	2	3	3	3	3	3	3	3	3	NO	Pathogen effector; putative necrosis-inducing factor
PF17100	5	4	7	9	9	3	6	7	6	1	6	4	4	4	5	3	3	8	NO	N-terminal domain of NWD NACHT-NTPase
PF09453	1	1	1	1	1	1	1	1	1	0	1	1	1	1	1	1	1	1	NO	HIRA B motif
PF01793	4	4	4	4	4	4	4	4	4	3	4	4	4	4	4	4	4	4	NO	Glycolipid 2-alpha-mannosyltransferase
PF04142	3	3	3	3	3	2	2	3	3	0	2	2	2	2	2	2	2	2	NO	Nucleotide-sugar transporter
PF00483	4	4	4	4	4	4	4	4	4	0	2	2	2	2	2	2	2	2	NO	Nucleotidyl transferase
PF12804	3	3	3	3	3	3	3	3	3	0	3	3	3	3	3	3	3	3	NO	MobA-like NTP transferase domain
PF15454	1	1	1	1	1	1	1	1	1	0	1	1	1	1	1	1	1	1	NO	Late endosomal/lysosomal adaptor and MAPK and MTOR activator
PF05983	1	1	1	1	1	1	1	1	1	0	1	1	1	1	1	1	1	1	NO	MED7 protein
PF00709	4	2	3	2	2	4	3	3	4	1	2	2	2	2	2	2	2	2	NO	Adenylosuccinate synthetase
PF07744	2	2	2	2	2	2	2	2	2	0	1	1	1	1	1	1	1	1	NO	SPOC domain
PF01846	3	3	3	3	3	3	3	3	3	1	2	2	2	2	2	2	2	2	NO	FF domain
PF01008	11	6	6	7	6	5	6	6	7	4	5	5	5	5	5	5	5	5	NO	Initiation factor 2 subunit family
PF13434	5	3	5	3	4	4	3	4	4	1	3	3	3	3	2	3	3	2	NO	L-lysine 6-monooxygenase/L-ornithine 5-monooxygenase
PF12756	4	5	4	5	4	4	4	4	4	4	4	5	5	5	5	4	5	4	NO	C2H2 type zinc-finger (2 copies)
PF16558	4	4	4	4	4	4	4	4	4	0	1	2	2	2	2	2	1	2	NO	Amino-terminal Zinc-binding domain of ubiquitin ligase E3A
PF07967	1	1	1	1	1	1	1	1	1	1	1	1	1	1	1	1	1	1	NO	C3HC zinc finger-like
PF08600	1	1	1	1	1	1	1	1	1	1	1	1	1	1	1	1	1	1	NO	Rsm1-like
PF05022	1	1	1	1	1	1	1	1	1	1	1	1	1	1	1	1	1	1	NO	SRP40, C-terminal domain
PF11919	6	1	1	1	1	1	1	1	3	1	2	1	1	1	1	2	1	1	NO	Domain of unknown function (DUF3437)
PF16507	6	1	1	1	1	1	2	2	3	1	2	1	1	1	1	2	1	1	NO	Proteasome-substrate-size regulator, mid region
PF16547	5	1	1	1	1	1	2	2	2	1	2	1	1	1	1	2	1	1	NO	Proteasome-substrate-size regulator, N-terminal
PF02114	2	2	2	2	2	2	2	2	2	2	2	2	2	2	2	2	2	2	NO	Phosducin
PF01667	1	1	1	1	1	1	1	1	1	1	1	1	1	1	1	1	1	1	NO	Ribosomal protein S27
PF08591	1	1	1	1	1	1	1	1	1	1	1	1	1	1	1	1	1	1	NO	Ribonucleotide reductase inhibitor
PF04938	2	2	2	2	2	2	2	2	2	1	1	1	1	1	1	1	1	1	NO	Survival motor neuron (SMN) interacting protein 1 (SIP1)
PF03371	1	1	1	1	1	1	1	1	1	1	1	1	1	1	1	1	1	1	NO	PRP38 family
PF14138	1	1	2	1	1	2	1	1	1	1	1	1	1	1	1	1	1	1	NO	Cytochrome c oxidase assembly protein COX16
PF02230	4	5	5	5	6	5	5	5	5	5	5	5	5	5	5	5	5	5	NO	Phospholipase/Carboxylesterase
PF02900	6	6	7	6	6	5	6	7	6	4	4	4	4	4	5	4	4	4	NO	Catalytic LigB subunit of aromatic ring-opening dioxygenase
PF00957	6	9	9	9	8	9	8	8	9	3	4	4	4	4	4	4	4	4	NO	Synaptobrevin
PF13774	3	6	6	6	6	6	6	6	6	3	3	3	3	3	3	3	3	3	NO	Regulated-SNARE-like domain
PF00235	1	1	1	1	1	1	1	1	1	1	1	1	1	1	1	1	1	1	NO	Profilin
PF08265	2	4	4	4	4	4	2	4	4	2	2	2	2	2	2	2	2	2	NO	YL1 nuclear protein C-terminal domain
PF08650	2	2	2	2	2	2	2	2	2	1	1	1	1	1	1	1	1	1	NO	DASH complex subunit Dad4
PF01329	1	1	1	1	1	1	1	1	1	1	1	1	1	1	1	1	1	1	NO	Pterin 4 alpha carbinolamine dehydratase
PF04116	11	11	12	13	11	11	12	11	11	8	11	11	12	11	14	9	9	11	NO	Fatty acid hydroxylase
PF08637	1	1	1	1	1	1	1	1	1	1	1	1	1	1	1	1	1	1	NO	ATP synthase regulation protein NCA2
PF08797	2	2	2	2	2	2	2	2	2	2	2	2	2	2	2	2	2	2	NO	HIRAN domain
PF14447	7	6	7	7	7	6	7	7	7	3	4	3	4	4	4	3	4	4	NO	Prokaryotic RING finger family 4
PF06089	1	2	3	3	2	2	4	4	1	3	1	1	1	1	3	2	2	4	NO	L-asparaginase II
PF00001	3	2	2	2	2	3	2	2	2	3	3	3	3	3	3	2	3	3	NO	7 transmembrane receptor (rhodopsin family)
PF05995	3	3	3	3	3	3	3	3	3	2	2	2	2	2	2	2	2	2	NO	Cysteine dioxygenase type I
PF08608	1	1	1	1	1	1	1	1	1	1	1	1	1	1	1	1	1	1	NO	Wyosine base formation
PF02064	2	2	2	2	2	2	2	2	2	1	1	1	1	1	1	1	1	1	NO	MAS20 protein import receptor
PF08700	4	4	4	4	4	4	4	4	4	3	3	3	3	3	3	3	3	3	NO	Vps51/Vps67
PF16528	2	2	2	2	2	2	2	2	2	1	1	1	1	1	1	1	1	1	NO	Exocyst component 84 C-terminal
PF05652	1	1	1	1	1	1	1	1	1	1	1	1	1	1	1	1	1	1	NO	Scavenger mRNA decapping enzyme (DcpS) N-terminal
PF11969	5	5	4	5	4	5	5	4	5	4	4	4	4	4	4	4	4	4	NO	Scavenger mRNA decapping enzyme C-term binding
PF03227	2	1	2	1	2	2	2	2	2	1	1	1	1	1	1	1	1	1	NO	Gamma interferon inducible lysosomal thiol reductase (GILT)
PF11831	1	1	1	1	1	1	1	1	1	1	1	1	1	1	1	1	1	1	NO	pre-mRNA splicing factor component
PF01230	7	7	7	7	7	7	7	7	6	4	5	5	5	5	5	5	5	5	NO	HIT domain
PF18972	1	1	1	1	1	1	1	1	1	1	1	1	1	1	1	1	1	1	NO	Cns1/TTC4 Wheel domain
PF00204	2	2	2	2	2	2	2	2	2	1	1	1	1	1	1	1	1	1	NO	DNA gyrase B
PF00521	2	2	2	2	2	2	2	2	2	1	1	1	1	1	1	1	1	1	NO	DNA gyrase/topoisomerase IV, subunit A
PF01751	5	5	4	5	5	5	4	4	4	2	2	2	2	2	2	2	2	2	NO	Toprim domain
PF16898	2	2	2	2	2	2	2	2	2	1	1	1	1	1	1	1	1	1	NO	C-terminal associated domain of TOPRIM
PF04177	1	1	1	1	1	1	1	1	1	1	1	1	1	1	1	1	1	1	NO	TAP42-like family
PF02453	2	3	4	3	4	4	4	4	5	2	2	2	2	2	3	2	3	6	NO	Reticulon
PF04950	2	2	2	2	2	2	2	2	2	2	2	2	2	2	2	2	2	2	NO	40S ribosome biogenesis protein Tsr1 and BMS1 C-terminal
PF08142	2	2	2	2	2	2	2	2	2	2	2	2	2	2	2	2	2	2	NO	AARP2CN (NUC121) domain
PF08655	1	1	1	1	1	1	1	1	1	1	1	1	1	1	1	1	1	1	NO	DASH complex subunit Ask1
PF04130	6	6	6	6	6	6	6	6	6	5	5	5	5	5	5	5	5	5	NO	Gamma tubulin complex component C-terminal
PF17681	6	6	6	6	6	6	6	6	6	6	5	5	5	5	5	5	5	5	NO	Gamma tubulin complex component N-terminal
PF07904	1	1	1	1	1	1	1	1	1	1	1	1	1	1	1	1	1	1	NO	Chromatin modification-related protein EAF7
PF04471	1	1	1	1	1	1	1	1	1	1	1	1	1	1	1	1	1	1	NO	Restriction endonuclease
PF14222	5	5	5	5	5	4	5	5	5	1	1	1	1	1	1	1	1	1	NO	Cell morphogenesis N-terminal
PF14225	5	5	5	5	5	4	5	5	5	1	1	1	1	1	1	1	1	1	NO	Cell morphogenesis C-terminal
PF01163	2	2	2	2	2	2	2	2	2	2	2	2	2	2	2	2	2	2	NO	RIO1 family
PF09202	1	1	1	1	1	1	1	1	1	1	1	1	1	1	1	1	1	1	NO	Rio2, N-terminal
PF01851	3	3	3	3	3	3	3	3	3	2	2	2	2	2	2	2	2	2	NO	Proteasome/cyclosome repeat
PF17781	2	2	2	2	2	2	2	2	2	1	1	1	1	1	1	1	1	1	NO	RPN1 N-terminal domain
PF18051	2	2	2	2	2	2	2	2	2	1	1	1	1	1	1	1	1	1	NO	26S proteasome non-ATPase regulatory subunit RPN1 C-terminal
PF01812	1	1	1	1	1	1	1	1	1	1	1	1	1	1	1	1	1	1	NO	5-formyltetrahydrofolate cyclo-ligase family
PF08389	5	5	5	5	5	5	5	5	5	3	3	3	3	3	3	3	3	3	NO	Exportin 1-like protein
PF00241	5	11	10	10	10	10	10	10	10	7	7	7	7	7	8	8	8	7	NO	Cofilin/tropomyosin-type actin-binding protein
PF10609	2	2	2	2	2	2	2	2	2	2	3	3	3	3	3	3	3	3	NO	NUBPL iron-transfer P-loop NTPase
PF03130	1	1	1	1	1	1	1	1	1	1	1	1	1	1	1	1	1	1	NO	PBS lyase HEAT-like repeat
PF13646	7	9	8	8	10	8	11	11	9	6	6	7	6	6	6	6	7	6	NO	HEAT repeats
PF12765	1	3	3	3	3	2	4	6	3	1	1	1	1	1	1	1	1	1	NO	HEAT repeat associated with sister chromatid cohesion
PF12830	1	3	3	3	3	2	3	3	3	1	1	1	1	1	1	1	1	1	NO	Sister chromatid cohesion C-terminus
PF00610	17	12	13	14	16	9	17	10	13	6	7	7	7	6	8	6	5	8	NO	Domain found in Dishevelled, Egl-10, and Pleckstrin (DEP)
PF12257	1	1	1	1	1	1	1	1	1	1	1	1	1	1	1	1	1	1	NO	Vacuolar membrane-associated protein Iml1
PF14636	3	3	3	3	3	3	3	3	3	1	1	1	1	1	1	1	1	1	NO	Folliculin-interacting protein N-terminus
PF08147	1	1	1	1	1	1	1	1	1	1	1	1	1	1	1	1	1	1	NO	DBP10CT (NUC160) domain
PF00684	17	15	15	15	9	15	17	15	15	4	4	4	4	4	4	4	4	4	NO	DnaJ central domain
PF01556	18	16	16	16	10	16	18	16	16	5	5	5	5	5	5	5	5	5	NO	DnaJ C terminal domain
PF13867	1	1	1	1	1	1	1	1	1	2	0	1	1	1	1	1	1	1	NO	Sin3 binding region of histone deacetylase complex subunit SAP30
PF01822	20	23	22	21	23	24	18	24	24	16	21	24	24	23	22	19	19	22	NO	WSC domain
PF04547	10	10	10	10	10	10	6	10	10	2	2	2	2	2	2	2	2	2	NO	Calcium-activated chloride channel
PF12612	2	2	2	2	2	1	2	2	2	1	1	1	1	1	1	1	1	1	NO	Tubulin folding cofactor D C terminal
PF01191	1	1	1	1	1	1	1	1	1	1	1	1	1	1	1	1	1	1	NO	RNA polymerase Rpb5, C-terminal domain
PF03871	1	1	1	1	1	1	1	1	1	1	1	1	1	1	1	1	1	1	NO	RNA polymerase Rpb5, N-terminal domain
PF01189	3	3	3	3	3	3	3	3	3	2	3	3	3	3	3	3	3	3	NO	16S rRNA methyltransferase RsmB/F
PF02298	1	1	1	1	1	1	1	1	1	1	1	1	1	1	1	1	1	1	NO	Plastocyanin-like domain
PF13959	5	5	5	5	5	4	5	5	5	5	4	4	4	4	4	4	4	4	NO	Domain of unknown function (DUF4217)
PF12854	1	1	1	1	1	1	1	1	1	1	2	1	1	1	1	1	1	1	NO	PPR repeat
PF13041	3	3	3	3	3	3	3	3	3	3	3	3	3	3	3	3	3	3	NO	PPR repeat family
PF13812	4	4	4	4	5	4	4	4	4	4	5	4	4	4	4	4	4	4	NO	Pentatricopeptide repeat domain
PF17177	2	2	2	2	2	2	2	2	2	2	2	2	2	2	2	2	2	2	NO	Pentacotripeptide-repeat region of PRORP
PF00288	9	11	11	11	11	12	11	11	12	5	5	5	5	5	5	5	5	5	NO	GHMP kinases N terminal domain
PF08544	7	10	10	10	10	11	10	10	10	4	4	4	4	4	4	4	4	4	NO	GHMP kinases C terminal
PF04981	1	1	1	1	1	1	1	1	1	1	1	1	1	1	1	1	1	1	NO	NMD3 family
PF10496	2	2	2	2	2	2	2	2	2	1	1	1	1	1	1	1	1	1	NO	SNARE-complex protein Syntaxin-18 N-terminus
PF06417	3	3	3	3	3	3	3	3	3	1	1	1	1	1	1	1	1	1	NO	Protein of unknown function (DUF1077)
PF02985	12	17	18	16	20	16	19	22	19	4	6	5	5	5	5	5	5	5	NO	HEAT repeat
PF12717	16	16	16	16	16	16	16	16	16	4	4	4	4	4	4	4	4	4	NO	non-SMC mitotic condensation complex subunit 1
PF13881	4	5	5	4	4	6	4	4	4	2	2	2	2	2	2	3	2	2	NO	Ubiquitin-2 like Rad60 SUMO-like
PF05348	1	1	1	1	1	1	1	1	1	2	1	1	1	1	1	1	1	1	NO	Proteasome maturation factor UMP1
PF16413	1	2	2	2	2	2	2	2	2	1	1	1	1	1	1	1	1	1	NO	DNA mismatch repair protein Mlh1 C-terminus
PF02190	4	17	13	18	15	18	15	16	19	3	3	4	4	4	4	4	3	3	NO	ATP-dependent protease La (LON) substrate-binding domain
PF05362	3	3	2	3	2	3	2	2	3	2	2	2	2	2	2	2	2	2	NO	Lon protease (S16) C-terminal proteolytic domain
PF13541	3	3	2	3	2	3	2	2	3	2	2	2	2	2	2	2	2	2	NO	Subunit ChlI of Mg-chelatase
PF08784	3	3	2	2	2	2	2	2	3	1	1	1	1	1	1	1	1	1	NO	Replication protein A C terminal
PF12761	1	1	1	1	1	1	1	1	1	1	1	1	1	1	1	1	1	1	NO	Actin cytoskeleton-regulatory complex protein END3
PF12763	6	7	7	7	7	7	7	7	7	4	4	4	4	4	4	4	4	4	NO	Cytoskeletal-regulatory complex EF hand
PF00887	2	2	2	2	2	2	2	2	2	2	2	2	2	2	2	2	2	2	NO	Acyl CoA binding protein
PF08294	1	1	1	1	1	1	1	1	1	1	1	1	1	1	1	1	1	1	NO	TIM21
PF03060	6	6	8	7	8	7	7	8	6	3	6	5	5	5	6	5	5	5	NO	Nitronate monooxygenase
PF00809	1	1	1	1	1	1	1	1	1	1	1	1	1	1	1	1	1	1	NO	Pterin binding enzyme
PF01288	1	1	1	1	1	1	1	1	1	1	1	1	1	1	1	1	1	1	NO	7,8-dihydro-6-hydroxymethylpterin-pyrophosphokinase (HPPK)
PF05224	5	7	8	6	8	6	9	7	7	4	4	5	6	5	5	4	4	5	NO	NDT80 / PhoG like DNA-binding family
PF00781	13	13	13	13	13	13	13	13	13	1	2	2	2	2	2	2	2	2	NO	Diacylglycerol kinase catalytic domain
PF02005	1	1	1	1	1	1	1	1	1	1	1	1	1	1	1	1	1	1	NO	N2,N2-dimethylguanosine tRNA methyltransferase
PF06202	2	1	2	1	2	2	2	2	2	1	1	1	1	1	1	1	1	1	NO	Amylo-alpha-1,6-glucosidase
PF14699	1	1	1	1	1	1	1	1	1	1	1	1	1	1	1	1	1	1	NO	N-terminal domain from the human glycogen debranching enzyme
PF14701	2	1	2	1	2	2	2	2	2	1	1	1	1	1	1	1	1	1	NO	Glycogen debranching enzyme, glucanotransferase domain
PF14702	2	1	2	1	2	2	2	2	2	1	1	1	1	1	1	1	1	1	NO	Central domain of human glycogen debranching enzyme
PF19834	3	3	3	3	1	3	3	3	3	1	1	1	1	1	1	1	1	1	NO	Family of unknown function (DUF6314)
PF16190	1	3	3	3	3	3	3	3	3	1	1	1	1	1	1	1	1	1	NO	Ubiquitin-activating enzyme E1 FCCH domain
PF16191	1	3	3	3	3	3	3	3	3	1	1	1	1	1	1	1	1	1	NO	Ubiquitin-activating enzyme E1 four-helix bundle
PF09358	1	2	2	2	2	2	2	2	2	1	1	1	1	1	1	1	1	1	NO	Ubiquitin fold domain
PF10585	1	3	3	3	3	3	3	3	3	1	1	1	1	1	1	1	1	1	NO	Ubiquitin-activating enzyme, SCCH domain
PF09810	1	2	2	2	2	2	2	2	2	1	1	1	1	1	1	1	1	1	NO	Exonuclease V - a 5' deoxyribonuclease
PF01180	2	2	2	2	2	2	2	2	2	2	2	2	2	2	2	2	2	2	NO	Dihydroorotate dehydrogenase
PF05653	5	6	6	6	6	6	6	6	6	3	4	4	4	4	4	4	4	4	NO	Magnesium transporter NIPA
PF04922	2	2	2	2	2	2	2	2	2	1	1	1	1	1	1	1	1	1	NO	DIE2/ALG10 family
PF09796	2	2	2	2	2	2	2	2	2	1	1	1	1	1	1	1	1	1	NO	Ubiquinol-cytochrome-c reductase complex subunit (QCR10)
PF10018	1	1	1	1	1	1	1	1	1	1	1	1	1	1	1	1	1	1	NO	Vitamin-D-receptor interacting Mediator subunit 4
PF02990	1	1	1	1	1	1	1	1	1	1	1	1	1	1	1	1	1	1	NO	Endomembrane protein 70
PF04000	3	3	3	3	3	3	3	3	3	2	3	3	4	3	3	3	3	3	NO	Sas10/Utp3/C1D family
PF04801	1	1	1	1	1	1	1	1	1	1	1	1	1	1	1	1	1	1	NO	RPC5 protein
PF09770	1	2	2	2	0	2	2	2	2	1	1	1	1	1	1	1	1	1	NO	Topoisomerase II-associated protein PAT1
PF00164	2	2	2	2	2	2	2	2	2	2	2	2	2	2	2	2	2	2	NO	Ribosomal protein S12/S23
PF00441	19	18	18	19	19	19	18	16	19	18	18	18	18	18	18	18	17	17	NO	Acyl-CoA dehydrogenase, C-terminal domain
PF02770	18	17	17	19	19	18	17	16	18	16	17	17	17	17	18	16	16	17	NO	Acyl-CoA dehydrogenase, middle domain
PF02771	18	16	16	18	17	15	16	15	16	13	16	16	16	16	16	17	14	16	NO	Acyl-CoA dehydrogenase, N-terminal domain
PF08028	18	17	16	18	17	15	15	14	16	15	16	16	16	16	16	16	14	15	NO	Acyl-CoA dehydrogenase, C-terminal domain
PF00130	3	3	3	3	3	2	3	3	3	3	2	2	2	2	2	2	2	2	NO	Phorbol esters/diacylglycerol binding domain (C1 domain)
PF02185	2	2	2	2	2	2	2	2	2	3	2	2	2	2	2	2	2	2	NO	Hr1 repeat
PF05546	1	1	1	1	1	1	1	1	1	1	1	1	1	1	1	1	1	1	NO	She9 / Mdm33 family
PF01176	2	2	2	2	2	2	2	2	2	2	2	2	2	2	2	2	2	2	NO	Translation initiation factor 1A / IF-1
PF05208	1	1	1	1	1	1	1	1	1	2	1	1	1	1	1	1	1	1	NO	ALG3 protein
PF14595	2	2	2	2	2	2	2	2	2	2	2	2	2	2	2	2	2	2	NO	Thioredoxin
PF03800	4	4	4	4	4	4	4	4	4	1	1	1	1	1	1	1	1	1	NO	Nuf2 family
PF18595	4	4	4	4	4	4	4	4	4	1	1	1	1	1	1	1	1	1	NO	Nuf2, DHR10-like domain
PF02115	2	2	2	2	2	2	2	2	2	1	1	1	1	1	1	1	1	1	NO	RHO protein GDP dissociation inhibitor
PF08577	8	2	1	3	2	2	1	1	5	2	1	1	1	1	3	1	2	1	NO	PI31 proteasome regulator
PF11566	10	2	1	3	2	2	1	1	5	2	1	1	1	1	2	1	2	1	NO	PI31 proteasome regulator N-terminal
PF02301	2	2	2	2	2	2	2	2	2	2	2	2	2	2	2	2	2	2	NO	HORMA domain
PF10403	2	2	2	2	2	2	2	2	2	1	2	2	2	2	2	2	2	2	NO	Rad4 beta-hairpin domain 1
PF10404	2	2	2	2	2	2	2	2	2	1	2	2	2	2	2	2	2	2	NO	Rad4 beta-hairpin domain 2
PF10405	2	2	2	2	2	2	2	2	2	1	2	2	2	2	2	2	2	2	NO	Rad4 beta-hairpin domain 3
PF01428	1	2	2	2	2	1	2	2	2	2	2	2	2	2	2	2	2	2	NO	AN1-like Zinc finger
PF10558	1	1	1	1	1	1	1	1	1	1	1	1	1	1	1	1	1	1	NO	Mitochondrial 18 KDa protein (MTP18)
PF11022	1	1	1	1	1	1	1	1	1	1	1	1	1	1	1	1	1	1	NO	ATP synthase subunit K
PF18107	1	1	1	1	1	1	2	1	1	1	0	1	1	1	1	1	1	1	NO	Fission yeast centromere protein N-terminal domain
PF04157	1	2	2	2	2	2	2	2	2	2	2	2	2	2	2	2	2	2	NO	EAP30/Vps36 family
PF11605	1	1	1	1	1	1	1	1	1	1	1	1	1	1	1	1	1	1	NO	Vacuolar protein sorting protein 36 Vps36
PF16988	1	1	1	1	1	1	1	1	1	1	1	1	1	1	1	1	1	1	NO	Vacuolar protein sorting 36 NZF-N zinc-finger domain
PF03399	2	2	2	2	2	2	2	2	2	1	2	2	2	2	2	2	2	2	NO	SAC3/GANP family
PF00564	10	11	10	10	10	10	11	11	11	4	3	4	4	4	4	4	4	4	NO	PB1 domain
PF13902	1	1	1	1	1	1	1	1	1	1	1	1	1	1	1	1	1	1	NO	R3H-associated N-terminal domain
PF10433	6	6	7	6	6	7	7	7	6	3	3	3	3	3	4	4	4	3	NO	Mono-functional DNA-alkylating methyl methanesulfonate N-term
PF02921	1	1	1	1	1	1	1	1	1	1	1	1	1	1	1	1	1	1	NO	Ubiquinol cytochrome reductase transmembrane region
PF09180	1	2	2	2	2	2	1	2	2	2	2	2	2	2	2	2	2	3	NO	Prolyl-tRNA synthetase, C-terminal
PF04410	3	3	3	3	3	3	3	3	3	2	2	2	2	2	2	2	2	2	NO	Gar1/Naf1 RNA binding region
PF13380	5	1	2	1	1	1	1	1	2	2	1	1	1	1	1	2	1	1	NO	CoA binding domain
PF00653	3	3	3	3	3	3	3	3	3	1	1	1	1	1	1	1	1	1	NO	Inhibitor of Apoptosis domain
PF04063	1	1	1	1	1	1	1	1	1	2	1	1	1	1	1	1	1	1	NO	Domain of unknown function (DUF383)
PF04064	1	1	1	1	1	1	1	1	1	2	1	1	1	1	1	1	1	1	NO	Domain of unknown function (DUF384)
PF05291	1	1	1	1	1	1	1	1	1	1	1	1	1	1	1	1	1	1	NO	Bystin
PF13831	10	10	10	10	10	10	10	10	10	4	4	4	4	4	4	4	4	4	NO	PHD-finger
PF14629	1	1	1	1	1	1	1	1	1	1	1	1	1	1	1	1	1	1	NO	Origin recognition complex (ORC) subunit 4 C-terminus
PF05179	2	2	2	2	2	2	2	2	2	1	1	1	1	1	1	1	1	1	NO	RNA pol II accessory factor, Cdc73 family, C-terminal
PF05063	1	1	1	1	1	1	1	1	1	1	1	1	1	1	1	1	1	1	NO	MT-A70
PF00276	3	3	3	3	3	3	3	3	3	2	2	2	2	2	2	2	2	2	NO	Ribosomal protein L23
PF07541	4	4	4	4	4	4	4	4	4	1	1	1	1	1	1	1	1	1	NO	Eukaryotic translation initiation factor 2 alpha subunit
PF08491	3	3	4	3	3	3	4	3	3	4	3	3	3	3	3	3	3	3	NO	Squalene epoxidase
PF04802	2	2	2	2	2	2	2	2	2	1	1	1	1	1	1	1	1	1	NO	Phosphatase 4 regulatory subunit 3
PF00166	1	1	1	1	1	1	1	1	1	1	1	1	1	1	1	1	1	1	NO	Chaperonin 10 Kd subunit
PF00298	2	2	2	2	2	2	2	2	2	2	2	2	2	2	2	2	2	2	NO	Ribosomal protein L11, RNA binding domain
PF03946	2	2	2	2	2	2	2	2	2	2	2	2	2	2	2	2	2	2	NO	Ribosomal protein L11, N-terminal domain
PF17903	1	1	1	1	1	1	1	1	1	1	1	1	1	1	1	1	1	1	NO	Krr1 KH1 domain
PF04143	2	2	2	2	2	2	2	2	2	2	2	2	2	2	2	2	2	2	NO	Sulphur transport
PF09424	1	1	1	1	1	1	1	1	1	1	2	1	1	1	1	1	1	1	NO	Yqey-like protein
PF13889	1	1	1	1	1	1	1	1	1	1	1	1	1	1	1	1	1	1	NO	Chromosome segregation during meiosis
PF13915	1	1	1	1	1	1	1	1	1	1	1	1	1	1	1	1	1	1	NO	Domain of unknown function (DUF4210)
PF12348	2	2	2	2	2	2	2	2	2	1	1	1	1	1	1	1	1	1	NO	CLASP N terminal
PF04450	1	1	1	1	1	1	1	1	1	1	1	1	1	1	1	1	1	1	NO	Peptidase of plants and bacteria
PF11221	1	1	1	1	1	1	1	1	1	0	1	1	1	1	1	1	1	1	NO	Subunit 21 of Mediator complex
PF03839	1	1	1	1	1	1	1	1	1	1	1	1	1	1	1	1	1	1	NO	Translocation protein Sec62
PF00614	4	4	4	4	4	4	4	4	4	2	3	3	3	3	3	3	3	3	NO	Phospholipase D Active site motif
PF06087	14	14	14	13	14	4	14	14	13	2	2	2	2	2	3	3	1	2	NO	Tyrosyl-DNA phosphodiesterase
PF01554	7	5	5	5	5	5	5	5	8	5	6	6	5	6	5	5	5	6	NO	MatE
PF00996	2	2	2	2	2	2	2	2	2	1	2	2	2	2	2	2	2	2	NO	GDP dissociation inhibitor
PF02421	2	2	2	2	2	2	2	2	2	2	2	2	2	2	2	2	2	2	NO	Ferrous iron transport protein B
PF06858	1	1	1	1	1	1	1	1	1	1	1	1	1	1	1	1	1	1	NO	Nucleolar GTP-binding protein 1 (NOG1)
PF08155	1	1	1	1	1	1	1	1	1	1	1	1	1	1	1	1	1	1	NO	NOGCT (NUC087) domain
PF17835	1	1	1	1	1	1	1	1	1	1	1	1	1	1	1	1	1	1	NO	NOG1 N-terminal helical domain
PF09668	2	2	2	2	2	2	2	2	2	2	1	1	1	1	1	1	1	1	NO	Aspartyl protease
PF13650	2	2	2	3	2	2	2	2	2	2	1	1	1	1	3	37	1	1	NO	Aspartyl protease
PF13975	2	2	2	3	2	2	2	2	2	2	1	1	1	1	3	37	1	1	NO	gag-polyprotein putative aspartyl protease
PF05148	1	1	1	1	1	1	1	1	1	1	1	1	1	1	1	1	1	1	NO	Hypothetical methyltransferase
PF16969	1	1	1	1	1	1	1	1	1	1	1	1	1	1	1	1	1	1	NO	RNA-binding signal recognition particle 68
PF06244	1	1	1	1	1	1	1	1	1	1	1	1	1	1	1	1	1	1	NO	Coiled-coil domain-containing protein 124 /Oxs1
PF01872	2	2	2	2	2	2	2	2	1	2	2	2	2	2	2	2	2	2	NO	RibD C-terminal domain
PF06839	3	3	3	3	3	3	3	2	3	2	2	2	2	2	2	2	2	2	NO	GRF zinc finger
PF03941	2	2	2	2	2	2	2	2	2	1	1	1	1	1	1	1	1	1	NO	Inner centromere protein, ARK binding region
PF02463	9	6	7	6	7	7	7	8	8	4	6	6	6	6	6	6	6	7	NO	RecF/RecN/SMC N terminal domain
PF06470	6	4	5	4	5	5	5	5	6	4	4	4	4	4	4	4	4	4	NO	SMC proteins Flexible Hinge Domain
PF02492	6	7	9	7	9	9	9	9	9	4	5	5	5	5	5	5	5	5	NO	CobW/HypB/UreG, nucleotide-binding domain
PF04153	6	20	20	20	20	20	20	20	20	2	2	2	2	2	2	2	2	2	NO	NOT2 / NOT3 / NOT5 family
PF06963	2	4	2	4	4	2	2	2	2	0	1	1	1	1	1	1	0	1	NO	Ferroportin1 (FPN1)
PF12812	8	3	2	2	8	2	4	2	3	2	5	3	3	3	4	3	2	6	NO	PDZ-like domain
PF13365	14	9	9	9	15	6	12	9	11	5	6	6	6	6	8	7	6	9	NO	Trypsin-like peptidase domain
PF03398	1	1	1	1	1	1	1	1	1	0	1	1	1	1	1	1	1	1	NO	Regulator of Vps4 activity in the MVB pathway
PF10334	4	5	7	5	5	4	4	3	9	4	8	5	5	5	6	6	4	6	NO	Aromatic acid exporter family member 2
PF02269	3	6	3	5	3	5	5	3	5	3	3	3	3	3	3	3	3	3	NO	Transcription initiation factor IID, 18kD subunit
PF04072	2	3	4	3	3	3	3	4	3	2	2	2	2	2	2	2	2	2	NO	Leucine carboxyl methyltransferase
PF00190	8	8	8	9	9	10	9	8	9	11	8	8	8	8	9	10	10	9	NO	Cupin
PF08507	1	1	1	1	1	1	1	1	1	1	1	1	1	1	1	1	1	1	NO	COPI associated protein
PF04192	1	1	1	1	1	1	1	1	1	2	1	1	1	1	1	1	1	1	NO	Utp21 specific WD40 associated putative domain
PF17187	1	1	1	1	1	1	1	1	1	1	1	1	1	1	1	1	1	1	NO	Svf1-like C-terminal lipocalin-like domain
PF10173	1	1	1	1	1	1	1	1	1	1	1	1	1	1	1	1	1	1	NO	Mitochondrial K+-H+ exchange-related
PF04191	6	6	7	6	6	6	6	6	6	1	3	3	3	3	3	3	3	4	NO	Phospholipid methyltransferase
PF12353	2	2	2	2	2	2	2	2	2	1	1	1	1	1	1	1	1	1	NO	Eukaryotic translation initiation factor 3 subunit G
PF02333	1	1	1	1	1	1	1	1	1	1	1	1	1	1	1	1	1	1	NO	Phytase
PF13664	3	3	3	3	3	3	3	3	3	3	2	2	2	2	2	2	2	2	NO	Domain of unknown function (DUF4149)
PF12973	5	6	4	6	5	6	5	4	6	5	5	6	5	6	4	5	5	4	NO	ChrR Cupin-like domain
PF10224	6	6	8	6	8	4	6	7	8	1	1	3	2	3	2	1	1	7	NO	Short coiled-coil protein
PF12584	1	1	1	1	1	1	1	1	1	1	1	1	1	1	1	1	1	1	NO	Trafficking protein particle complex subunit 10, TRAPPC10
PF01989	1	1	2	1	2	2	1	1	1	2	1	1	1	1	1	2	2	1	NO	Aconitase X swivel domain
PF04412	1	1	2	1	2	2	1	1	1	2	1	1	1	1	1	2	2	1	NO	Aconitase X
PF01680	1	1	1	1	1	1	1	1	1	1	1	1	1	1	1	1	1	1	NO	SOR/SNZ family
PF01174	4	4	3	4	3	3	3	3	4	2	2	2	2	2	2	2	2	2	NO	SNO glutamine amidotransferase family
PF20183	8	6	9	8	7	6	7	8	8	8	8	9	9	8	6	7	8	7	NO	Family of unknown function (DUF6546)
PF11443	1	1	1	1	1	1	1	1	1	1	1	1	1	1	1	1	1	1	NO	Domain of unknown function (DUF2828)
PF08566	1	1	1	1	1	1	1	1	1	1	1	1	1	1	1	1	1	1	NO	Mitochondrial import protein Pam17
PF15341	1	1	1	1	1	1	1	1	1	1	1	1	1	1	1	1	1	1	NO	Ribosome biogenesis protein SLX9
PF02902	12	10	14	10	8	9	9	13	12	3	4	3	3	3	5	5	3	5	NO	Ulp1 protease family, C-terminal catalytic domain
PF01210	1	1	1	1	1	1	1	1	1	1	1	1	1	1	1	1	1	1	NO	NAD-dependent glycerol-3-phosphate dehydrogenase N-terminus
PF07479	1	1	1	1	1	1	1	1	1	1	1	1	1	1	1	1	1	1	NO	NAD-dependent glycerol-3-phosphate dehydrogenase C-terminus
PF18142	1	2	1	1	2	1	1	1	1	1	1	1	1	1	1	2	1	1	NO	SMODS and SLOG-associating 2TM effector domain
PF03907	1	1	1	1	1	1	1	1	1	1	1	2	2	2	1	1	1	1	NO	Spo7-like protein
PF00199	7	7	8	7	7	7	6	7	7	7	8	7	8	7	8	7	7	7	NO	Catalase
PF06628	5	5	6	5	5	5	5	5	5	6	5	5	6	5	6	5	5	5	NO	Catalase-related immune-responsive
PF00982	11	7	11	11	11	11	10	11	11	3	3	3	3	3	3	3	3	3	NO	Glycosyltransferase family 20
PF02358	5	5	5	5	5	5	5	5	5	2	2	2	2	2	2	2	2	2	NO	Trehalose-phosphatase
PF01220	1	1	1	1	1	1	1	1	1	1	1	1	1	1	1	1	1	1	NO	Dehydroquinase class II
PF06094	8	8	9	8	10	9	10	9	8	4	6	6	6	6	6	7	6	7	NO	Gamma-glutamyl cyclotransferase, AIG2-like
PF11374	4	4	6	5	4	6	4	4	7	5	4	5	4	5	6	4	5	6	NO	Protein of unknown function (DUF3176)
PF14821	1	1	1	1	1	1	1	1	1	1	1	1	1	1	1	1	1	1	NO	Threonine synthase N terminus
PF14497	35	41	45	42	41	36	43	39	44	14	18	18	21	21	18	17	17	19	NO	Glutathione S-transferase, C-terminal domain
PF04148	1	1	2	1	1	1	1	2	1	1	1	1	1	1	1	1	1	1	NO	Transmembrane adaptor Erv26
PF07287	5	5	5	5	5	5	4	5	5	5	5	4	4	5	5	5	5	8	NO	Acyclic terpene utilisation family protein AtuA
PF00789	5	6	6	6	6	5	5	6	6	3	5	5	5	5	5	5	5	5	NO	UBX domain
PF13899	2	2	2	2	2	1	1	2	2	1	1	1	1	1	1	1	1	1	NO	Thioredoxin-like
PF14555	6	6	6	6	6	5	5	6	6	5	4	5	5	5	5	5	5	5	NO	UBA-like domain
PF13001	1	1	1	1	1	1	1	1	1	1	1	1	1	1	1	1	1	1	NO	Proteasome stabiliser
PF04199	10	11	8	12	11	9	11	8	11	6	8	8	8	8	7	8	6	7	NO	Putative cyclase
PF02353	8	8	8	8	8	6	7	5	8	4	5	5	5	5	6	5	4	6	NO	Mycolic acid cyclopropane synthetase
PF08498	2	3	2	3	3	2	2	2	2	2	2	2	2	2	3	2	2	2	NO	Sterol methyltransferase C-terminal
PF13517	2	2	3	3	4	3	3	3	2	3	3	3	3	3	3	4	3	6	NO	FG-GAP-like repeat
PF13020	1	0	1	0	1	1	1	1	0	1	0	1	1	1	0	0	0	0	NO	Protein NO VEIN, C-terminal
PF07173	3	3	3	3	3	3	3	3	3	3	4	4	5	4	4	4	4	4	NO	Glycine-rich domain-containing protein-like
PF05792	2	2	2	2	1	3	1	2	2	2	2	2	2	2	2	3	3	2	NO	Candida agglutinin-like (ALS)
PF06479	1	1	1	1	1	1	1	1	1	1	1	1	1	1	1	1	1	1	NO	Ribonuclease 2-5A
PF02201	3	3	3	3	3	3	3	4	3	2	2	2	2	2	2	2	2	2	NO	SWIB/MDM2 domain
PF08766	5	5	6	5	5	5	4	5	5	3	3	3	3	3	3	4	3	3	NO	DEK C terminal domain
PF11927	5	4	5	6	5	5	5	4	5	4	5	6	5	6	5	6	5	5	NO	Protein of unknown function (DUF3445)
PF09797	4	2	3	2	4	1	3	3	4	1	1	1	1	1	1	1	1	1	NO	N-acetyltransferase B complex (NatB) non catalytic subunit
PF10311	2	2	2	2	2	2	2	2	2	1	1	1	1	1	1	1	1	1	NO	Increased loss of mitochondrial DNA protein 1
PF00295	16	13	12	11	13	12	13	16	12	12	12	11	11	11	10	11	12	14	NO	Glycosyl hydrolases family 28
PF20253	7	3	6	2	7	1	2	6	4	2	5	4	4	4	7	2	1	3	NO	Family of unknown function (DUF6604)
PF12855	6	4	5	4	4	2	5	2	7	4	3	2	2	2	4	3	2	6	NO	ECL1/2/3 zinc binding proteins
PF01328	11	10	12	10	10	10	11	11	10	10	9	9	9	9	10	9	9	9	NO	Peroxidase, family 2
PF16197	11	9	10	9	9	11	12	9	12	7	9	9	9	9	9	11	11	13	NO	Ketoacyl-synthetase C-terminal extension
PF14435	1	0	0	0	1	0	1	1	1	0	0	0	0	0	0	0	0	2	NO	SUKH-4 immunity protein
PF20516	36	18	22	17	32	14	37	30	22	13	23	15	15	17	30	16	13	46	NO	PD-(D/E)XK nuclease superfamily
PF14214	28	1	8	1	7	2	2	6	4	3	12	14	34	26	31	23	33	7	NO	Helitron helicase-like domain at N-terminus
PF20209	28	2	7	2	7	1	2	6	3	2	11	16	33	11	18	22	33	7	NO	Domain of unknown function (DUF6570)
PF07721	8	2	9	6	4	0	2	8	5	0	19	7	5	7	13	3	0	7	NO	Tetratricopeptide repeat
PF02259	7	8	10	8	10	8	10	10	11	1	4	3	3	3	3	3	3	3	NO	FAT domain
PF08771	4	3	5	3	5	3	5	5	6	0	2	1	1	1	1	1	1	1	NO	FKBP12-rapamycin binding domain
PF11865	4	3	5	3	5	3	5	5	6	0	2	1	1	1	1	1	1	1	NO	Domain of unknown function (DUF3385)
PF00098	15	13	14	15	15	13	10	15	13	7	8	8	75	10	14	6	13	5	NO	Zinc knuckle
PF16297	2	0	0	0	1	0	0	0	1	0	0	1	14	2	1	0	0	0	NO	Domain of unknown function (DUF4939)
PF11558	3	1	2	3	3	4	3	2	1	4	1	0	0	0	1	1	4	0	NO	Het-s 218-289
PF07927	3	1	1	1	1	1	1	2	1	1	1	1	1	1	1	1	1	1	NO	HicA toxin of bacterial toxin-antitoxin,
PF05154	9	4	3	0	2	3	6	5	3	3	2	2	2	2	4	2	2	7	NO	TM2 domain
PF05406	5	5	3	2	3	3	4	7	7	2	7	4	4	4	8	7	4	13	NO	WGR domain
PF12738	9	10	12	10	12	11	12	11	11	3	5	5	5	5	5	6	6	8	NO	twin BRCT domain
PF16483	9	3	6	4	6	4	6	4	4	4	3	3	3	3	8	7	5	8	NO	Beta-1,3-glucanase
PF11937	13	8	6	7	7	7	4	8	5	4	4	3	3	3	6	7	6	1	NO	Protein of unknown function (DUF3455)
PF00415	6	6	4	4	5	6	4	8	5	4	5	5	5	5	8	6	5	7	NO	Regulator of chromosome condensation (RCC1) repeat
PF13540	9	8	6	6	7	7	6	10	7	5	6	6	6	6	9	6	6	8	NO	Regulator of chromosome condensation (RCC1) repeat
PF00644	7	7	4	3	5	2	8	10	7	2	8	7	7	7	10	2	2	8	NO	Poly(ADP-ribose) polymerase catalytic domain
PF02877	4	6	2	2	4	2	5	6	6	1	7	6	6	6	7	5	2	9	NO	Poly(ADP-ribose) polymerase, regulatory domain
PF03101	6	0	0	3	1	0	0	2	0	1	2	5	13	5	0	2	0	1	NO	FAR1 DNA-binding domain
PF17667	4	2	5	2	3	0	1	5	0	0	2	0	0	0	4	0	0	2	NO	Fungal protein kinase
PF02784	4	4	2	2	1	2	2	2	2	2	2	3	3	3	2	2	2	2	NO	Pyridoxal-dependent decarboxylase, pyridoxal binding domain
PF01393	27	22	15	12	21	12	14	15	14	2	7	1	1	1	5	4	1	2	NO	Chromo shadow domain
PF04937	17	0	1	1	4	0	0	0	0	0	0	2	11	2	3	4	0	3	NO	Protein of unknown function (DUF 659)
PF15288	4	0	0	0	2	0	1	0	0	0	0	3	12	2	3	1	0	2	NO	Zinc knuckle
PF16187	14	3	5	5	5	4	4	5	4	2	3	2	2	2	4	3	1	5	NO	Middle or third domain of peptidase_M16
PF07720	5	0	0	2	1	0	0	4	3	0	9	2	1	3	3	0	0	3	NO	Tetratricopeptide repeat
PF02866	34	15	18	17	17	15	17	15	22	5	4	5	5	5	5	5	5	5	NO	lactate/malate dehydrogenase, alpha/beta C-terminal domain
PF00056	29	11	13	12	12	10	12	11	17	5	4	5	5	5	6	5	5	5	NO	lactate/malate dehydrogenase, NAD binding domain
PF03370	56	7	13	7	12	9	10	8	13	2	1	2	1	2	3	1	2	2	NO	Carbohydrate/starch-binding module (family 21)
PF16760	28	7	13	7	12	9	9	8	11	2	1	2	1	2	3	1	2	1	NO	Starch/carbohydrate-binding module (family 53)
PF16787	14	0	1	0	0	0	0	1	0	1	0	3	6	3	2	9	0	0	NO	Centromere DNA-binding protein complex CBF3 subunit, domain 2
PF03068	8	2	2	2	4	3	3	3	3	2	2	2	2	2	2	3	3	5	NO	Protein-arginine deiminase (PAD)
PF04096	19	3	3	3	3	3	4	3	8	1	1	1	1	1	1	2	2	2	NO	Nucleoporin autopeptidase
PF00391	11	1	1	2	1	1	2	1	2	1	1	1	1	1	1	1	1	1	NO	PEP-utilising enzyme, mobile domain
PF01326	12	1	1	2	1	1	2	1	2	1	1	1	1	1	1	1	1	1	NO	Pyruvate phosphate dikinase, AMP/ATP-binding domain
PF02896	11	1	1	2	2	1	2	1	2	1	1	1	1	1	1	3	1	2	NO	PEP-utilising enzyme, PEP-binding domain
PF00205	21	15	15	16	15	16	19	15	18	12	14	12	13	12	11	13	13	14	NO	Thiamine pyrophosphate enzyme, central domain
PF02775	20	14	15	17	15	14	18	15	18	12	15	14	16	14	12	14	12	15	NO	Thiamine pyrophosphate enzyme, C-terminal TPP binding domain
PF02776	21	17	18	18	16	17	21	17	19	12	14	14	15	14	13	13	13	17	NO	Thiamine pyrophosphate enzyme, N-terminal TPP binding domain
PF03033	14	14	15	13	10	11	11	11	16	7	10	11	11	10	11	9	8	12	NO	Glycosyltransferase family 28 N-terminal domain
PF02852	12	6	7	9	7	7	8	7	8	4	4	6	6	6	5	4	4	3	NO	Pyridine nucleotide-disulphide oxidoreductase, dimerisation domain
PF08202	8	3	6	3	3	1	3	5	2	1	1	4	4	4	7	3	1	8	NO	Mis12-Mtw1 protein family
PF07080	4	1	1	1	1	1	1	1	2	1	1	1	1	1	2	3	1	1	NO	Protein of unknown function (DUF1348)
PF00484	5	2	4	2	2	3	5	3	2	2	1	3	3	3	4	4	4	3	NO	Carbonic anhydrase
PF02560	4	1	2	1	3	1	1	1	2	1	1	1	1	1	1	3	1	2	NO	Cyanate lyase C-terminal domain
PF13002	8	2	2	2	3	2	2	2	5	2	2	2	2	2	2	2	2	4	NO	Arrestin_N terminal like
PF00999	19	17	11	17	13	12	13	11	11	7	7	8	7	8	8	6	7	11	NO	Sodium/hydrogen exchanger family
PF10355	5	2	2	2	5	2	5	5	2	2	2	2	2	2	2	2	2	2	NO	Protein of unknown function (Ytp1)
PF01735	9	7	8	8	6	6	6	7	7	3	5	6	6	6	6	6	5	5	NO	Lysophospholipase catalytic domain
PF14529	3	0	1	0	1	2	2	0	1	5	19	20	79	25	43	55	35	3	NO	Endonuclease-reverse transcriptase
PF16862	5	3	2	3	1	3	3	3	5	2	3	3	3	3	3	2	3	3	NO	Glycosyl hydrolase family 79 C-terminal beta domain
PF02537	5	3	3	3	3	3	3	3	3	2	2	2	2	2	2	2	2	2	NO	CrcB-like protein, Camphor Resistance (CrcB)
PF06172	5	3	3	3	3	2	2	2	4	3	3	3	3	3	3	3	3	3	NO	Cupin superfamily (DUF985)
PF17917	1	0	0	1	2	0	0	0	0	3	0	4	59	3	9	70	1	16	NO	RNase H-like domain found in reverse transcriptase
PF14616	3	2	6	1	4	1	1	1	2	1	1	2	2	2	2	2	1	3	NO	Transcription regulator Rua1, C-terminal
PF12520	4	2	8	3	3	0	2	5	2	0	5	3	5	3	2	3	0	4	NO	Protein of unknown function (DUF3723)
PF13185	3	11	11	12	11	11	12	11	11	1	3	3	3	3	3	3	2	2	NO	GAF domain
PF13842	1	0	0	0	0	0	0	0	0	0	0	0	0	0	0	0	0	0	NO	DDE_Tnp_1-like zinc-ribbon
PF10604	7	6	4	6	4	6	4	4	9	3	7	7	7	7	6	6	5	7	NO	Polyketide cyclase / dehydrase and lipid transport
PF02666	11	9	12	7	13	11	14	12	12	5	7	7	7	7	6	5	5	10	NO	Phosphatidylserine decarboxylase
PF20246	5	3	9	8	5	5	4	9	5	5	10	6	6	7	7	2	5	6	NO	Family of unknown function (DUF6601)
PF03702	3	0	3	2	2	2	2	0	2	2	3	2	2	2	2	1	2	1	NO	Anhydro-N-acetylmuramic acid kinase
PF01937	3	2	3	3	3	3	3	2	3	2	4	2	2	2	3	2	2	2	NO	Damage-control phosphatase ARMT1-like domain
PF14008	4	4	4	4	4	4	4	4	4	3	3	3	3	3	3	3	3	3	NO	Iron/zinc purple acid phosphatase-like protein C
PF16656	2	3	3	3	3	3	3	3	2	3	3	3	3	3	3	3	3	3	NO	Purple acid Phosphatase, N-terminal domain
PF02458	13	16	12	17	11	15	14	13	17	8	13	12	12	12	15	13	14	16	NO	Transferase family
PF13816	2	2	3	2	3	2	2	3	4	2	4	4	4	4	3	4	2	4	NO	Haem-containing dehydratase
PF12740	1	1	1	1	1	1	1	0	0	0	1	1	1	1	2	0	0	2	NO	Chlorophyllase enzyme
PF01826	1	2	2	1	1	1	1	1	1	1	1	1	1	1	1	1	0	1	NO	Trypsin Inhibitor like cysteine rich domain
PF09248	2	2	2	2	2	2	2	2	2	2	2	2	2	2	2	2	2	2	NO	Domain of unknown function (DUF1965)
PF02403	4	4	4	4	4	4	4	4	4	3	3	3	3	3	3	3	3	3	NO	Seryl-tRNA synthetase N-terminal domain
PF01088	8	8	8	8	9	8	9	8	9	4	5	5	5	5	5	5	5	5	NO	Ubiquitin carboxyl-terminal hydrolase, family 1
PF04209	5	5	5	5	5	5	5	2	5	3	4	4	4	4	5	4	4	4	NO	Homogentisate 1,2-dioxygenase C-terminal
PF20510	5	5	5	5	5	5	5	2	5	2	4	4	4	4	5	4	4	4	NO	Homogentisate 1,2-dioxygenase N-terminal
PF07876	5	5	5	5	5	5	5	4	7	3	5	5	5	5	6	5	4	5	NO	Stress responsive A/B Barrel Domain
PF04616	27	26	27	35	27	23	25	25	31	20	29	31	32	32	31	26	23	31	NO	Glycosyl hydrolases family 43
PF08487	4	3	4	3	2	2	3	2	4	2	2	2	2	2	2	2	2	2	NO	Vault protein inter-alpha-trypsin domain
PF13757	4	3	4	3	2	2	2	2	4	2	2	2	2	2	2	2	2	2	NO	Vault protein inter-alpha-trypsin domain
PF13768	12	10	11	10	9	10	10	10	11	3	4	4	4	4	4	4	4	4	NO	von Willebrand factor type A domain
PF13095	3	3	6	2	5	4	4	10	6	3	5	3	3	3	5	3	4	5	NO	Kinetochore Sim4 complex subunit FTA2
PF02958	3	5	3	5	5	5	4	4	5	4	5	4	5	4	5	5	5	4	NO	Ecdysteroid kinase-like family
PF14388	3	2	3	3	3	3	3	3	3	2	3	3	3	3	4	3	3	3	NO	Domain of unknown function (DUF4419)
PF01232	2	2	2	2	3	2	2	3	4	2	2	2	2	2	2	3	2	2	NO	Mannitol dehydrogenase Rossmann domain
PF08125	2	2	2	2	3	2	2	3	3	2	2	2	2	2	2	3	2	2	NO	Mannitol dehydrogenase C-terminal domain
PF00342	2	2	2	2	2	2	2	2	2	1	1	1	1	1	1	1	1	1	NO	Phosphoglucose isomerase
PF04053	2	2	2	2	2	2	2	2	2	3	2	2	2	2	2	2	2	2	NO	Coatomer WD associated region
PF01670	5	6	8	6	6	5	7	5	6	4	5	5	5	5	5	5	5	7	NO	Glycosyl hydrolase family 12
PF04719	1	1	1	1	1	1	1	1	1	1	1	1	1	1	1	1	1	1	NO	hTAFII28-like protein conserved region
PF01227	1	3	4	3	2	3	3	4	3	1	1	1	1	1	1	1	1	1	NO	GTP cyclohydrolase I
PF02928	1	5	4	5	5	6	5	4	5	1	1	1	1	1	1	1	1	1	NO	C5HC2 zinc finger
PF08429	1	5	4	5	5	6	5	4	5	1	1	1	1	1	1	1	1	1	NO	PLU-1-like protein
PF01541	1	1	1	1	1	1	1	1	1	1	1	1	1	1	1	1	1	1	NO	GIY-YIG catalytic domain
PF12108	1	1	1	1	1	1	1	1	1	1	1	1	1	1	1	1	1	1	NO	Splicing factor SF3a60 binding domain
PF16837	1	1	1	1	1	1	1	1	1	1	1	1	1	1	1	1	1	1	NO	Pre-mRNA-splicing factor SF3A3, of SF3a complex, Prp9
[truncated: 2,371 more rows]
