# Supplementary material for: Chromosome-scale assembly uncovers genomic compartmentation of Fusarium oxysporum f. sp. albedinis, the causal agent of Bayoud disease in date palm
Source: Front Microbiol. 2023 Oct 11;14:1268051. doi: 10.3389/fmicb.2023.1268051 (PMC10599148; doi:10.3389/fmicb.2023.1268051)
Supplement: Supplementary file 4 [file Table_4.xlsx]

## Sheet: filename
GeneID	TranscriptID	Feature	Contig	Start	Stop	Strand	Name	Product	Alias/Synonyms	EC_number	BUSCO	PFAM	InterPro	EggNog	COG	GO Terms	Secreted	Membrane	Protease	CAZyme	Notes
gene_10469	gene_10469-T1	mRNA	Chr_8	2118515	2119585	+		hypothetical protein						ENOG41			SignalP(1-14,cutsite=AAA-VL,prob=0.1678)
gene_04094	gene_04094-T1	mRNA	Chr_4	129983	131513	-		hypothetical protein				PF00149;PF14008;PF16656	IPR003961 Fibronectin type III;IPR004843 Calcineurin-like phosphoesterase domain, ApaH type;IPR008963 Purple acid phosphatase-like, N-terminal;IPR015914 Purple acid phosphatase, N-terminal;IPR025733 Iron/zinc purple acid phosphatase-like C-terminal domain;IPR029052 Metallo-dependent phosphatase-like			GO_function: GO:0003993 - acid phosphatase activity [Evidence IEA];GO_function: GO:0046872 - metal ion binding [Evidence IEA];GO_function: GO:0005515 - protein binding [Evidence IEA];GO_function: GO:0016787 - hydrolase activity [Evidence IEA]	SignalP(1-14,cutsite=ALA-KV,prob=0.6474)
gene_14120	gene_14120-T1	mRNA	Chr_11	1401161	1403005	-		hypothetical protein				PF01565;PF08031	IPR006094 FAD linked oxidase, N-terminal;IPR012951 Berberine/berberine-like;IPR016166 FAD-binding domain, PCMH-type;IPR016167 FAD-binding, type PCMH, subdomain 1;IPR016169 FAD-binding, type PCMH, subdomain 2	ENOG41		GO_function: GO:0050660 - flavin adenine dinucleotide binding [Evidence IEA];GO_function: GO:0016614 - oxidoreductase activity, acting on CH-OH group of donors [Evidence IEA];GO_function: GO:0016491 - oxidoreductase activity [Evidence IEA];GO_function: GO:0003824 - catalytic activity [Evidence IEA];GO_process: GO:0055114 - oxidation-reduction process [Evidence IEA]	SignalP(1-14,cutsite=ALA-SP,prob=0.7938)			AA7
gene_13106	gene_13106-T1	mRNA	Chr_10	1823170	1824918	+		hypothetical protein				PF00984;PF03721	IPR001732 UDP-glucose/GDP-mannose dehydrogenase, N-terminal;IPR008927 6-phosphogluconate dehydrogenase-like, C-terminal domain superfamily;IPR014026 UDP-glucose/GDP-mannose dehydrogenase, dimerisation;IPR014027 UDP-glucose/GDP-mannose dehydrogenase, C-terminal;IPR016040 NAD(P)-binding domain;IPR017476 UDP-glucose/GDP-mannose dehydrogenase;IPR028359 UDP-N-acetyl-D-mannosamine/glucosamine dehydroge…	ENOG41		GO_function: GO:0051287 - NAD binding [Evidence IEA];GO_function: GO:0016628 - oxidoreductase activity, acting on the CH-CH group of donors, NAD or NADP as acceptor [Evidence IEA];GO_function: GO:0016616 - oxidoreductase activity, acting on the CH-OH group of donors, NAD or NADP as acceptor [Evidence IEA];GO_process: GO:0000271 - polysaccharide biosynthetic process [Evidence IEA];GO_process: GO:0…	SignalP(1-14,cutsite=AMA-QV,prob=0.6125)
gene_03622	gene_03622-T1	mRNA	Chr_2	3713306	3716710	-		hypothetical protein						ENOG41			SignalP(1-14,cutsite=AVA-VE,prob=0.5751)
gene_05053	gene_05053-T1	mRNA	Chr_4	2682108	2682773	+		hypothetical protein						ENOG41			SignalP(1-15,cutsite=AAA-HV,prob=0.4391)
gene_11615	gene_11615-T1	mRNA	Chr_9	1209392	1215069	-		hypothetical protein						ENOG41			SignalP(1-15,cutsite=AAA-QI,prob=0.4808)
gene_16277	gene_16277-T1	mRNA	Chr_13	1307007	1308092	-		hypothetical protein				PF01095	IPR000070 Pectinesterase, catalytic;IPR011050 Pectin lyase fold/virulence factor;IPR012334 Pectin lyase fold;IPR033131 Pectinesterase, Asp active site			GO_component: GO:0005618 - cell wall [Evidence IEA];GO_function: GO:0030599 - pectinesterase activity [Evidence IEA];GO_process: GO:0042545 - cell wall modification [Evidence IEA]	SignalP(1-15,cutsite=AFA-AS,prob=0.2379)			CE8
gene_00768	gene_00768-T1	mRNA	Chr_1	2221493	2222512	-		hypothetical protein				PF00657;PF13472	IPR013830 SGNH hydrolase-type esterase domain	ENOG41			SignalP(1-15,cutsite=AHA-ST,prob=0.8597)			CE3
gene_03193	gene_03193-T1	mRNA	Chr_2	2453563	2455030	-		hypothetical protein				PF03663	IPR005198 Glycoside hydrolase, family 76;IPR008928 Six-hairpin glycosidase superfamily;IPR012341 Six-hairpin glycosidase-like superfamily;IPR014480 Mannan endo-1,6-alpha-mannosidase			GO_function: GO:0008496 - mannan endo-1,6-alpha-mannosidase activity [Evidence IEA];GO_function: GO:0003824 - catalytic activity [Evidence IEA];GO_process: GO:0016052 - carbohydrate catabolic process [Evidence IEA]	SignalP(1-15,cutsite=AIA-TK,prob=0.7547)			GH76
gene_14856	gene_14856-T1	mRNA	Chr_12	215328	216560	+		hypothetical protein						ENOG41			SignalP(1-15,cutsite=AKA-SG,prob=0.5483)
gene_16196	gene_16196-T1	mRNA	Chr_13	1126949	1128843	-		hypothetical protein				PF00082;PF05922	IPR000209 Peptidase S8/S53 domain;IPR009020 None;IPR010259 Peptidase S8 propeptide/proteinase inhibitor I9;IPR015500 Peptidase S8, subtilisin-related;IPR022398 Peptidase S8, subtilisin, His-active site;IPR023827 Peptidase S8, subtilisin, Asp-active site;IPR023828 Peptidase S8, subtilisin, Ser-active site;IPR034193 Proteinase K-like catalytic domain	ENOG41		GO_function: GO:0004252 - serine-type endopeptidase activity [Evidence IEA];GO_process: GO:0006508 - proteolysis [Evidence IEA]	SignalP(1-15,cutsite=ALA-AP,prob=0.3345)		S08A
gene_15841	gene_15841-T1	mRNA	Chr_13	246597	247388	+		hypothetical protein				PF00190	IPR001929 Germin;IPR006045 Cupin 1;IPR011051 RmlC-like cupin domain superfamily;IPR014710 RmlC-like jelly roll fold	ENOG41		GO_function: GO:0030145 - manganese ion binding [Evidence IEA];GO_function: GO:0045735 - nutrient reservoir activity [Evidence IEA]	SignalP(1-15,cutsite=ALA-AP,prob=0.5996)
gene_14539	gene_14539-T1	mRNA	Chr_11	2411116	2411901	-		hypothetical protein				PF01828	IPR000250 Peptidase G1;IPR013320 Concanavalin A-like lectin/glucanase domain superfamily	ENOG41		GO_function: GO:0004190 - aspartic-type endopeptidase activity [Evidence IEA];GO_process: GO:0006508 - proteolysis [Evidence IEA]	SignalP(1-15,cutsite=ALA-AP,prob=0.6525)		G01
gene_13203	gene_13203-T1	mRNA	Chr_10	2140929	2141747	+		hypothetical protein						ENOG41			SignalP(1-15,cutsite=ALA-AV,prob=0.5989)
gene_09739	gene_09739-T1	mRNA	Chr_8	87144	89119	+		hypothetical protein				PF00732;PF05199	IPR000172 Glucose-methanol-choline oxidoreductase, N-terminal;IPR007867 Glucose-methanol-choline oxidoreductase, C-terminal;IPR012132 Glucose-methanol-choline oxidoreductase;IPR023753 FAD/NAD(P)-binding domain			GO_function: GO:0050660 - flavin adenine dinucleotide binding [Evidence IEA];GO_function: GO:0016491 - oxidoreductase activity [Evidence IEA];GO_function: GO:0016614 - oxidoreductase activity, acting on CH-OH group of donors [Evidence IEA];GO_process: GO:0055114 - oxidation-reduction process [Evidence IEA]	SignalP(1-15,cutsite=ALA-ED,prob=0.9631)			AA3
gene_13026	gene_13026-T1	mRNA	Chr_10	1598546	1599100	-		hypothetical protein				PF16541	IPR032382 Alternaria alternata allergen 1	ENOG41			SignalP(1-15,cutsite=ALA-LP,prob=0.6737)
gene_00430	gene_00430-T1	mRNA	Chr_1	1206572	1207970	-		hypothetical protein						ENOG41			SignalP(1-15,cutsite=AQA-AG,prob=0.6855)
gene_13388	gene_13388-T1	mRNA	Chr_10	2589724	2590784	+		hypothetical protein				PF03211	IPR004898 Pectate lyase PlyH/PlyE-like;IPR011050 Pectin lyase fold/virulence factor;IPR012334 Pectin lyase fold	ENOG41		GO_component: GO:0005576 - extracellular region [Evidence IEA];GO_function: GO:0030570 - pectate lyase activity [Evidence IEA]	SignalP(1-15,cutsite=AQA-AV,prob=0.8779)			PL3
gene_08177	gene_08177-T1	mRNA	Chr_7	344208	345960	-		hypothetical protein				PF00083;PF07690	IPR003663 Sugar/inositol transporter;IPR005828 Major facilitator, sugar transporter-like;IPR005829 Sugar transporter, conserved site;IPR020846 Major facilitator superfamily domain	ENOG41		GO_component: GO:0016020 - membrane [Evidence IEA];GO_component: GO:0016021 - integral component of membrane [Evidence IEA];GO_function: GO:0022857 - transmembrane transporter activity [Evidence IEA];GO_function: GO:0022891 - substrate-specific transmembrane transporter activity [Evidence IEA];GO_function: GO:0005215 - transporter activity [Evidence IEA];GO_process: GO:0055085 - transmembrane tra…	SignalP(1-15,cutsite=AQG-GF,prob=0.4189)
gene_02048	gene_02048-T1	mRNA	Chr_1	5715157	5716806	-	SPM1_1	Subtilisin-like proteinase Spm1				PF00082;PF05922	IPR000209 Peptidase S8/S53 domain;IPR009020 None;IPR010259 Peptidase S8 propeptide/proteinase inhibitor I9;IPR015500 Peptidase S8, subtilisin-related;IPR022398 Peptidase S8, subtilisin, His-active site;IPR023828 Peptidase S8, subtilisin, Ser-active site;IPR034193 Proteinase K-like catalytic domain			GO_function: GO:0004252 - serine-type endopeptidase activity [Evidence IEA];GO_process: GO:0006508 - proteolysis [Evidence IEA]	SignalP(1-15,cutsite=ASA-AS,prob=0.2339)		S08A
gene_17720	gene_17720-T1	mRNA	Contig1	4445758	4446609	-		hypothetical protein						ENOG41			SignalP(1-15,cutsite=ASA-HI,prob=0.6266)
gene_04224	gene_04224-T1	mRNA	Chr_4	435397	437402	+		hypothetical protein				PF04616	IPR006710 Glycoside hydrolase, family 43;IPR023296 Glycosyl hydrolase, five-bladed beta-propellor domain superfamily	ENOG41		GO_function: GO:0004553 - hydrolase activity, hydrolyzing O-glycosyl compounds [Evidence IEA];GO_process: GO:0005975 - carbohydrate metabolic process [Evidence IEA]	SignalP(1-15,cutsite=ASA-KW,prob=0.8302)			GH43
gene_15076	gene_15076-T1	mRNA	Chr_12	728838	730015	+		hypothetical protein				PF00544	IPR002022 Pectate lyase;IPR011050 Pectin lyase fold/virulence factor;IPR012334 Pectin lyase fold				SignalP(1-15,cutsite=ATA-AP,prob=0.4824)			PL1
gene_07534	gene_07534-T1	mRNA	Chr_5	4178707	4179458	+		hypothetical protein						ENOG41			SignalP(1-15,cutsite=ATA-SP,prob=0.7576)
gene_07431	gene_07431-T1	mRNA	Chr_5	3864290	3864712	+		hypothetical protein						ENOG41			SignalP(1-15,cutsite=AVA-AP,prob=0.3641)
gene_10047	gene_10047-T1	mRNA	Chr_8	856484	857735	-		hypothetical protein				PF02102;PF14521	IPR001384 Peptidase M35, deuterolysin;IPR024079 Metallopeptidase, catalytic domain superfamily			GO_function: GO:0004222 - metalloendopeptidase activity [Evidence IEA];GO_function: GO:0008237 - metallopeptidase activity [Evidence IEA];GO_process: GO:0006508 - proteolysis [Evidence IEA]	SignalP(1-15,cutsite=AVA-AP,prob=0.7560)		M35
gene_04163	gene_04163-T1	mRNA	Chr_4	302830	304778	+		hypothetical protein					IPR000120 Amidase;IPR023631 Amidase signature domain	ENOG41		GO_function: GO:0004040 - amidase activity [Evidence IEA]	SignalP(1-15,cutsite=AVA-EL,prob=0.4149)
gene_04351	gene_04351-T1	mRNA	Chr_4	719735	721699	+		hypothetical protein				PF01764	IPR002921 Fungal lipase-like domain;IPR029058 Alpha/Beta hydrolase fold	ENOG41		GO_process: GO:0006629 - lipid metabolic process [Evidence IEA]	SignalP(1-15,cutsite=AVA-SP,prob=0.5151)
gene_10358	gene_10358-T1	mRNA	Chr_8	1785595	1787504	-		hypothetical protein				PF00251;PF08244	IPR001362 Glycoside hydrolase, family 32;IPR013148 Glycosyl hydrolase family 32, N-terminal;IPR013189 Glycosyl hydrolase family 32, C-terminal;IPR013320 Concanavalin A-like lectin/glucanase domain superfamily;IPR023296 Glycosyl hydrolase, five-bladed beta-propellor domain superfamily			GO_function: GO:0004553 - hydrolase activity, hydrolyzing O-glycosyl compounds [Evidence IEA];GO_process: GO:0005975 - carbohydrate metabolic process [Evidence IEA]	SignalP(1-15,cutsite=AWA-KP,prob=0.8761)			GH32
gene_15172	gene_15172-T1	mRNA	Chr_12	963222	964094	-		hypothetical protein									SignalP(1-15,cutsite=CMA-SP,prob=0.6329)
gene_17729	gene_17729-T1	mRNA	Contig1	4491177	4491359	-		hypothetical protein									SignalP(1-15,cutsite=GAA-NP,prob=0.7483)
gene_05738	gene_05738-T1	mRNA	Chr_4	4456290	4458549	+		hypothetical protein				PF03572	IPR005151 Tail specific protease;IPR029045 ClpP/crotonase-like domain superfamily	ENOG41		GO_function: GO:0008236 - serine-type peptidase activity [Evidence IEA];GO_process: GO:0006508 - proteolysis [Evidence IEA]	SignalP(1-15,cutsite=SFA-AL,prob=0.4933)
gene_13742	gene_13742-T1	mRNA	Chr_11	492885	493486	+		hypothetical protein				PF06172	IPR009327 Cupin domain of unknown function DUF985;IPR011051 RmlC-like cupin domain superfamily;IPR014710 RmlC-like jelly roll fold				SignalP(1-15,cutsite=SLA-LH,prob=0.7018)
gene_04127	gene_04127-T1	mRNA	Chr_4	216212	217415	-		hypothetical protein				PF12740	IPR005065 Platelet-activating factor acetylhydrolase-like;IPR029058 Alpha/Beta hydrolase fold	ENOG41		GO_function: GO:0003847 - 1-alkyl-2-acetylglycerophosphocholine esterase activity [Evidence IEA];GO_process: GO:0016042 - lipid catabolic process [Evidence IEA]	SignalP(1-15,cutsite=SQA-LL,prob=0.6474)
gene_16197	gene_16197-T1	mRNA	Chr_13	1130039	1130862	-		hypothetical protein				PF03211	IPR004898 Pectate lyase PlyH/PlyE-like;IPR011050 Pectin lyase fold/virulence factor;IPR012334 Pectin lyase fold	ENOG41		GO_component: GO:0005576 - extracellular region [Evidence IEA];GO_function: GO:0030570 - pectate lyase activity [Evidence IEA]	SignalP(1-15,cutsite=SSA-AV,prob=0.3672)			PL3
gene_11032	gene_11032-T1	mRNA	Chr_8	3684960	3686548	-		hypothetical protein				PF02469	IPR000782 FAS1 domain				SignalP(1-15,cutsite=TSA-FV,prob=0.6277)
gene_08780	gene_08780-T1	mRNA	Chr_7	1880670	1881934	+		hypothetical protein						ENOG41			SignalP(1-15,cutsite=TVA-HN,prob=0.8029)
gene_11190	gene_11190-T1	mRNA	Chr_9	128739	129269	+		hypothetical protein									SignalP(1-15,cutsite=TVA-ID,prob=0.3286)
gene_10536	gene_10536-T1	mRNA	Chr_8	2291292	2291953	-		hypothetical protein				PF05730	IPR008427 Extracellular membrane protein, CFEM domain	ENOG41			SignalP(1-15,cutsite=VAA-QD,prob=0.8177)
gene_12733	gene_12733-T1	mRNA	Chr_10	765780	766183	-		hypothetical protein					IPR009009 RlpA-like protein, double-psi beta-barrel domain	ENOG41			SignalP(1-15,cutsite=VFA-AP,prob=0.3147)
gene_17523	gene_17523-T1	mRNA	Contig1	3333270	3334533	+		hypothetical protein					IPR000262 FMN-dependent dehydrogenase;IPR008259 FMN-dependent alpha-hydroxy acid dehydrogenase, active site;IPR012133 Alpha-hydroxy acid dehydrogenase, FMN-dependent;IPR013785 Aldolase-type TIM barrel			GO_function: GO:0010181 - FMN binding [Evidence IEA];GO_function: GO:0016491 - oxidoreductase activity [Evidence IEA];GO_function: GO:0003824 - catalytic activity [Evidence IEA];GO_process: GO:0055114 - oxidation-reduction process [Evidence IEA]	SignalP(1-15,cutsite=VLA-AR,prob=0.6898)
gene_09219	gene_09219-T1	mRNA	Chr_7	3164763	3165159	+		hypothetical protein						ENOG41			SignalP(1-15,cutsite=VLA-IN,prob=0.9211)
gene_05385	gene_05385-T1	mRNA	Chr_4	3495727	3496819	+		hypothetical protein				PF00657;PF13472;PF17996	IPR013830 SGNH hydrolase-type esterase domain	ENOG41			SignalP(1-15,cutsite=VSA-AS,prob=0.4418)			CE2
gene_02764	gene_02764-T1	mRNA	Chr_2	1180472	1181458	-		hypothetical protein				PF00544	IPR002022 Pectate lyase;IPR011050 Pectin lyase fold/virulence factor;IPR012334 Pectin lyase fold				SignalP(1-15,cutsite=VSA-VP,prob=0.7790)			PL1
gene_07524	gene_07524-T1	mRNA	Chr_5	4146629	4146916	+		hypothetical protein									SignalP(1-15,cutsite=VSS-NP,prob=0.4613)
gene_17297	gene_17297-T1	mRNA	Contig1	2088724	2089309	-		hypothetical protein									SignalP(1-15,cutsite=VTA-SR,prob=0.5095)
gene_03256	gene_03256-T1	mRNA	Chr_2	2656747	2657298	-		hypothetical protein				PF14856	IPR029226 Ecp2 effector protein	ENOG41			SignalP(1-16,cutsite=AAA-AP,prob=0.5997)
gene_08255	gene_08255-T1	mRNA	Chr_7	521862	522140	-		hypothetical protein						ENOG41			SignalP(1-16,cutsite=AAA-GP,prob=0.4092)
gene_05346	gene_05346-T1	mRNA	Chr_4	3398190	3399161	-		hypothetical protein				PF03443	IPR005103 Glycoside hydrolase, family 61	ENOG41			SignalP(1-16,cutsite=AAA-HG,prob=0.5484)			AA9
gene_07873	gene_07873-T1	mRNA	Chr_5	5148889	5149979	-		hypothetical protein				PF04616	IPR006710 Glycoside hydrolase, family 43;IPR023296 Glycosyl hydrolase, five-bladed beta-propellor domain superfamily	ENOG41		GO_function: GO:0004553 - hydrolase activity, hydrolyzing O-glycosyl compounds [Evidence IEA];GO_process: GO:0005975 - carbohydrate metabolic process [Evidence IEA]	SignalP(1-16,cutsite=AAA-SN,prob=0.6093)			GH43
gene_04616	gene_04616-T1	mRNA	Chr_4	1412722	1413435	+		hypothetical protein						ENOG41			SignalP(1-16,cutsite=AAA-SP,prob=0.5299)
gene_16214	gene_16214-T1	mRNA	Chr_13	1175778	1177063	+		hypothetical protein				PF05048;PF13229	IPR011050 Pectin lyase fold/virulence factor;IPR012334 Pectin lyase fold	ENOG41			SignalP(1-16,cutsite=AAA-SP,prob=0.6688)
gene_04958	gene_04958-T1	mRNA	Chr_4	2383026	2383896	+		hypothetical protein				PF07452	IPR010895 CHRD	ENOG41			SignalP(1-16,cutsite=AAA-SP,prob=0.8309)
gene_06000	gene_06000-T1	mRNA	Chr_4	5062322	5062775	+		hypothetical protein									SignalP(1-16,cutsite=AAA-TD,prob=0.4244)
gene_01963	gene_01963-T1	mRNA	Chr_1	5513170	5516388	-		hypothetical protein				PF00754;PF01344;PF09118	IPR000421 Coagulation factor 5/8 C-terminal domain;IPR006652 Kelch repeat type 1;IPR008979 Galactose-binding-like domain superfamily;IPR011043 Galactose oxidase/kelch, beta-propeller;IPR013783 Immunoglobulin-like fold;IPR014756 Immunoglobulin E-set;IPR015202 Galactose oxidase-like, Early set domain;IPR015916 None			GO_function: GO:0005515 - protein binding [Evidence IEA]	SignalP(1-16,cutsite=ADA-VV,prob=0.8342)			AA5;CBM32
gene_14832	gene_14832-T1	mRNA	Chr_12	114132	115139	+		hypothetical protein				PF00331	IPR001000 Glycoside hydrolase family 10 domain;IPR013781 None;IPR017853 Glycoside hydrolase superfamily			GO_function: GO:0004553 - hydrolase activity, hydrolyzing O-glycosyl compounds [Evidence IEA];GO_process: GO:0005975 - carbohydrate metabolic process [Evidence IEA]	SignalP(1-16,cutsite=AEA-IS,prob=0.7182)			GH10
gene_13975	gene_13975-T1	mRNA	Chr_11	1061116	1063810	-		hypothetical protein				PF15474	IPR029167 Meiotically up-regulated gene 117 protein	ENOG41			SignalP(1-16,cutsite=AEA-QL,prob=0.8943)
gene_14432	gene_14432-T1	mRNA	Chr_11	2166377	2167757	+		hypothetical protein				PF00150	IPR001547 Glycoside hydrolase, family 5;IPR013781 None;IPR017853 Glycoside hydrolase superfamily			GO_function: GO:0004553 - hydrolase activity, hydrolyzing O-glycosyl compounds [Evidence IEA];GO_process: GO:0005975 - carbohydrate metabolic process [Evidence IEA]	SignalP(1-16,cutsite=AEA-WT,prob=0.4801)			GH5
gene_02524	gene_02524-T1	mRNA	Chr_2	586324	588006	+		hypothetical protein						ENOG41			SignalP(1-16,cutsite=AEG-SP,prob=0.8418)
gene_05440	gene_05440-T1	mRNA	Chr_4	3623676	3624955	+		hypothetical protein						ENOG41			SignalP(1-16,cutsite=AFA-IP,prob=0.5051)
gene_15615	gene_15615-T1	mRNA	Chr_12	1981505	1982890	-		hypothetical protein				PF00295	IPR000743 Glycoside hydrolase, family 28;IPR006626 Parallel beta-helix repeat;IPR011050 Pectin lyase fold/virulence factor;IPR012334 Pectin lyase fold			GO_function: GO:0004650 - polygalacturonase activity [Evidence IEA];GO_process: GO:0005975 - carbohydrate metabolic process [Evidence IEA]	SignalP(1-16,cutsite=AFA-ST,prob=0.5971)			GH28
gene_00102	gene_00102-T1	mRNA	Chr_1	312953	313917	-		hypothetical protein					IPR013320 Concanavalin A-like lectin/glucanase domain superfamily	ENOG41			SignalP(1-16,cutsite=AFG-QE,prob=0.8745)
gene_04381	gene_04381-T1	mRNA	Chr_4	802467	802901	-		hypothetical protein									SignalP(1-16,cutsite=AGA-NF,prob=0.8657)
gene_16680	gene_16680-T1	mRNA	Contig32	426286	428232	+		hypothetical protein				PF01735	IPR002642 Lysophospholipase, catalytic domain;IPR016035 Acyl transferase/acyl hydrolase/lysophospholipase			GO_function: GO:0004620 - phospholipase activity [Evidence IEA];GO_process: GO:0008152 - metabolic process [Evidence IEA];GO_process: GO:0009395 - phospholipid catabolic process [Evidence IEA]	SignalP(1-16,cutsite=AIA-AP,prob=0.8411)
gene_08657	gene_08657-T1	mRNA	Chr_7	1537503	1537997	+		hypothetical protein						ENOG41			SignalP(1-16,cutsite=AIA-AV,prob=0.5875)
gene_10268	gene_10268-T1	mRNA	Chr_8	1524078	1525031	-		hypothetical protein						ENOG41			SignalP(1-16,cutsite=AIA-FD,prob=0.3719)
gene_05789	gene_05789-T1	mRNA	Chr_4	4572717	4573446	-		hypothetical protein						ENOG41			SignalP(1-16,cutsite=AIA-QN,prob=0.8887)
gene_13814	gene_13814-T1	mRNA	Chr_11	644764	645310	+		hypothetical protein						ENOG41			SignalP(1-16,cutsite=AIA-SP,prob=0.6348)
gene_13415	gene_13415-T1	mRNA	Chr_10	2661853	2663481	+		hypothetical protein				PF01532	IPR001382 Glycoside hydrolase family 47			GO_component: GO:0016020 - membrane [Evidence IEA];GO_function: GO:0004571 - mannosyl-oligosaccharide 1,2-alpha-mannosidase activity [Evidence IEA];GO_function: GO:0005509 - calcium ion binding [Evidence IEA]	SignalP(1-16,cutsite=AIA-SP,prob=0.7319)			GH47
gene_09750	gene_09750-T1	mRNA	Chr_8	115674	117006	-		hypothetical protein				PF16499;PF17801	IPR000111 Glycoside hydrolase family 27/36, conserved site;IPR002241 Glycoside hydrolase, family 27;IPR013780 Glycosyl hydrolase, all-beta;IPR013785 Aldolase-type TIM barrel;IPR017853 Glycoside hydrolase superfamily			GO_function: GO:0003824 - catalytic activity [Evidence IEA];GO_function: GO:0004553 - hydrolase activity, hydrolyzing O-glycosyl compounds [Evidence IEA];GO_process: GO:0005975 - carbohydrate metabolic process [Evidence IEA]	SignalP(1-16,cutsite=ALA-AK,prob=0.6496)
gene_14007	gene_14007-T1	mRNA	Chr_11	1129268	1130857	+		hypothetical protein				PF00734;PF01341	IPR000254 Cellulose-binding domain, fungal;IPR001524 Glycoside hydrolase, family 6, conserved site;IPR016288 1, 4-beta cellobiohydrolase			GO_component: GO:0005576 - extracellular region [Evidence IEA];GO_function: GO:0030248 - cellulose binding [Evidence IEA];GO_function: GO:0004553 - hydrolase activity, hydrolyzing O-glycosyl compounds [Evidence IEA];GO_process: GO:0005975 - carbohydrate metabolic process [Evidence IEA];GO_process: GO:0030245 - cellulose catabolic process [Evidence IEA]	SignalP(1-16,cutsite=ALA-AP,prob=0.6307)			GH6
gene_16668	gene_16668-T1	mRNA	Contig32	399944	400318	+		hypothetical protein						ENOG41			SignalP(1-16,cutsite=ALA-FP,prob=0.7143)
gene_07478	gene_07478-T1	mRNA	Chr_5	3979186	3982174	-		hypothetical protein						ENOG41			SignalP(1-16,cutsite=ALA-NN,prob=0.9144)
gene_11360	gene_11360-T1	mRNA	Chr_9	599371	600138	-		hypothetical protein						ENOG41			SignalP(1-16,cutsite=ALA-NP,prob=0.5082)
gene_06261	gene_06261-T1	mRNA	Chr_5	390497	392130	+		hypothetical protein				PF00135;PF07859	IPR002018 Carboxylesterase, type B;IPR019826 Carboxylesterase type B, active site;IPR029058 Alpha/Beta hydrolase fold	ENOG41			SignalP(1-16,cutsite=ALA-NP,prob=0.7887)		S09X
gene_14237	gene_14237-T1	mRNA	Chr_11	1693185	1694525	-		hypothetical protein						ENOG41			SignalP(1-16,cutsite=ALA-QK,prob=0.9222)
gene_08238	gene_08238-T1	mRNA	Chr_7	482102	482755	-		hypothetical protein									SignalP(1-16,cutsite=ALA-SK,prob=0.6357)
gene_05945	gene_05945-T1	mRNA	Chr_4	4928531	4929773	-		hypothetical protein				PF01263	IPR008183 Aldose 1-/Glucose-6-phosphate 1-epimerase;IPR011013 Galactose mutarotase-like domain superfamily;IPR014718 Glycoside hydrolase-type carbohydrate-binding			GO_function: GO:0016853 - isomerase activity [Evidence IEA];GO_function: GO:0030246 - carbohydrate binding [Evidence IEA];GO_function: GO:0003824 - catalytic activity [Evidence IEA];GO_process: GO:0005975 - carbohydrate metabolic process [Evidence IEA]	SignalP(1-16,cutsite=ALA-TK,prob=0.6145)
gene_17270	gene_17270-T1	mRNA	Contig1	1880200	1881153	-		hypothetical protein					IPR001611 Leucine-rich repeat;IPR032675 Leucine-rich repeat domain superfamily	ENOG41		GO_function: GO:0005515 - protein binding [Evidence IEA]	SignalP(1-16,cutsite=ALG-SL,prob=0.7425)
gene_09571	gene_09571-T1	mRNA	Chr_7	4120523	4121860	+		hypothetical protein				PF16483	IPR032477 Beta-1,3-glucanase, N-terminal	ENOG41			SignalP(1-16,cutsite=ALS-AP,prob=0.9075)			GH64
gene_19900	gene_19900-T1	mRNA	Contig68	274967	275497	+		hypothetical protein									SignalP(1-16,cutsite=ALS-LE,prob=0.3711)
gene_13952	gene_13952-T1	mRNA	Chr_11	1008238	1008747	-		hypothetical protein				PF10517	IPR019545 DM13 domain	ENOG41			SignalP(1-16,cutsite=AMA-AK,prob=0.6221)
gene_00402	gene_00402-T1	mRNA	Chr_1	1131790	1132994	-		hypothetical protein					IPR000262 FMN-dependent dehydrogenase;IPR008259 FMN-dependent alpha-hydroxy acid dehydrogenase, active site;IPR012133 Alpha-hydroxy acid dehydrogenase, FMN-dependent;IPR013785 Aldolase-type TIM barrel	ENOG41		GO_function: GO:0010181 - FMN binding [Evidence IEA];GO_function: GO:0016491 - oxidoreductase activity [Evidence IEA];GO_function: GO:0003824 - catalytic activity [Evidence IEA];GO_process: GO:0055114 - oxidation-reduction process [Evidence IEA]	SignalP(1-16,cutsite=AMA-AR,prob=0.6997)
gene_02593	gene_02593-T1	mRNA	Chr_2	736204	736890	-		hypothetical protein				PF09224	IPR013320 Concanavalin A-like lectin/glucanase domain superfamily;IPR015305 Protein of unknown function DUF1961	ENOG41			SignalP(1-16,cutsite=AMA-EK,prob=0.9155)
gene_14603	gene_14603-T1	mRNA	Chr_11	2629941	2631476	+		hypothetical protein				PF04616;PF17851	IPR006710 Glycoside hydrolase, family 43;IPR013320 Concanavalin A-like lectin/glucanase domain superfamily;IPR023296 Glycosyl hydrolase, five-bladed beta-propellor domain superfamily	ENOG41		GO_function: GO:0004553 - hydrolase activity, hydrolyzing O-glycosyl compounds [Evidence IEA];GO_process: GO:0005975 - carbohydrate metabolic process [Evidence IEA]	SignalP(1-16,cutsite=AMA-EK,prob=0.9279)			GH43
gene_15397	gene_15397-T1	mRNA	Chr_12	1476860	1477240	+		hypothetical protein						ENOG41			SignalP(1-16,cutsite=AMA-GI,prob=0.7721)
gene_18746	gene_18746-T1	mRNA	Contig24	1387644	1387871	+		hypothetical protein									SignalP(1-16,cutsite=AMC-AL,prob=0.4136)
gene_02441	gene_02441-T1	mRNA	Chr_2	385455	387737	-		hypothetical protein						ENOG41			SignalP(1-16,cutsite=ANA-AA,prob=0.4852)
gene_03654	gene_03654-T1	mRNA	Chr_2	3799130	3800677	-		hypothetical protein				PF03443	IPR001002 Chitin-binding, type 1;IPR005103 Glycoside hydrolase, family 61	ENOG41		GO_function: GO:0008061 - chitin binding [Evidence IEA]	SignalP(1-16,cutsite=ANA-HT,prob=0.8189)			AA9
gene_08925	gene_08925-T1	mRNA	Chr_7	2323059	2323850	-		hypothetical protein				PF01105	IPR009038 GOLD domain;IPR015720 Transmembrane emp24 domain-containing protein			GO_component: GO:0016021 - integral component of membrane [Evidence IEA];GO_process: GO:0006810 - transport [Evidence IEA]	SignalP(1-16,cutsite=ANA-LH,prob=0.9321)
gene_15702	gene_15702-T1	mRNA	Chr_12	2205586	2206891	+		hypothetical protein				PF05426	IPR008397 Alginate lyase domain;IPR008929 Chondroitin AC/alginate lyase	ENOG41		GO_component: GO:0042597 - periplasmic space [Evidence IEA];GO_function: GO:0016829 - lyase activity [Evidence IEA]	SignalP(1-16,cutsite=ANA-VS,prob=0.6242)
gene_16492	gene_16492-T1	mRNA	Chr_13	1869994	1870362	+		hypothetical protein						ENOG41			SignalP(1-16,cutsite=ANA-WT,prob=0.5851)
gene_15006	gene_15006-T1	mRNA	Chr_12	564969	567515	-	CEL74A	Xyloglucanase									SignalP(1-16,cutsite=AQA-AL,prob=0.8796)
gene_10303	gene_10303-T1	mRNA	Chr_8	1623390	1624232	-		hypothetical protein				PF13883	IPR012349 FMN-binding split barrel	ENOG41		GO_function: GO:0010181 - FMN binding [Evidence IEA];GO_function: GO:0016491 - oxidoreductase activity [Evidence IEA];GO_process: GO:0055114 - oxidation-reduction process [Evidence IEA]	SignalP(1-16,cutsite=AQA-FT,prob=0.6408)
gene_15694	gene_15694-T1	mRNA	Chr_12	2184684	2186183	-		hypothetical protein				PF06441;PF12697	IPR010497 Epoxide hydrolase, N-terminal;IPR016292 Epoxide hydrolase;IPR029058 Alpha/Beta hydrolase fold	ENOG41		GO_function: GO:0033961 - cis-stilbene-oxide hydrolase activity [Evidence IEA]	SignalP(1-16,cutsite=AQA-KD,prob=0.9585)		S33
gene_16650	gene_16650-T1	mRNA	Contig32	321755	322762	-		hypothetical protein				PF00331	IPR001000 Glycoside hydrolase family 10 domain;IPR013781 None;IPR017853 Glycoside hydrolase superfamily			GO_function: GO:0004553 - hydrolase activity, hydrolyzing O-glycosyl compounds [Evidence IEA];GO_process: GO:0005975 - carbohydrate metabolic process [Evidence IEA]	SignalP(1-16,cutsite=AQA-VK,prob=0.8956)			GH10
gene_16667	gene_16667-T1	mRNA	Contig32	397823	399037	-		hypothetical protein					IPR008757 Peptidase M6-like, domain;IPR024079 Metallopeptidase, catalytic domain superfamily	ENOG41		GO_function: GO:0008233 - peptidase activity [Evidence IEA];GO_function: GO:0008237 - metallopeptidase activity [Evidence IEA];GO_process: GO:0006508 - proteolysis [Evidence IEA]	SignalP(1-16,cutsite=ASA-AA,prob=0.6886)
gene_15219	gene_15219-T1	mRNA	Chr_12	1070119	1070401	-		hypothetical protein				PF05498	IPR008801 Rapid ALkalinization Factor	ENOG41			SignalP(1-16,cutsite=ASA-AP,prob=0.4336)
gene_13267	gene_13267-T1	mRNA	Chr_10	2307067	2308130	-		hypothetical protein						ENOG41			SignalP(1-16,cutsite=ASA-HI,prob=0.5627)			AA14
gene_13820	gene_13820-T1	mRNA	Chr_11	652451	655005	-	CUT2	securin, sister chromatid separation inhibitor				PF01083	IPR000675 Cutinase/acetylxylan esterase;IPR011150 Cutinase, monofunctional;IPR029058 Alpha/Beta hydrolase fold			GO_component: GO:0005576 - extracellular region [Evidence IEA];GO_function: GO:0050525 - cutinase activity [Evidence IEA];GO_function: GO:0016787 - hydrolase activity [Evidence IEA];GO_process: GO:0008152 - metabolic process [Evidence IEA]	SignalP(1-16,cutsite=ASA-LP,prob=0.4893)			CE5
gene_00338	gene_00338-T1	mRNA	Chr_1	923070	925427	+		hypothetical protein						ENOG41			SignalP(1-16,cutsite=ASA-NI,prob=0.8768)
gene_02790	gene_02790-T1	mRNA	Chr_2	1261126	1263059	+		hypothetical protein					IPR011041 Soluble quinoprotein glucose/sorbosone dehydrogenase;IPR011042 Six-bladed beta-propeller, TolB-like	ENOG41		GO_function: GO:0003824 - catalytic activity [Evidence IEA]	SignalP(1-16,cutsite=ASA-QQ,prob=0.8536)			AA12
gene_08970	gene_08970-T1	mRNA	Chr_7	2423307	2424251	+		hypothetical protein						ENOG41			SignalP(1-16,cutsite=ASA-QS,prob=0.5963)
gene_04263	gene_04263-T1	mRNA	Chr_4	531954	532756	-		hypothetical protein				PF01670	IPR002594 Glycoside hydrolase family 12;IPR013319 Glycoside hydrolase family 11/12;IPR013320 Concanavalin A-like lectin/glucanase domain superfamily			GO_function: GO:0008810 - cellulase activity [Evidence IEA];GO_function: GO:0004553 - hydrolase activity, hydrolyzing O-glycosyl compounds [Evidence IEA];GO_process: GO:0000272 - polysaccharide catabolic process [Evidence IEA]	SignalP(1-16,cutsite=ASA-TP,prob=0.7585)
gene_08811	gene_08811-T1	mRNA	Chr_7	1969038	1970488	-		hypothetical protein				PF03198	IPR004886 Glucanosyltransferase;IPR013781 None;IPR017853 Glycoside hydrolase superfamily	ENOG41		GO_process: GO:0005975 - carbohydrate metabolic process [Evidence IEA]	SignalP(1-16,cutsite=ASA-TP,prob=0.7593)			GH72
gene_14340	gene_14340-T1	mRNA	Chr_11	1931960	1934005	+		hypothetical protein				PF00754;PF01344;PF09118;PF13418	IPR000421 Coagulation factor 5/8 C-terminal domain;IPR006652 Kelch repeat type 1;IPR008979 Galactose-binding-like domain superfamily;IPR011043 Galactose oxidase/kelch, beta-propeller;IPR013783 Immunoglobulin-like fold;IPR014756 Immunoglobulin E-set;IPR015202 Galactose oxidase-like, Early set domain;IPR015916 None			GO_function: GO:0005515 - protein binding [Evidence IEA]	SignalP(1-16,cutsite=ASA-VA,prob=0.4128)			AA5;CBM32
gene_16132	gene_16132-T1	mRNA	Chr_13	968833	969093	-		hypothetical protein						ENOG41			SignalP(1-16,cutsite=ASS-CG,prob=0.3179)
gene_13758	gene_13758-T1	mRNA	Chr_11	532653	533835	-		hypothetical protein				PF01546;PF07687	IPR001261 ArgE/DapE/ACY1/CPG2/YscS, conserved site;IPR002933 Peptidase M20;IPR011650 Peptidase M20, dimerisation domain			GO_function: GO:0008237 - metallopeptidase activity [Evidence IEA];GO_function: GO:0016787 - hydrolase activity [Evidence IEA];GO_process: GO:0006508 - proteolysis [Evidence IEA];GO_process: GO:0008152 - metabolic process [Evidence IEA]	SignalP(1-16,cutsite=ATA-FN,prob=0.4888)		M20A
gene_15007	gene_15007-T1	mRNA	Chr_12	571198	572001	+		hypothetical protein				PF01083	IPR000675 Cutinase/acetylxylan esterase;IPR011150 Cutinase, monofunctional;IPR029058 Alpha/Beta hydrolase fold			GO_component: GO:0005576 - extracellular region [Evidence IEA];GO_function: GO:0050525 - cutinase activity [Evidence IEA];GO_function: GO:0016787 - hydrolase activity [Evidence IEA];GO_process: GO:0008152 - metabolic process [Evidence IEA]	SignalP(1-16,cutsite=ATA-LP,prob=0.5040)			CE5
gene_17871	gene_17871-T1	mRNA	Contig12	34662	35384	-		hypothetical protein						ENOG41			SignalP(1-16,cutsite=ATA-NL,prob=0.5896)
gene_04943	gene_04943-T1	mRNA	Chr_4	2335372	2335729	-		hypothetical protein									SignalP(1-16,cutsite=ATA-WI,prob=0.2231)
gene_08098	gene_08098-T1	mRNA	Chr_7	101741	103054	-		hypothetical protein						ENOG41			SignalP(1-16,cutsite=ATA-YV,prob=0.5156)
gene_16735	gene_16735-T1	mRNA	Contig32	563939	565210	+		hypothetical protein				PF10282	IPR015943 WD40/YVTN repeat-like-containing domain superfamily;IPR019405 Lactonase, 7-bladed beta propeller			GO_function: GO:0005515 - protein binding [Evidence IEA]	SignalP(1-16,cutsite=AVA-EV,prob=0.5565)
gene_00359	gene_00359-T1	mRNA	Chr_1	1003517	1004789	-		hypothetical protein				PF01083	IPR000675 Cutinase/acetylxylan esterase;IPR011150 Cutinase, monofunctional;IPR029058 Alpha/Beta hydrolase fold			GO_component: GO:0005576 - extracellular region [Evidence IEA];GO_function: GO:0050525 - cutinase activity [Evidence IEA];GO_function: GO:0016787 - hydrolase activity [Evidence IEA];GO_process: GO:0008152 - metabolic process [Evidence IEA]	SignalP(1-16,cutsite=AVA-GP,prob=0.4701)			CE5
gene_06889	gene_06889-T1	mRNA	Chr_5	2263560	2263784	-		hypothetical protein									SignalP(1-16,cutsite=CHA-FQ,prob=0.6010)
gene_15690	gene_15690-T1	mRNA	Chr_12	2172145	2172630	+		hypothetical protein									SignalP(1-16,cutsite=CVN-EP,prob=0.1504)
gene_16423	gene_16423-T1	mRNA	Chr_13	1710531	1711876	-		hypothetical protein				PF00722	IPR000757 Glycoside hydrolase family 16;IPR013320 Concanavalin A-like lectin/glucanase domain superfamily	ENOG41		GO_function: GO:0004553 - hydrolase activity, hydrolyzing O-glycosyl compounds [Evidence IEA];GO_process: GO:0005975 - carbohydrate metabolic process [Evidence IEA]	SignalP(1-16,cutsite=GIA-HR,prob=0.7230)			GH16
gene_14948	gene_14948-T1	mRNA	Chr_12	430827	432225	+		hypothetical protein					IPR024079 Metallopeptidase, catalytic domain superfamily	ENOG41		GO_function: GO:0008237 - metallopeptidase activity [Evidence IEA]	SignalP(1-16,cutsite=GLA-AD,prob=0.7292)
gene_17542	gene_17542-T1	mRNA	Contig1	3440170	3441234	+		hypothetical protein				PF00657	IPR013830 SGNH hydrolase-type esterase domain	ENOG41			SignalP(1-16,cutsite=GLS-LP,prob=0.8687)			CE16
gene_12654	gene_12654-T1	mRNA	Chr_10	557017	558156	+		hypothetical protein					IPR005065 Platelet-activating factor acetylhydrolase-like;IPR029058 Alpha/Beta hydrolase fold	ENOG41		GO_function: GO:0003847 - 1-alkyl-2-acetylglycerophosphocholine esterase activity [Evidence IEA];GO_process: GO:0016042 - lipid catabolic process [Evidence IEA]	SignalP(1-16,cutsite=GNA-IL,prob=0.7275)
gene_14263	gene_14263-T1	mRNA	Chr_11	1758402	1760126	+		hypothetical protein				PF04616;PF17851	IPR006710 Glycoside hydrolase, family 43;IPR013320 Concanavalin A-like lectin/glucanase domain superfamily;IPR023296 Glycosyl hydrolase, five-bladed beta-propellor domain superfamily	ENOG41		GO_function: GO:0004553 - hydrolase activity, hydrolyzing O-glycosyl compounds [Evidence IEA];GO_process: GO:0005975 - carbohydrate metabolic process [Evidence IEA]	SignalP(1-16,cutsite=GSA-LP,prob=0.5551)			GH43
gene_15037	gene_15037-T1	mRNA	Chr_12	642331	643205	-		hypothetical protein						ENOG41			SignalP(1-16,cutsite=GSA-SP,prob=0.5625)
gene_08310	gene_08310-T1	mRNA	Chr_7	649861	651143	+		hypothetical protein				PF00082;PF05922	IPR000209 Peptidase S8/S53 domain;IPR009020 None;IPR010259 Peptidase S8 propeptide/proteinase inhibitor I9;IPR015500 Peptidase S8, subtilisin-related;IPR022398 Peptidase S8, subtilisin, His-active site;IPR023827 Peptidase S8, subtilisin, Asp-active site;IPR023828 Peptidase S8, subtilisin, Ser-active site;IPR034193 Proteinase K-like catalytic domain	ENOG41		GO_function: GO:0004252 - serine-type endopeptidase activity [Evidence IEA];GO_process: GO:0006508 - proteolysis [Evidence IEA]	SignalP(1-16,cutsite=IIA-AP,prob=0.6997)		S08A
gene_16140	gene_16140-T1	mRNA	Chr_13	983535	984092	+		hypothetical protein				PF11578	IPR011250 Outer membrane protein/outer membrane enzyme PagP, beta-barrel;IPR020915 Uncharacterised protein family UPF0311	ENOG41		GO_component: GO:0016021 - integral component of membrane [Evidence IEA]	SignalP(1-16,cutsite=ILA-AS,prob=0.2650)
gene_14086	gene_14086-T1	mRNA	Chr_11	1320042	1321523	-		hypothetical protein					IPR003609 PAN/Apple domain	ENOG41			SignalP(1-16,cutsite=ISG-SP,prob=0.8724)
gene_08686	gene_08686-T1	mRNA	Chr_7	1620201	1621156	+		hypothetical protein					IPR017946 PLC-like phosphodiesterase, TIM beta/alpha-barrel domain superfamily	ENOG41		GO_function: GO:0008081 - phosphoric diester hydrolase activity [Evidence IEA];GO_process: GO:0006629 - lipid metabolic process [Evidence IEA]	SignalP(1-16,cutsite=SAA-CN,prob=0.2502)
gene_19522	gene_19522-T1	mRNA	Contig56	398253	398843	-		hypothetical protein				PF09792	IPR018620 Ubiquitin 3 binding protein But2, C-terminal	ENOG41			SignalP(1-16,cutsite=SFA-AP,prob=0.7680)
gene_17609	gene_17609-T1	mRNA	Contig1	3793122	3793712	-		hypothetical protein				PF09792	IPR018620 Ubiquitin 3 binding protein But2, C-terminal	ENOG41			SignalP(1-16,cutsite=SFA-AP,prob=0.7850)
gene_02180	gene_02180-T1	mRNA	Chr_1	6043971	6044936	+		hypothetical protein						ENOG41			SignalP(1-16,cutsite=SHA-SW,prob=0.9161)
gene_04391	gene_04391-T1	mRNA	Chr_4	834130	834668	+		hypothetical protein						ENOG41			SignalP(1-16,cutsite=SHG-KE,prob=0.9530)
gene_02575	gene_02575-T1	mRNA	Chr_2	700328	702232	+		hypothetical protein				PF00933	IPR001764 Glycoside hydrolase, family 3, N-terminal;IPR002772 Glycoside hydrolase family 3 C-terminal domain;IPR017853 Glycoside hydrolase superfamily	ENOG41		GO_function: GO:0004553 - hydrolase activity, hydrolyzing O-glycosyl compounds [Evidence IEA];GO_process: GO:0005975 - carbohydrate metabolic process [Evidence IEA]	SignalP(1-16,cutsite=SIA-NP,prob=0.6714)			GH3
gene_14194	gene_14194-T1	mRNA	Chr_11	1581607	1582152	-		hypothetical protein						ENOG41			SignalP(1-16,cutsite=SIA-SP,prob=0.4103)
gene_06133	gene_06133-T1	mRNA	Chr_4	5525539	5526116	+		hypothetical protein				PF09792	IPR018620 Ubiquitin 3 binding protein But2, C-terminal	ENOG41			SignalP(1-16,cutsite=SLA-AP,prob=0.8052)
gene_09221	gene_09221-T1	mRNA	Chr_7	3166325	3168064	-		hypothetical protein					IPR006710 Glycoside hydrolase, family 43;IPR023296 Glycosyl hydrolase, five-bladed beta-propellor domain superfamily	ENOG41		GO_function: GO:0004553 - hydrolase activity, hydrolyzing O-glycosyl compounds [Evidence IEA];GO_process: GO:0005975 - carbohydrate metabolic process [Evidence IEA]	SignalP(1-16,cutsite=SLA-SK,prob=0.8652)			GH43
gene_08129	gene_08129-T1	mRNA	Chr_7	186721	187528	-		hypothetical protein				PF01083	IPR000675 Cutinase/acetylxylan esterase;IPR011150 Cutinase, monofunctional;IPR029058 Alpha/Beta hydrolase fold			GO_component: GO:0005576 - extracellular region [Evidence IEA];GO_function: GO:0050525 - cutinase activity [Evidence IEA];GO_function: GO:0016787 - hydrolase activity [Evidence IEA];GO_process: GO:0008152 - metabolic process [Evidence IEA]	SignalP(1-16,cutsite=SVA-LP,prob=0.5509)			CE5
gene_02342	gene_02342-T1	mRNA	Chr_2	124313	125020	+		hypothetical protein						ENOG41			SignalP(1-16,cutsite=SWA-SP,prob=0.4037)
gene_02761	gene_02761-T1	mRNA	Chr_2	1173670	1174716	-		hypothetical protein						ENOG41			SignalP(1-16,cutsite=TFA-AD,prob=0.5821)
gene_13507	gene_13507-T1	mRNA	Chr_10	2898556	2899748	-		hypothetical protein						ENOG41			SignalP(1-16,cutsite=TSA-AL,prob=0.4232)
gene_04382	gene_04382-T1	mRNA	Chr_4	803588	804064	-		hypothetical protein						ENOG41			SignalP(1-16,cutsite=TTA-GP,prob=0.7556)
gene_02695	gene_02695-T1	mRNA	Chr_2	993355	994011	+		hypothetical protein					IPR000782 FAS1 domain	ENOG41			SignalP(1-16,cutsite=TTA-SQ,prob=0.3714)
gene_14634	gene_14634-T1	mRNA	Chr_11	2694286	2695194	-		hypothetical protein				PF00722	IPR000757 Glycoside hydrolase family 16;IPR013320 Concanavalin A-like lectin/glucanase domain superfamily	ENOG41		GO_function: GO:0004553 - hydrolase activity, hydrolyzing O-glycosyl compounds [Evidence IEA];GO_process: GO:0005975 - carbohydrate metabolic process [Evidence IEA]	SignalP(1-16,cutsite=TVA-SP,prob=0.4976)			GH16
gene_17268	gene_17268-T1	mRNA	Contig1	1864468	1865376	-		hypothetical protein				PF00722	IPR000757 Glycoside hydrolase family 16;IPR013320 Concanavalin A-like lectin/glucanase domain superfamily	ENOG41		GO_function: GO:0004553 - hydrolase activity, hydrolyzing O-glycosyl compounds [Evidence IEA];GO_process: GO:0005975 - carbohydrate metabolic process [Evidence IEA]	SignalP(1-16,cutsite=TVA-SP,prob=0.6322)			GH16
gene_19971	gene_19971-T1	mRNA	Contig68	737892	738800	+		hypothetical protein				PF00722	IPR000757 Glycoside hydrolase family 16;IPR013320 Concanavalin A-like lectin/glucanase domain superfamily	ENOG41		GO_function: GO:0004553 - hydrolase activity, hydrolyzing O-glycosyl compounds [Evidence IEA];GO_process: GO:0005975 - carbohydrate metabolic process [Evidence IEA]	SignalP(1-16,cutsite=TVA-SP,prob=0.6322)			GH16
gene_00746	gene_00746-T1	mRNA	Chr_1	2169703	2170275	-		hypothetical protein						ENOG41			SignalP(1-16,cutsite=TWA-AH,prob=0.7344)
gene_16080	gene_16080-T1	mRNA	Chr_13	849542	850736	+		hypothetical protein					IPR011040 Sialidase	ENOG41			SignalP(1-16,cutsite=VAA-KP,prob=0.8237)			GH93
gene_14311	gene_14311-T1	mRNA	Chr_11	1860831	1861394	-		hypothetical protein						ENOG41			SignalP(1-16,cutsite=VAA-SH,prob=0.2681)
gene_02242	gene_02242-T1	mRNA	Chr_1	6214544	6215578	+		hypothetical protein						ENOG41			SignalP(1-16,cutsite=VAA-SP,prob=0.4791)
gene_16532	gene_16532-T1	mRNA	Contig4	77725	78432	-		hypothetical protein					IPR009009 RlpA-like protein, double-psi beta-barrel domain	ENOG41			SignalP(1-16,cutsite=VAA-VQ,prob=0.5443)
gene_16573	gene_16573-T1	mRNA	Contig19	40275	40982	-		hypothetical protein					IPR009009 RlpA-like protein, double-psi beta-barrel domain	ENOG41			SignalP(1-16,cutsite=VAA-VQ,prob=0.5443)
gene_19813	gene_19813-T1	mRNA	Contig65	591151	591858	-		hypothetical protein					IPR009009 RlpA-like protein, double-psi beta-barrel domain	ENOG41			SignalP(1-16,cutsite=VAA-VQ,prob=0.5443)
gene_20415	gene_20415-T1	mRNA	Contig69	1091129	1091836	-		hypothetical protein					IPR009009 RlpA-like protein, double-psi beta-barrel domain	ENOG41			SignalP(1-16,cutsite=VAA-VQ,prob=0.5443)
gene_18888	gene_18888-T1	mRNA	Contig25	528039	528746	-		hypothetical protein					IPR009009 RlpA-like protein, double-psi beta-barrel domain	ENOG41			SignalP(1-16,cutsite=VAA-VQ,prob=0.5965)
gene_19356	gene_19356-T1	mRNA	Contig42	315904	316611	+		hypothetical protein					IPR009009 RlpA-like protein, double-psi beta-barrel domain	ENOG41			SignalP(1-16,cutsite=VAA-VQ,prob=0.5994)
gene_17657	gene_17657-T1	mRNA	Contig1	4082395	4083102	-		hypothetical protein					IPR009009 RlpA-like protein, double-psi beta-barrel domain	ENOG41			SignalP(1-16,cutsite=VAA-VQ,prob=0.6012)
gene_09749	gene_09749-T1	mRNA	Chr_8	113156	115140	+		hypothetical protein					IPR008397 Alginate lyase domain;IPR008929 Chondroitin AC/alginate lyase	ENOG41		GO_component: GO:0042597 - periplasmic space [Evidence IEA];GO_function: GO:0016829 - lyase activity [Evidence IEA]	SignalP(1-16,cutsite=VAG-LV,prob=0.5715)
gene_13216	gene_13216-T1	mRNA	Chr_10	2174008	2174789	+		hypothetical protein					IPR001153 Barwin domain;IPR007117 Expansin, cellulose-binding-like domain;IPR009009 RlpA-like protein, double-psi beta-barrel domain			GO_process: GO:0042742 - defense response to bacterium [Evidence IEA];GO_process: GO:0050832 - defense response to fungus [Evidence IEA]	SignalP(1-16,cutsite=VAG-RY,prob=0.6620)			CBM63
gene_13393	gene_13393-T1	mRNA	Chr_10	2601271	2601962	-		hypothetical protein				PF09056	IPR015141 Phospholipase A2, prokaryotic/fungal;IPR016090 Phospholipase A2 domain	ENOG41		GO_function: GO:0004623 - phospholipase A2 activity [Evidence IEA];GO_process: GO:0006644 - phospholipid metabolic process [Evidence IEA];GO_process: GO:0050482 - arachidonic acid secretion [Evidence IEA]	SignalP(1-16,cutsite=VFA-LP,prob=0.6490)
gene_11812	gene_11812-T1	mRNA	Chr_9	1776242	1777115	+		hypothetical protein				PF13640	IPR005123 Oxoglutarate/iron-dependent dioxygenase;IPR006620 Prolyl 4-hydroxylase, alpha subunit			GO_function: GO:0031418 - L-ascorbic acid binding [Evidence IEA];GO_function: GO:0005506 - iron ion binding [Evidence IEA];GO_function: GO:0016491 - oxidoreductase activity [Evidence IEA];GO_function: GO:0016705 - oxidoreductase activity, acting on paired donors, with incorporation or reduction of molecular oxygen [Evidence IEA];GO_process: GO:0055114 - oxidation-reduction process [Evidence IEA]	SignalP(1-16,cutsite=VFS-NP,prob=0.3693)
gene_14008	gene_14008-T1	mRNA	Chr_11	1131073	1133601	-		hypothetical protein				PF03648;PF07477;PF07488	IPR005154 Alpha glucuronidase, N-terminal;IPR011099 Glycosyl hydrolase family 67, C-terminal;IPR011100 Glycosyl hydrolase family 67, catalytic domain;IPR011395 Alpha glucuronidase;IPR013781 None;IPR017853 Glycoside hydrolase superfamily;IPR029018 Beta-hexosaminidase-like, domain 2			GO_component: GO:0005576 - extracellular region [Evidence IEA];GO_function: GO:0046559 - alpha-glucuronidase activity [Evidence IEA];GO_process: GO:0045493 - xylan catabolic process [Evidence IEA];GO_process: GO:0005975 - carbohydrate metabolic process [Evidence IEA]	SignalP(1-16,cutsite=VIA-ED,prob=0.9159)			GH67
gene_06986	gene_06986-T1	mRNA	Chr_5	2521592	2522417	+		hypothetical protein				PF07510	IPR011089 Domain of unknown function DUF1524	ENOG41			SignalP(1-16,cutsite=VLA-AP,prob=0.9101)
gene_07582	gene_07582-T1	mRNA	Chr_5	4298594	4299139	-		hypothetical protein						ENOG41			SignalP(1-16,cutsite=VLA-VQ,prob=0.8589)
gene_12672	gene_12672-T1	mRNA	Chr_10	606115	607950	+		hypothetical protein				PF06985	IPR010730 Heterokaryon incompatibility	ENOG41			SignalP(1-16,cutsite=VLS-SN,prob=0.1607)
gene_12182	gene_12182-T1	mRNA	Chr_9	2873520	2875512	+		hypothetical protein					IPR007112 Expansin/pollen allergen, DPBB domain;IPR007117 Expansin, cellulose-binding-like domain;IPR009009 RlpA-like protein, double-psi beta-barrel domain				SignalP(1-16,cutsite=VMG-RA,prob=0.5676)			CBM63
gene_18059	gene_18059-T1	mRNA	Contig12	895490	896631	-		hypothetical protein				PF01547;PF13343;PF13416;PF13531		ENOG41			SignalP(1-16,cutsite=VNA-AA,prob=0.6255)
gene_11389	gene_11389-T1	mRNA	Chr_9	646967	647474	-	LCL2	Long chronological lifespan protein 2						ENOG41			SignalP(1-16,cutsite=VNA-QF,prob=0.9489)
gene_14604	gene_14604-T1	mRNA	Chr_11	2633446	2633887	-		hypothetical protein					IPR002532 Hantavirus glycoprotein G2	ENOG41		GO_component: GO:0019012 - virion [Evidence IEA];GO_process: GO:0030683 - evasion or tolerance by virus of host immune response [Evidence IEA]	SignalP(1-16,cutsite=VQA-TP,prob=0.8006)
gene_04328	gene_04328-T1	mRNA	Chr_4	678863	679802	-		hypothetical protein				PF01975	IPR002828 Survival protein SurE-like phosphatase/nucleotidase	ENOG41		GO_function: GO:0016787 - hydrolase activity [Evidence IEA]	SignalP(1-16,cutsite=VQA-VR,prob=0.8087)
gene_09832	gene_09832-T1	mRNA	Chr_8	357663	358628	+		hypothetical protein						ENOG41			SignalP(1-16,cutsite=VSA-AP,prob=0.7557)
gene_02611	gene_02611-T1	mRNA	Chr_2	773415	775094	-		hypothetical protein				PF00135	IPR002018 Carboxylesterase, type B;IPR019826 Carboxylesterase type B, active site;IPR029058 Alpha/Beta hydrolase fold				SignalP(1-16,cutsite=VSA-AS,prob=0.3435)		S09X
gene_10568	gene_10568-T1	mRNA	Chr_8	2376863	2378415	-		hypothetical protein				PF00026;PF14543	IPR001461 Aspartic peptidase A1 family;IPR001969 Aspartic peptidase, active site;IPR021109 Aspartic peptidase domain superfamily;IPR033121 Peptidase family A1 domain;IPR033876 Secreted aspartic endopeptidase	ENOG41		GO_function: GO:0004190 - aspartic-type endopeptidase activity [Evidence IEA];GO_process: GO:0006508 - proteolysis [Evidence IEA]	SignalP(1-16,cutsite=VSA-GT,prob=0.4037)		A01A
gene_15700	gene_15700-T1	mRNA	Chr_12	2199789	2201823	+		hypothetical protein				PF06964	IPR010720 Alpha-L-arabinofuranosidase, C-terminal;IPR017853 Glycoside hydrolase superfamily			GO_function: GO:0046556 - alpha-L-arabinofuranosidase activity [Evidence IEA];GO_process: GO:0046373 - L-arabinose metabolic process [Evidence IEA]	SignalP(1-16,cutsite=VSA-LS,prob=0.3147)
gene_04258	gene_04258-T1	mRNA	Chr_4	521507	522130	-		hypothetical protein						ENOG41			SignalP(1-16,cutsite=VSA-NF,prob=0.4950)
gene_09649	gene_09649-T1	mRNA	Chr_7	4337090	4337516	+		hypothetical protein						ENOG41			SignalP(1-16,cutsite=VSA-NY,prob=0.9005)
gene_14367	gene_14367-T1	mRNA	Chr_11	1995110	1996281	+		hypothetical protein						ENOG41			SignalP(1-16,cutsite=VSA-TC,prob=0.9060)
gene_10849	gene_10849-T1	mRNA	Chr_8	3139153	3140945	+		hypothetical protein				PF18271		ENOG41			SignalP(1-16,cutsite=VSA-TP,prob=0.6403)			GH131
gene_04388	gene_04388-T1	mRNA	Chr_4	826833	828164	+		hypothetical protein					IPR000262 FMN-dependent dehydrogenase;IPR008259 FMN-dependent alpha-hydroxy acid dehydrogenase, active site;IPR012133 Alpha-hydroxy acid dehydrogenase, FMN-dependent;IPR013785 Aldolase-type TIM barrel			GO_function: GO:0010181 - FMN binding [Evidence IEA];GO_function: GO:0016491 - oxidoreductase activity [Evidence IEA];GO_function: GO:0003824 - catalytic activity [Evidence IEA];GO_process: GO:0055114 - oxidation-reduction process [Evidence IEA]	SignalP(1-16,cutsite=VSA-YE,prob=0.8688)
gene_05342	gene_05342-T1	mRNA	Chr_4	3391114	3391598	+		hypothetical protein						ENOG41			SignalP(1-16,cutsite=VSG-YS,prob=0.6250)
gene_16071	gene_16071-T1	mRNA	Chr_13	833858	834764	-		hypothetical protein				PF01083	IPR000675 Cutinase/acetylxylan esterase;IPR011150 Cutinase, monofunctional;IPR029058 Alpha/Beta hydrolase fold			GO_component: GO:0005576 - extracellular region [Evidence IEA];GO_function: GO:0050525 - cutinase activity [Evidence IEA];GO_function: GO:0016787 - hydrolase activity [Evidence IEA];GO_process: GO:0008152 - metabolic process [Evidence IEA]	SignalP(1-16,cutsite=VYA-AP,prob=0.5500)			CE5
gene_10368	gene_10368-T1	mRNA	Chr_8	1816391	1818050	-		hypothetical protein				PF06824	IPR008313 Metal-independent alpha-mannosidase;IPR008928 Six-hairpin glycosidase superfamily;IPR012341 Six-hairpin glycosidase-like superfamily			GO_function: GO:0003824 - catalytic activity [Evidence IEA]	SignalP(1-16,cutsite=VYA-NC,prob=0.8309)			GH125
gene_09877	gene_09877-T1	mRNA	Chr_8	467545	468456	-		hypothetical protein						ENOG41			SignalP(1-17,cutsite=AAA-AP,prob=0.4820)
gene_15074	gene_15074-T1	mRNA	Chr_12	725482	726331	+		hypothetical protein				PF00089;PF13365	IPR001254 Serine proteases, trypsin domain;IPR001314 Peptidase S1A, chymotrypsin family;IPR009003 Peptidase S1, PA clan;IPR018114 Serine proteases, trypsin family, histidine active site;IPR033116 Serine proteases, trypsin family, serine active site			GO_function: GO:0004252 - serine-type endopeptidase activity [Evidence IEA];GO_process: GO:0006508 - proteolysis [Evidence IEA]	SignalP(1-17,cutsite=AAA-AP,prob=0.7738)		S01A
gene_13509	gene_13509-T1	mRNA	Chr_10	2902870	2904148	+		hypothetical protein						ENOG41			SignalP(1-17,cutsite=AAA-GP,prob=0.7422)
gene_05237	gene_05237-T1	mRNA	Chr_4	3140176	3142695	-	AURL2	Multicopper oxidase aurL2				PF00394;PF07731;PF07732	IPR001117 Multicopper oxidase, type 1;IPR002355 Multicopper oxidase, copper-binding site;IPR008972 Cupredoxin;IPR011706 Multicopper oxidase, type 2;IPR011707 Multicopper oxidase, type 3;IPR017762 Multicopper oxidase, fungi;IPR033138 Multicopper oxidases, conserved site			GO_function: GO:0016491 - oxidoreductase activity [Evidence IEA];GO_function: GO:0005507 - copper ion binding [Evidence IEA];GO_process: GO:0055114 - oxidation-reduction process [Evidence IEA]	SignalP(1-17,cutsite=AAA-KC,prob=0.5135)			AA1
gene_02998	gene_02998-T1	mRNA	Chr_2	1858681	1860626	-		hypothetical protein					IPR005135 Endonuclease/exonuclease/phosphatase	ENOG41			SignalP(1-17,cutsite=AAA-LT,prob=0.6316)
gene_10082	gene_10082-T1	mRNA	Chr_8	958267	959646	-		hypothetical protein				PF01822	IPR002889 Carbohydrate-binding WSC	ENOG41			SignalP(1-17,cutsite=AAA-QF,prob=0.6056)
gene_04478	gene_04478-T1	mRNA	Chr_4	1060018	1060315	+		hypothetical protein						ENOG41			SignalP(1-17,cutsite=AAA-QT,prob=0.3129)
gene_09756	gene_09756-T1	mRNA	Chr_8	134045	134520	-		hypothetical protein						ENOG41			SignalP(1-17,cutsite=AAA-RD,prob=0.4398)
gene_01812	gene_01812-T1	mRNA	Chr_1	5155275	5156437	+		hypothetical protein				PF12955	IPR024382 Domain of unknown function DUF3844	ENOG41			SignalP(1-17,cutsite=AAA-SQ,prob=0.3096)
gene_14077	gene_14077-T1	mRNA	Chr_11	1302307	1302626	+		hypothetical protein						ENOG41			SignalP(1-17,cutsite=AAA-TP,prob=0.5313)
gene_09979	gene_09979-T1	mRNA	Chr_8	706329	706933	-		hypothetical protein				PF07110	IPR009799 EthD domain;IPR011008 Dimeric alpha-beta barrel	ENOG41			SignalP(1-17,cutsite=AAA-TS,prob=0.3637)
gene_07736	gene_07736-T1	mRNA	Chr_5	4707527	4708617	+		hypothetical protein				PF12697	IPR000073 Alpha/beta hydrolase fold-1;IPR000639 Epoxide hydrolase-like;IPR029058 Alpha/Beta hydrolase fold	ENOG41		GO_function: GO:0003824 - catalytic activity [Evidence IEA]	SignalP(1-17,cutsite=AAA-TS,prob=0.5241)		S33
gene_14623	gene_14623-T1	mRNA	Chr_11	2669423	2672531	+		hypothetical protein						ENOG41			SignalP(1-17,cutsite=AAA-YS,prob=0.3790)
gene_20090	gene_20090-T1	mRNA	Contig68	1511671	1512705	-		hypothetical protein									SignalP(1-17,cutsite=AAC-DV,prob=0.4413)
gene_20092	gene_20092-T1	mRNA	Contig68	1518053	1518932	+		hypothetical protein									SignalP(1-17,cutsite=AAC-DV,prob=0.4553)
gene_04348	gene_04348-T1	mRNA	Chr_4	711972	713453	+		hypothetical protein				PF00328	IPR000560 Histidine phosphatase superfamily, clade-2;IPR029033 Histidine phosphatase superfamily	ENOG41		GO_function: GO:0003993 - acid phosphatase activity [Evidence IEA]	SignalP(1-17,cutsite=AAS-EV,prob=0.2553)
gene_11842	gene_11842-T1	mRNA	Chr_9	1861032	1862937	+		hypothetical protein					IPR006035 Ureohydrolase;IPR020855 Ureohydrolase, manganese-binding site;IPR023696 Ureohydrolase domain superfamily			GO_function: GO:0046872 - metal ion binding [Evidence IEA];GO_function: GO:0016813 - hydrolase activity, acting on carbon-nitrogen (but not peptide) bonds, in linear amidines [Evidence IEA]	SignalP(1-17,cutsite=ACA-HD,prob=0.7290)
gene_08243	gene_08243-T1	mRNA	Chr_7	495592	496422	-		hypothetical protein					IPR008979 Galactose-binding-like domain superfamily	ENOG41			SignalP(1-17,cutsite=ACA-SP,prob=0.7086)
gene_20376	gene_20376-T1	mRNA	Contig69	874347	874826	+		hypothetical protein						ENOG41			SignalP(1-17,cutsite=ACA-VI,prob=0.3002)
gene_09623	gene_09623-T1	mRNA	Chr_7	4277302	4278748	+		hypothetical protein				PF00704	IPR001002 Chitin-binding, type 1;IPR001223 Glycoside hydrolase family 18, catalytic domain;IPR011583 Chitinase II;IPR013781 None;IPR017853 Glycoside hydrolase superfamily			GO_function: GO:0008061 - chitin binding [Evidence IEA];GO_function: GO:0004568 - chitinase activity [Evidence IEA];GO_function: GO:0004553 - hydrolase activity, hydrolyzing O-glycosyl compounds [Evidence IEA];GO_process: GO:0006032 - chitin catabolic process [Evidence IEA];GO_process: GO:0005975 - carbohydrate metabolic process [Evidence IEA]	SignalP(1-17,cutsite=AEA-SC,prob=0.6719)			GH18
gene_12047	gene_12047-T1	mRNA	Chr_9	2473886	2475466	+		hypothetical protein						ENOG41			SignalP(1-17,cutsite=AEA-TQ,prob=0.6559)
gene_04492	gene_04492-T1	mRNA	Chr_4	1096944	1097889	+		hypothetical protein					IPR008972 Cupredoxin	ENOG41			SignalP(1-17,cutsite=AEA-VD,prob=0.9034)
gene_14962	gene_14962-T1	mRNA	Chr_12	466990	468368	-		hypothetical protein						ENOG41			SignalP(1-17,cutsite=AEG-IA,prob=0.4716)
gene_08896	gene_08896-T1	mRNA	Chr_7	2255751	2257024	+		hypothetical protein				PF00734;PF03211	IPR000254 Cellulose-binding domain, fungal;IPR004898 Pectate lyase PlyH/PlyE-like;IPR011050 Pectin lyase fold/virulence factor;IPR012334 Pectin lyase fold	ENOG41		GO_component: GO:0005576 - extracellular region [Evidence IEA];GO_function: GO:0030570 - pectate lyase activity [Evidence IEA];GO_function: GO:0030248 - cellulose binding [Evidence IEA];GO_function: GO:0004553 - hydrolase activity, hydrolyzing O-glycosyl compounds [Evidence IEA];GO_process: GO:0005975 - carbohydrate metabolic process [Evidence IEA]	SignalP(1-17,cutsite=AFA-AL,prob=0.7363)			PL3
gene_18422	gene_18422-T1	mRNA	Contig23	151367	152596	-		hypothetical protein				PF00295	IPR000743 Glycoside hydrolase, family 28;IPR006626 Parallel beta-helix repeat;IPR011050 Pectin lyase fold/virulence factor;IPR012334 Pectin lyase fold			GO_function: GO:0004650 - polygalacturonase activity [Evidence IEA];GO_process: GO:0005975 - carbohydrate metabolic process [Evidence IEA]	SignalP(1-17,cutsite=AFA-GH,prob=0.5205)			GH28
gene_08189	gene_08189-T1	mRNA	Chr_7	367512	369773	-		hypothetical protein				PF01822	IPR002889 Carbohydrate-binding WSC	ENOG41			SignalP(1-17,cutsite=AFA-HN,prob=0.8062)
gene_00162	gene_00162-T1	mRNA	Chr_1	457557	460059	+		hypothetical protein				PF08881	IPR011058 Cyanovirin-N	ENOG41			SignalP(1-17,cutsite=AFA-QI,prob=0.7661)
gene_16577	gene_16577-T1	mRNA	Contig19	55413	59105	-		hypothetical protein				PF15474	IPR029167 Meiotically up-regulated gene 117 protein	ENOG41			SignalP(1-17,cutsite=AFA-QY,prob=0.6097)
gene_19814	gene_19814-T1	mRNA	Contig65	593230	596874	-		hypothetical protein				PF15474	IPR029167 Meiotically up-regulated gene 117 protein	ENOG41			SignalP(1-17,cutsite=AFA-QY,prob=0.8254)
gene_20416	gene_20416-T1	mRNA	Contig69	1093208	1096852	-		hypothetical protein				PF15474	IPR029167 Meiotically up-regulated gene 117 protein	ENOG41			SignalP(1-17,cutsite=AFA-QY,prob=0.8254)
gene_17236	gene_17236-T1	mRNA	Contig1	1575835	1579479	+		hypothetical protein				PF15474	IPR029167 Meiotically up-regulated gene 117 protein	ENOG41			SignalP(1-17,cutsite=AFA-QY,prob=0.8356)
gene_16533	gene_16533-T1	mRNA	Contig4	80138	83779	-		hypothetical protein				PF15474	IPR029167 Meiotically up-regulated gene 117 protein	ENOG41			SignalP(1-17,cutsite=AFA-QY,prob=0.8532)
gene_16212	gene_16212-T1	mRNA	Chr_13	1171995	1172513	+		hypothetical protein				PF12296	IPR021054 Cell wall mannoprotein 1	ENOG41			SignalP(1-17,cutsite=AFA-SG,prob=0.5439)
gene_15396	gene_15396-T1	mRNA	Chr_12	1474941	1475540	-		hypothetical protein						ENOG41			SignalP(1-17,cutsite=AFA-ST,prob=0.5239)
gene_12310	gene_12310-T1	mRNA	Chr_9	3177980	3180405	+		hypothetical protein				PF01822	IPR002889 Carbohydrate-binding WSC	ENOG41			SignalP(1-17,cutsite=AFG-QF,prob=0.4549)
gene_04083	gene_04083-T1	mRNA	Chr_4	101697	103979	-		hypothetical protein				PF01822	IPR002889 Carbohydrate-binding WSC	ENOG41			SignalP(1-17,cutsite=AFG-QF,prob=0.7166)
gene_12731	gene_12731-T1	mRNA	Chr_10	756648	758785	+	YOS1	Protein transport protein yos1			EOG09264C3V	PF07915	IPR009011 Mannose-6-phosphate receptor binding domain superfamily;IPR012913 Protein OS9-like				SignalP(1-17,cutsite=AGA-RS,prob=0.7414)
gene_18159	gene_18159-T1	mRNA	Contig15	75341	77365	-		hypothetical protein				PF00251;PF08244	IPR001362 Glycoside hydrolase, family 32;IPR013148 Glycosyl hydrolase family 32, N-terminal;IPR013189 Glycosyl hydrolase family 32, C-terminal;IPR013320 Concanavalin A-like lectin/glucanase domain superfamily;IPR023296 Glycosyl hydrolase, five-bladed beta-propellor domain superfamily			GO_function: GO:0004553 - hydrolase activity, hydrolyzing O-glycosyl compounds [Evidence IEA];GO_process: GO:0005975 - carbohydrate metabolic process [Evidence IEA]	SignalP(1-17,cutsite=AGA-SL,prob=0.3666)			CBM38;GH32
gene_13355	gene_13355-T1	mRNA	Chr_10	2506172	2508504	-		hypothetical protein				PF00026	IPR001461 Aspartic peptidase A1 family;IPR021109 Aspartic peptidase domain superfamily;IPR033121 Peptidase family A1 domain	ENOG41		GO_function: GO:0004190 - aspartic-type endopeptidase activity [Evidence IEA];GO_process: GO:0006508 - proteolysis [Evidence IEA]	SignalP(1-17,cutsite=AHA-AA,prob=0.6715)		A01A
gene_08754	gene_08754-T1	mRNA	Chr_7	1800858	1802488	-	CCG6	clock-controlled protein 6						ENOG41			SignalP(1-17,cutsite=AHA-KN,prob=0.9037)
gene_14617	gene_14617-T1	mRNA	Chr_11	2657590	2659055	-		hypothetical protein				PF01266	IPR006076 FAD dependent oxidoreductase;IPR016040 NAD(P)-binding domain;IPR023209 D-amino-acid oxidase	ENOG41		GO_function: GO:0071949 - FAD binding [Evidence IEA];GO_function: GO:0016491 - oxidoreductase activity [Evidence IEA];GO_function: GO:0003884 - D-amino-acid oxidase activity [Evidence IEA];GO_process: GO:0055114 - oxidation-reduction process [Evidence IEA];GO_process: GO:0046416 - D-amino acid metabolic process [Evidence IEA]	SignalP(1-17,cutsite=AIA-AQ,prob=0.2344)
gene_04398	gene_04398-T1	mRNA	Chr_4	846144	846413	-		hypothetical protein						ENOG41			SignalP(1-17,cutsite=AIA-DQ,prob=0.9014)
gene_06106	gene_06106-T1	mRNA	Chr_4	5331513	5335052	+		hypothetical protein				PF15474	IPR029167 Meiotically up-regulated gene 117 protein	ENOG41			SignalP(1-17,cutsite=AIA-QD,prob=0.8717)
gene_12739	gene_12739-T1	mRNA	Chr_10	780453	781207	-		hypothetical protein						ENOG41			SignalP(1-17,cutsite=AIA-SP,prob=0.7773)
gene_15354	gene_15354-T1	mRNA	Chr_12	1351683	1352105	-		hypothetical protein						ENOG41			SignalP(1-17,cutsite=ALA-AP,prob=0.4852)
gene_03799	gene_03799-T1	mRNA	Chr_2	4217814	4219616	+		hypothetical protein						ENOG41			SignalP(1-17,cutsite=ALA-AP,prob=0.8108)
gene_00137	gene_00137-T1	mRNA	Chr_1	390857	391265	-		hypothetical protein						ENOG41			SignalP(1-17,cutsite=ALA-AP,prob=0.8928)
gene_12734	gene_12734-T1	mRNA	Chr_10	768493	770084	+		hypothetical protein				PF01565;PF08031	IPR006094 FAD linked oxidase, N-terminal;IPR012951 Berberine/berberine-like;IPR016166 FAD-binding domain, PCMH-type;IPR016167 FAD-binding, type PCMH, subdomain 1;IPR016169 FAD-binding, type PCMH, subdomain 2	ENOG41		GO_function: GO:0050660 - flavin adenine dinucleotide binding [Evidence IEA];GO_function: GO:0016614 - oxidoreductase activity, acting on CH-OH group of donors [Evidence IEA];GO_function: GO:0016491 - oxidoreductase activity [Evidence IEA];GO_function: GO:0003824 - catalytic activity [Evidence IEA];GO_process: GO:0055114 - oxidation-reduction process [Evidence IEA]	SignalP(1-17,cutsite=ALA-AS,prob=0.5838)			AA7
gene_01180	gene_01180-T1	mRNA	Chr_1	3404494	3405181	+		hypothetical protein				PF10342	IPR018466 Kre9/Knh1 family	ENOG41			SignalP(1-17,cutsite=ALA-KP,prob=0.7804)
gene_06226	gene_06226-T1	mRNA	Chr_5	289484	291394	-		hypothetical protein					IPR011042 Six-bladed beta-propeller, TolB-like	ENOG41			SignalP(1-17,cutsite=ALA-LP,prob=0.4484)
gene_02190	gene_02190-T1	mRNA	Chr_1	6069073	6069255	+		hypothetical protein									SignalP(1-17,cutsite=ALA-MP,prob=0.7638)
gene_02965	gene_02965-T1	mRNA	Chr_2	1760042	1760431	+		hypothetical protein						ENOG41			SignalP(1-17,cutsite=ALA-NE,prob=0.8088)
gene_08299	gene_08299-T1	mRNA	Chr_7	604500	605310	-		hypothetical protein						ENOG41			SignalP(1-17,cutsite=ALA-QD,prob=0.4029)
gene_15337	gene_15337-T1	mRNA	Chr_12	1320794	1322032	-		hypothetical protein				PF12697	IPR029058 Alpha/Beta hydrolase fold	ENOG41			SignalP(1-17,cutsite=ALA-SP,prob=0.7633)
gene_16198	gene_16198-T1	mRNA	Chr_13	1132486	1133643	-		hypothetical protein						ENOG41			SignalP(1-17,cutsite=ALA-SP,prob=0.8046)
gene_00898	gene_00898-T1	mRNA	Chr_1	2571685	2573970	+		hypothetical protein				PF00704	IPR001223 Glycoside hydrolase family 18, catalytic domain;IPR001579 Glycosyl hydrolases family 18 (GH18) active site;IPR011583 Chitinase II;IPR013781 None;IPR017853 Glycoside hydrolase superfamily;IPR029070 Chitinase insertion domain superfamily			GO_function: GO:0004568 - chitinase activity [Evidence IEA];GO_function: GO:0004553 - hydrolase activity, hydrolyzing O-glycosyl compounds [Evidence IEA];GO_process: GO:0006032 - chitin catabolic process [Evidence IEA];GO_process: GO:0005975 - carbohydrate metabolic process [Evidence IEA]	SignalP(1-17,cutsite=ALA-VP,prob=0.6127)			GH18
gene_05879	gene_05879-T1	mRNA	Chr_4	4789383	4790881	-		hypothetical protein				PF00246	IPR000834 Peptidase M14, carboxypeptidase A;IPR003146 Carboxypeptidase, activation peptide;IPR009020 None	ENOG41		GO_function: GO:0004180 - carboxypeptidase activity [Evidence IEA];GO_function: GO:0008270 - zinc ion binding [Evidence IEA];GO_function: GO:0004181 - metallocarboxypeptidase activity [Evidence IEA];GO_process: GO:0006508 - proteolysis [Evidence IEA]	SignalP(1-17,cutsite=ALA-VP,prob=0.9186)		M14A
gene_15424	gene_15424-T1	mRNA	Chr_12	1544333	1546151	+		hypothetical protein				PF03068	IPR004303 Protein-arginine deiminase;IPR013530 Protein-arginine deiminase, C-terminal;IPR013733 Protein-arginine deiminase (PAD), central domain			GO_component: GO:0005737 - cytoplasm [Evidence IEA];GO_function: GO:0005509 - calcium ion binding [Evidence IEA];GO_function: GO:0004668 - protein-arginine deiminase activity [Evidence IEA];GO_process: GO:0018101 - protein citrullination [Evidence IEA]	SignalP(1-17,cutsite=ALS-CP,prob=0.8010)
gene_14074	gene_14074-T1	mRNA	Chr_11	1290331	1295299	+		hypothetical protein				PF01328	IPR000028 Chloroperoxidase;IPR001138 Zn(2)-C6 fungal-type DNA-binding domain	ENOG41		GO_component: GO:0005634 - nucleus [Evidence IEA];GO_function: GO:0004601 - peroxidase activity [Evidence IEA];GO_function: GO:0008270 - zinc ion binding [Evidence IEA];GO_function: GO:0000981 - RNA polymerase II transcription factor activity, sequence-specific DNA binding [Evidence IEA];GO_process: GO:0006355 - regulation of transcription, DNA-templated [Evidence IEA]	SignalP(1-17,cutsite=ALS-FP,prob=0.8853)
gene_00022	gene_00022-T1	mRNA	Chr_1	104536	105315	-		hypothetical protein						ENOG41			SignalP(1-17,cutsite=ALS-IQ,prob=0.4240)
gene_03000	gene_03000-T1	mRNA	Chr_2	1866039	1868660	-		hypothetical protein					IPR017927 FAD-binding domain, ferredoxin reductase-type;IPR017938 Riboflavin synthase-like beta-barrel	ENOG41		GO_function: GO:0016491 - oxidoreductase activity [Evidence IEA];GO_process: GO:0055114 - oxidation-reduction process [Evidence IEA]	SignalP(1-17,cutsite=ALS-LQ,prob=0.3645)
gene_13188	gene_13188-T1	mRNA	Chr_10	2061917	2062943	-		hypothetical protein				PF01083	IPR000675 Cutinase/acetylxylan esterase;IPR029058 Alpha/Beta hydrolase fold			GO_function: GO:0016787 - hydrolase activity [Evidence IEA];GO_process: GO:0008152 - metabolic process [Evidence IEA]	SignalP(1-17,cutsite=ALS-QN,prob=0.7289)			CE5
gene_13916	gene_13916-T1	mRNA	Chr_11	920433	921767	-		hypothetical protein						ENOG41			SignalP(1-17,cutsite=AMA-AP,prob=0.5026)
gene_14167	gene_14167-T1	mRNA	Chr_11	1520897	1521729	-		hypothetical protein				PF00188	IPR001283 Cysteine-rich secretory protein-related;IPR014044 CAP domain;IPR034113 Golgi-associated plant pathogenesis-related protein 1, SCP domain				SignalP(1-17,cutsite=AMA-AP,prob=0.6986)
gene_12548	gene_12548-T1	mRNA	Chr_10	265249	265932	+		hypothetical protein						ENOG41			SignalP(1-17,cutsite=AMA-AS,prob=0.5235)
gene_20097	gene_20097-T1	mRNA	Contig68	1542819	1543366	+		hypothetical protein									SignalP(1-17,cutsite=AMA-DE,prob=0.8982)
gene_17164	gene_17164-T1	mRNA	Contig1	1243644	1244191	+		hypothetical protein									SignalP(1-17,cutsite=AMA-NE,prob=0.8232)
gene_07500	gene_07500-T1	mRNA	Chr_5	4049233	4050415	+		hypothetical protein						ENOG41			SignalP(1-17,cutsite=AMA-TE,prob=0.8819)
gene_09552	gene_09552-T1	mRNA	Chr_7	4077959	4079278	+		hypothetical protein				PF14295	IPR003609 PAN/Apple domain	ENOG41			SignalP(1-17,cutsite=AMA-TP,prob=0.6631)
gene_20043	gene_20043-T1	mRNA	Contig68	1266834	1267744	+		hypothetical protein				PF00188	IPR001283 Cysteine-rich secretory protein-related;IPR002413 Venom allergen 5-like;IPR014044 CAP domain;IPR034113 Golgi-associated plant pathogenesis-related protein 1, SCP domain				SignalP(1-17,cutsite=AMA-VL,prob=0.5279)
gene_07960	gene_07960-T1	mRNA	Contig9	272422	273306	+		hypothetical protein					IPR001283 Cysteine-rich secretory protein-related;IPR014044 CAP domain				SignalP(1-17,cutsite=AMA-VP,prob=0.7169)
gene_17796	gene_17796-T1	mRNA	Contig7	223252	224097	-		hypothetical protein				PF00188	IPR001283 Cysteine-rich secretory protein-related;IPR002413 Venom allergen 5-like;IPR014044 CAP domain;IPR034113 Golgi-associated plant pathogenesis-related protein 1, SCP domain				SignalP(1-17,cutsite=AMA-VP,prob=0.7336)
gene_17004	gene_17004-T1	mRNA	Contig1	518815	519660	+		hypothetical protein				PF00188	IPR001283 Cysteine-rich secretory protein-related;IPR002413 Venom allergen 5-like;IPR014044 CAP domain				SignalP(1-17,cutsite=AMA-VP,prob=0.7347)
gene_18833	gene_18833-T1	mRNA	Contig25	315525	316262	+		hypothetical protein				PF00188	IPR001283 Cysteine-rich secretory protein-related;IPR014044 CAP domain;IPR034113 Golgi-associated plant pathogenesis-related protein 1, SCP domain				SignalP(1-17,cutsite=AMA-VP,prob=0.7352)
gene_18393	gene_18393-T1	mRNA	Contig22	106450	107248	-		hypothetical protein				PF00188	IPR001283 Cysteine-rich secretory protein-related;IPR014044 CAP domain;IPR034113 Golgi-associated plant pathogenesis-related protein 1, SCP domain				SignalP(1-17,cutsite=AMA-VP,prob=0.7391)
gene_08059	gene_08059-T1	mRNA	Contig9	686258	687774	-		hypothetical protein				PF00704	IPR001002 Chitin-binding, type 1;IPR001223 Glycoside hydrolase family 18, catalytic domain;IPR011583 Chitinase II;IPR013781 None;IPR017853 Glycoside hydrolase superfamily			GO_function: GO:0008061 - chitin binding [Evidence IEA];GO_function: GO:0004568 - chitinase activity [Evidence IEA];GO_function: GO:0004553 - hydrolase activity, hydrolyzing O-glycosyl compounds [Evidence IEA];GO_process: GO:0006032 - chitin catabolic process [Evidence IEA];GO_process: GO:0005975 - carbohydrate metabolic process [Evidence IEA]	SignalP(1-17,cutsite=ANA-AI,prob=0.8213)			GH18
gene_19808	gene_19808-T1	mRNA	Contig65	546961	547428	-		hypothetical protein					IPR001223 Glycoside hydrolase family 18, catalytic domain;IPR013781 None;IPR017853 Glycoside hydrolase superfamily			GO_function: GO:0004553 - hydrolase activity, hydrolyzing O-glycosyl compounds [Evidence IEA];GO_process: GO:0005975 - carbohydrate metabolic process [Evidence IEA]	SignalP(1-17,cutsite=ANA-AI,prob=0.8238)
gene_17208	gene_17208-T1	mRNA	Contig1	1406888	1408405	-		hypothetical protein				PF00704	IPR001002 Chitin-binding, type 1;IPR001223 Glycoside hydrolase family 18, catalytic domain;IPR011583 Chitinase II;IPR013781 None;IPR017853 Glycoside hydrolase superfamily			GO_function: GO:0008061 - chitin binding [Evidence IEA];GO_function: GO:0004568 - chitinase activity [Evidence IEA];GO_function: GO:0004553 - hydrolase activity, hydrolyzing O-glycosyl compounds [Evidence IEA];GO_process: GO:0006032 - chitin catabolic process [Evidence IEA];GO_process: GO:0005975 - carbohydrate metabolic process [Evidence IEA]	SignalP(1-17,cutsite=ANA-AI,prob=0.8256)			GH18
gene_16522	gene_16522-T1	mRNA	Contig4	32973	34490	-		hypothetical protein				PF00704	IPR001002 Chitin-binding, type 1;IPR001223 Glycoside hydrolase family 18, catalytic domain;IPR011583 Chitinase II;IPR013781 None;IPR017853 Glycoside hydrolase superfamily			GO_function: GO:0008061 - chitin binding [Evidence IEA];GO_function: GO:0004568 - chitinase activity [Evidence IEA];GO_function: GO:0004553 - hydrolase activity, hydrolyzing O-glycosyl compounds [Evidence IEA];GO_process: GO:0006032 - chitin catabolic process [Evidence IEA];GO_process: GO:0005975 - carbohydrate metabolic process [Evidence IEA]	SignalP(1-17,cutsite=ANA-AI,prob=0.8256)			GH18
gene_20150	gene_20150-T1	mRNA	Contig68	1729578	1730733	-		hypothetical protein				PF00704	IPR001223 Glycoside hydrolase family 18, catalytic domain;IPR011583 Chitinase II;IPR013781 None;IPR017853 Glycoside hydrolase superfamily			GO_function: GO:0004568 - chitinase activity [Evidence IEA];GO_function: GO:0004553 - hydrolase activity, hydrolyzing O-glycosyl compounds [Evidence IEA];GO_process: GO:0006032 - chitin catabolic process [Evidence IEA];GO_process: GO:0005975 - carbohydrate metabolic process [Evidence IEA]	SignalP(1-17,cutsite=ANA-AK,prob=0.8114)			GH18
gene_00090	gene_00090-T1	mRNA	Chr_1	275086	278682	-		hypothetical protein						ENOG41			SignalP(1-17,cutsite=ANA-GV,prob=0.8903)
gene_08743	gene_08743-T1	mRNA	Chr_7	1768460	1769312	+		hypothetical protein						ENOG41			SignalP(1-17,cutsite=ANA-HY,prob=0.8080)
gene_17113	gene_17113-T1	mRNA	Contig1	993377	994765	+		hypothetical protein					IPR001002 Chitin-binding, type 1;IPR001223 Glycoside hydrolase family 18, catalytic domain;IPR011583 Chitinase II;IPR013781 None;IPR017853 Glycoside hydrolase superfamily			GO_function: GO:0008061 - chitin binding [Evidence IEA];GO_function: GO:0004568 - chitinase activity [Evidence IEA];GO_function: GO:0004553 - hydrolase activity, hydrolyzing O-glycosyl compounds [Evidence IEA];GO_process: GO:0006032 - chitin catabolic process [Evidence IEA];GO_process: GO:0005975 - carbohydrate metabolic process [Evidence IEA]	SignalP(1-17,cutsite=ANA-VK,prob=0.8131)			GH18
gene_11982	gene_11982-T1	mRNA	Chr_9	2301505	2302575	+		hypothetical protein						ENOG41			SignalP(1-17,cutsite=ANA-YN,prob=0.9456)
gene_02863	gene_02863-T1	mRNA	Chr_2	1453894	1455359	+		hypothetical protein					IPR011050 Pectin lyase fold/virulence factor;IPR012334 Pectin lyase fold	ENOG41			SignalP(1-17,cutsite=AQA-AQ,prob=0.8967)			PL1
gene_09735	gene_09735-T1	mRNA	Chr_8	75642	79511	+		hypothetical protein				PF01055;PF16863	IPR000322 Glycoside hydrolase family 31;IPR011013 Galactose mutarotase-like domain superfamily;IPR017853 Glycoside hydrolase superfamily;IPR031727 Galactose mutarotase, N-terminal barrel			GO_function: GO:0030246 - carbohydrate binding [Evidence IEA];GO_function: GO:0003824 - catalytic activity [Evidence IEA];GO_function: GO:0004553 - hydrolase activity, hydrolyzing O-glycosyl compounds [Evidence IEA];GO_process: GO:0005975 - carbohydrate metabolic process [Evidence IEA]	SignalP(1-17,cutsite=AQA-ES,prob=0.8347)			GH31
gene_12015	gene_12015-T1	mRNA	Chr_9	2380308	2381606	-	PEP4	saccharopepsin				PF00026;PF14543	IPR001461 Aspartic peptidase A1 family;IPR001969 Aspartic peptidase, active site;IPR021109 Aspartic peptidase domain superfamily;IPR033121 Peptidase family A1 domain			GO_function: GO:0004190 - aspartic-type endopeptidase activity [Evidence IEA];GO_process: GO:0006508 - proteolysis [Evidence IEA]	SignalP(1-17,cutsite=AQA-GV,prob=0.9132)		A01A
gene_07588	gene_07588-T1	mRNA	Chr_5	4313196	4314582	+		hypothetical protein				PF02469	IPR000782 FAS1 domain	ENOG41			SignalP(1-17,cutsite=AQS-DL,prob=0.3417)
gene_11628	gene_11628-T1	mRNA	Chr_9	1247950	1249871	-		hypothetical protein				PF00264;PF18132	IPR002227 Tyrosinase copper-binding domain;IPR008922 Uncharacterised domain, di-copper centre			GO_function: GO:0016491 - oxidoreductase activity [Evidence IEA];GO_process: GO:0008152 - metabolic process [Evidence IEA]	SignalP(1-17,cutsite=AQS-YN,prob=0.6828)
gene_01113	gene_01113-T1	mRNA	Chr_1	3212251	3213922	-		hypothetical protein				PF00734;PF00840	IPR000254 Cellulose-binding domain, fungal;IPR001722 Glycoside hydrolase, family 7;IPR013320 Concanavalin A-like lectin/glucanase domain superfamily			GO_component: GO:0005576 - extracellular region [Evidence IEA];GO_function: GO:0030248 - cellulose binding [Evidence IEA];GO_function: GO:0004553 - hydrolase activity, hydrolyzing O-glycosyl compounds [Evidence IEA];GO_process: GO:0005975 - carbohydrate metabolic process [Evidence IEA]	SignalP(1-17,cutsite=ARA-QQ,prob=0.9062)			GH7
gene_15433	gene_15433-T1	mRNA	Chr_12	1560766	1561251	+		hypothetical protein						ENOG41			SignalP(1-17,cutsite=ASA-AD,prob=0.8087)
gene_05620	gene_05620-T1	mRNA	Chr_4	4120494	4121396	+		hypothetical protein				PF11937	IPR021851 Protein of unknown function DUF3455	ENOG41			SignalP(1-17,cutsite=ASA-AP,prob=0.7948)
gene_12309	gene_12309-T1	mRNA	Chr_9	3174820	3175653	+		hypothetical protein						ENOG41			SignalP(1-17,cutsite=ASA-AP,prob=0.8329)
gene_11497	gene_11497-T1	mRNA	Chr_9	895517	896524	+		hypothetical protein				PF13668	IPR009078 Ferritin-like superfamily;IPR012347 Ferritin-like	ENOG41			SignalP(1-17,cutsite=ASA-AP,prob=0.9029)
gene_04447	gene_04447-T1	mRNA	Chr_4	956619	958299	-		hypothetical protein				PF00732;PF05199	IPR000172 Glucose-methanol-choline oxidoreductase, N-terminal;IPR007867 Glucose-methanol-choline oxidoreductase, C-terminal;IPR016040 NAD(P)-binding domain;IPR023753 FAD/NAD(P)-binding domain			GO_function: GO:0050660 - flavin adenine dinucleotide binding [Evidence IEA];GO_function: GO:0016491 - oxidoreductase activity [Evidence IEA];GO_function: GO:0016614 - oxidoreductase activity, acting on CH-OH group of donors [Evidence IEA];GO_process: GO:0055114 - oxidation-reduction process [Evidence IEA]	SignalP(1-17,cutsite=ASA-GN,prob=0.7880)			AA3;AA8
gene_04567	gene_04567-T1	mRNA	Chr_4	1290104	1291333	-		hypothetical protein						ENOG41			SignalP(1-17,cutsite=ASA-HM,prob=0.3740)			AA11
gene_05736	gene_05736-T1	mRNA	Chr_4	4450373	4452044	+		hypothetical protein				PF02836;PF03198;PF07983	IPR004886 Glucanosyltransferase;IPR012946 X8 domain;IPR013781 None;IPR017853 Glycoside hydrolase superfamily	ENOG41		GO_process: GO:0005975 - carbohydrate metabolic process [Evidence IEA]	SignalP(1-17,cutsite=ASA-KL,prob=0.4775)			CBM43;GH72
gene_15163	gene_15163-T1	mRNA	Chr_12	945826	946785	+		hypothetical protein				PF01328	IPR000028 Chloroperoxidase	ENOG41		GO_function: GO:0004601 - peroxidase activity [Evidence IEA]	SignalP(1-17,cutsite=ASA-LP,prob=0.7007)
gene_07700	gene_07700-T1	mRNA	Chr_5	4603355	4604805	+		hypothetical protein				PF12697	IPR022742 Serine aminopeptidase, S33;IPR029058 Alpha/Beta hydrolase fold	ENOG41			SignalP(1-17,cutsite=ASA-RK,prob=0.8247)
gene_06340	gene_06340-T1	mRNA	Chr_5	582267	583602	+		hypothetical protein				PF00187	IPR001002 Chitin-binding, type 1	ENOG41		GO_function: GO:0008061 - chitin binding [Evidence IEA]	SignalP(1-17,cutsite=ASA-SF,prob=0.6591)
gene_09713	gene_09713-T1	mRNA	Chr_8	29838	30521	-		hypothetical protein						ENOG41			SignalP(1-17,cutsite=ASA-SP,prob=0.6165)
gene_11449	gene_11449-T1	mRNA	Chr_9	790187	791761	+		hypothetical protein				PF02225;PF04389	IPR003137 PA domain;IPR007484 Peptidase M28;IPR029514 Aminopeptidase Y			GO_function: GO:0004177 - aminopeptidase activity [Evidence IEA]	SignalP(1-17,cutsite=ASA-TK,prob=0.7204)		M28A
gene_02344	gene_02344-T1	mRNA	Chr_2	126596	127750	-		hypothetical protein				PF00150;PF02836;PF13204	IPR001547 Glycoside hydrolase, family 5;IPR013781 None;IPR017853 Glycoside hydrolase superfamily			GO_function: GO:0004553 - hydrolase activity, hydrolyzing O-glycosyl compounds [Evidence IEA];GO_process: GO:0005975 - carbohydrate metabolic process [Evidence IEA]	SignalP(1-17,cutsite=ASA-VK,prob=0.4045)			GH5
gene_10016	gene_10016-T1	mRNA	Chr_8	788244	789582	+		hypothetical protein				PF00150	IPR001547 Glycoside hydrolase, family 5;IPR013781 None;IPR017853 Glycoside hydrolase superfamily			GO_function: GO:0004553 - hydrolase activity, hydrolyzing O-glycosyl compounds [Evidence IEA];GO_process: GO:0005975 - carbohydrate metabolic process [Evidence IEA]	SignalP(1-17,cutsite=ASA-WL,prob=0.7739)			GH5
gene_12772	gene_12772-T1	mRNA	Chr_10	872314	873300	+		hypothetical protein				PF00544	IPR002022 Pectate lyase;IPR011050 Pectin lyase fold/virulence factor;IPR012334 Pectin lyase fold				SignalP(1-17,cutsite=ATA-CP,prob=0.3463)			PL1
gene_13504	gene_13504-T1	mRNA	Chr_10	2891315	2892391	-		hypothetical protein						ENOG41			SignalP(1-17,cutsite=ATA-DV,prob=0.8333)
gene_13776	gene_13776-T1	mRNA	Chr_11	561121	562155	+		hypothetical protein						ENOG41			SignalP(1-17,cutsite=ATA-QL,prob=0.5037)
gene_07744	gene_07744-T1	mRNA	Chr_5	4726359	4728133	+		hypothetical protein				PF00295	IPR000743 Glycoside hydrolase, family 28;IPR011050 Pectin lyase fold/virulence factor;IPR012334 Pectin lyase fold			GO_function: GO:0004650 - polygalacturonase activity [Evidence IEA];GO_process: GO:0005975 - carbohydrate metabolic process [Evidence IEA]	SignalP(1-17,cutsite=ATA-QL,prob=0.6798)			GH28
gene_05871	gene_05871-T1	mRNA	Chr_4	4774279	4775547	+		hypothetical protein				PF02469	IPR000782 FAS1 domain	ENOG41			SignalP(1-17,cutsite=ATA-QS,prob=0.5545)
gene_09792	gene_09792-T1	mRNA	Chr_8	256338	257535	+		hypothetical protein				PF04389	IPR007484 Peptidase M28				SignalP(1-17,cutsite=ATA-TA,prob=0.4033)		M28E
gene_15560	gene_15560-T1	mRNA	Chr_12	1838653	1840017	+		hypothetical protein						ENOG41			SignalP(1-17,cutsite=ATA-TP,prob=0.6832)
gene_15190	gene_15190-T1	mRNA	Chr_12	1004758	1006386	-		hypothetical protein				PF00246	IPR000834 Peptidase M14, carboxypeptidase A	ENOG41		GO_function: GO:0008270 - zinc ion binding [Evidence IEA];GO_function: GO:0004181 - metallocarboxypeptidase activity [Evidence IEA];GO_process: GO:0006508 - proteolysis [Evidence IEA]	SignalP(1-17,cutsite=ATA-VP,prob=0.8029)		M14A
gene_09434	gene_09434-T1	mRNA	Chr_7	3772053	3772713	+		hypothetical protein						ENOG41			SignalP(1-17,cutsite=AVA-AP,prob=0.3397)
gene_14984	gene_14984-T1	mRNA	Chr_12	514742	516774	-		hypothetical protein				PF00732;PF05199	IPR000172 Glucose-methanol-choline oxidoreductase, N-terminal;IPR007867 Glucose-methanol-choline oxidoreductase, C-terminal;IPR012132 Glucose-methanol-choline oxidoreductase;IPR023753 FAD/NAD(P)-binding domain	ENOG41		GO_function: GO:0050660 - flavin adenine dinucleotide binding [Evidence IEA];GO_function: GO:0016491 - oxidoreductase activity [Evidence IEA];GO_function: GO:0016614 - oxidoreductase activity, acting on CH-OH group of donors [Evidence IEA];GO_process: GO:0055114 - oxidation-reduction process [Evidence IEA]	SignalP(1-17,cutsite=AVA-AP,prob=0.5879)			AA3
gene_15638	gene_15638-T1	mRNA	Chr_12	2036843	2037927	+		hypothetical protein				PF01083	IPR000675 Cutinase/acetylxylan esterase;IPR029058 Alpha/Beta hydrolase fold			GO_function: GO:0016787 - hydrolase activity [Evidence IEA];GO_process: GO:0008152 - metabolic process [Evidence IEA]	SignalP(1-17,cutsite=AVA-AP,prob=0.6193)			CE5
gene_20069	gene_20069-T1	mRNA	Contig68	1421499	1422251	-		hypothetical protein				PF00188	IPR001283 Cysteine-rich secretory protein-related;IPR002413 Venom allergen 5-like;IPR014044 CAP domain;IPR034113 Golgi-associated plant pathogenesis-related protein 1, SCP domain				SignalP(1-17,cutsite=AVA-AP,prob=0.8236)
gene_17138	gene_17138-T1	mRNA	Contig1	1138529	1139281	-		hypothetical protein				PF00188	IPR001283 Cysteine-rich secretory protein-related;IPR002413 Venom allergen 5-like;IPR014044 CAP domain;IPR034113 Golgi-associated plant pathogenesis-related protein 1, SCP domain				SignalP(1-17,cutsite=AVA-AP,prob=0.8530)
gene_07985	gene_07985-T1	mRNA	Contig9	406323	407075	-		hypothetical protein				PF00188	IPR001283 Cysteine-rich secretory protein-related;IPR014044 CAP domain;IPR034113 Golgi-associated plant pathogenesis-related protein 1, SCP domain				SignalP(1-17,cutsite=AVA-AP,prob=0.8530)
gene_18380	gene_18380-T1	mRNA	Contig22	59439	59984	-		hypothetical protein									SignalP(1-17,cutsite=AVA-EE,prob=0.9021)
gene_18845	gene_18845-T1	mRNA	Contig25	363291	363836	+		hypothetical protein									SignalP(1-17,cutsite=AVA-EE,prob=0.9021)
gene_12405	gene_12405-T1	mRNA	Chr_9	3475460	3476106	+		hypothetical protein						ENOG41			SignalP(1-17,cutsite=AVA-GP,prob=0.7469)
gene_14463	gene_14463-T1	mRNA	Chr_11	2236438	2238372	-		hypothetical protein						ENOG41			SignalP(1-17,cutsite=AVA-GP,prob=0.8599)
gene_11241	gene_11241-T1	mRNA	Chr_9	285168	286420	+		hypothetical protein				PF00775	IPR000627 Intradiol ring-cleavage dioxygenase, C-terminal;IPR015889 Intradiol ring-cleavage dioxygenase, core	ENOG41		GO_function: GO:0016702 - oxidoreductase activity, acting on single donors with incorporation of molecular oxygen, incorporation of two atoms of oxygen [Evidence IEA];GO_function: GO:0008199 - ferric iron binding [Evidence IEA];GO_function: GO:0005506 - iron ion binding [Evidence IEA];GO_function: GO:0003824 - catalytic activity [Evidence IEA];GO_process: GO:0055114 - oxidation-reduction process …	SignalP(1-17,cutsite=AVA-HP,prob=0.5871)
gene_08602	gene_08602-T1	mRNA	Chr_7	1388556	1389434	-		hypothetical protein					IPR009009 RlpA-like protein, double-psi beta-barrel domain	ENOG41			SignalP(1-17,cutsite=AVA-QP,prob=0.5167)
gene_13387	gene_13387-T1	mRNA	Chr_10	2585946	2587025	-		hypothetical protein				PF00544	IPR002022 Pectate lyase;IPR011050 Pectin lyase fold/virulence factor;IPR012334 Pectin lyase fold				SignalP(1-17,cutsite=AVA-SP,prob=0.4156)			PL1
gene_08351	gene_08351-T1	mRNA	Chr_7	775654	776468	+		hypothetical protein						ENOG41			SignalP(1-17,cutsite=AVA-SV,prob=0.6807)
gene_06409	gene_06409-T1	mRNA	Chr_5	780115	781326	-		hypothetical protein					IPR013781 None;IPR017853 Glycoside hydrolase superfamily			GO_process: GO:0005975 - carbohydrate metabolic process [Evidence IEA]	SignalP(1-17,cutsite=AVA-TP,prob=0.4312)			GH5
gene_13872	gene_13872-T1	mRNA	Chr_11	772040	772696	-		hypothetical protein									SignalP(1-17,cutsite=AVS-AP,prob=0.7201)
gene_04110	gene_04110-T1	mRNA	Chr_4	174069	174703	-		hypothetical protein						ENOG41			SignalP(1-17,cutsite=AWA-SP,prob=0.8157)
gene_14115	gene_14115-T1	mRNA	Chr_11	1388291	1389587	+		hypothetical protein				PF03211	IPR004898 Pectate lyase PlyH/PlyE-like;IPR011050 Pectin lyase fold/virulence factor;IPR012334 Pectin lyase fold	ENOG41		GO_component: GO:0005576 - extracellular region [Evidence IEA];GO_function: GO:0030570 - pectate lyase activity [Evidence IEA]	SignalP(1-17,cutsite=AYA-AP,prob=0.7014)			PL3
gene_09821	gene_09821-T1	mRNA	Chr_8	332616	333029	-		hypothetical protein				PF06766	IPR010636 Cerato-ulmin hydrophobin family	ENOG41		GO_component: GO:0005576 - extracellular region [Evidence IEA]	SignalP(1-17,cutsite=AYA-LP,prob=0.7367)
gene_06260	gene_06260-T1	mRNA	Chr_5	386807	389547	-		hypothetical protein				PF00933;PF01915;PF14310	IPR001764 Glycoside hydrolase, family 3, N-terminal;IPR002772 Glycoside hydrolase family 3 C-terminal domain;IPR017853 Glycoside hydrolase superfamily;IPR026891 Fibronectin type III-like domain			GO_function: GO:0004553 - hydrolase activity, hydrolyzing O-glycosyl compounds [Evidence IEA];GO_process: GO:0005975 - carbohydrate metabolic process [Evidence IEA]	SignalP(1-17,cutsite=AYA-QD,prob=0.8623)			GH3
gene_02679	gene_02679-T1	mRNA	Chr_2	954809	955736	-		hypothetical protein				PF01828	IPR000250 Peptidase G1;IPR013320 Concanavalin A-like lectin/glucanase domain superfamily	ENOG41		GO_function: GO:0004190 - aspartic-type endopeptidase activity [Evidence IEA];GO_process: GO:0006508 - proteolysis [Evidence IEA]	SignalP(1-17,cutsite=CAA-KD,prob=0.6225)		G01
gene_02367	gene_02367-T1	mRNA	Chr_2	177450	178408	+		hypothetical protein				PF12849	IPR024370 PBP domain	ENOG41			SignalP(1-17,cutsite=CFA-VT,prob=0.8701)
gene_15471	gene_15471-T1	mRNA	Chr_12	1638098	1638604	+		hypothetical protein					IPR001128 Cytochrome P450	ENOG41		GO_function: GO:0005506 - iron ion binding [Evidence IEA];GO_function: GO:0020037 - heme binding [Evidence IEA];GO_function: GO:0016705 - oxidoreductase activity, acting on paired donors, with incorporation or reduction of molecular oxygen [Evidence IEA];GO_process: GO:0055114 - oxidation-reduction process [Evidence IEA]	SignalP(1-17,cutsite=CIA-FS,prob=0.5708)
gene_15769	gene_15769-T1	mRNA	Chr_13	42359	42763	+		hypothetical protein						ENOG41			SignalP(1-17,cutsite=CLA-AP,prob=0.9775)
gene_12559	gene_12559-T1	mRNA	Chr_10	292288	294393	-		hypothetical protein				PF09286	IPR000209 Peptidase S8/S53 domain;IPR009020 None;IPR015366 Peptidase S53, activation domain;IPR030400 Sedolisin domain			GO_function: GO:0004252 - serine-type endopeptidase activity [Evidence IEA];GO_function: GO:0008236 - serine-type peptidase activity [Evidence IEA];GO_process: GO:0006508 - proteolysis [Evidence IEA]	SignalP(1-17,cutsite=CMG-EE,prob=0.9482)		S53
gene_05477	gene_05477-T1	mRNA	Chr_4	3694043	3694795	-		hypothetical protein						ENOG41			SignalP(1-17,cutsite=CNA-TE,prob=0.9178)
gene_04061	gene_04061-T1	mRNA	Chr_4	25369	26451	+		hypothetical protein						ENOG41			SignalP(1-17,cutsite=CRA-AT,prob=0.9313)
gene_16351	gene_16351-T1	mRNA	Chr_13	1497500	1499367	-		hypothetical protein				PF00328	IPR000560 Histidine phosphatase superfamily, clade-2;IPR016274 Histidine acid phosphatase, eukaryotic;IPR029033 Histidine phosphatase superfamily;IPR033379 Histidine acid phosphatase active site			GO_function: GO:0003993 - acid phosphatase activity [Evidence IEA];GO_function: GO:0016791 - phosphatase activity [Evidence IEA]	SignalP(1-17,cutsite=CSA-RS,prob=0.4100)
gene_00388	gene_00388-T1	mRNA	Chr_1	1098945	1099139	-		hypothetical protein									SignalP(1-17,cutsite=CYA-SQ,prob=0.4942)
gene_15577	gene_15577-T1	mRNA	Chr_12	1870411	1870817	-		hypothetical protein						ENOG41			SignalP(1-17,cutsite=GAA-TP,prob=0.4767)
gene_14274	gene_14274-T1	mRNA	Chr_11	1782015	1782809	+		hypothetical protein				PF14021	IPR025331 Tuberculosis necrotizing toxin	ENOG41			SignalP(1-17,cutsite=GLA-LY,prob=0.7964)
gene_09437	gene_09437-T1	mRNA	Chr_7	3777302	3778174	+		hypothetical protein				PF12697	IPR000073 Alpha/beta hydrolase fold-1;IPR029058 Alpha/Beta hydrolase fold	ENOG41			SignalP(1-17,cutsite=GLA-TR,prob=0.2961)		S33
gene_02523	gene_02523-T1	mRNA	Chr_2	584181	585071	+		hypothetical protein						ENOG41			SignalP(1-17,cutsite=GYA-TP,prob=0.7866)
gene_09863	gene_09863-T1	mRNA	Chr_8	433721	434200	-		hypothetical protein						ENOG41			SignalP(1-17,cutsite=IAA-MP,prob=0.6755)
gene_05049	gene_05049-T1	mRNA	Chr_4	2674447	2676358	+		hypothetical protein				PF01731	IPR002640 Arylesterase;IPR011042 Six-bladed beta-propeller, TolB-like			GO_function: GO:0004064 - arylesterase activity [Evidence IEA]	SignalP(1-17,cutsite=IAS-FV,prob=0.1323)
gene_14214	gene_14214-T1	mRNA	Chr_11	1631123	1631641	-		hypothetical protein						ENOG41			SignalP(1-17,cutsite=ILA-QT,prob=0.7451)
gene_15756	gene_15756-T1	mRNA	Chr_12	2419102	2420064	-		hypothetical protein									SignalP(1-17,cutsite=IMA-AP,prob=0.6515)
gene_13983	gene_13983-T1	mRNA	Chr_11	1079014	1079459	+		hypothetical protein						ENOG41			SignalP(1-17,cutsite=IVA-AP,prob=0.7002)
gene_15463	gene_15463-T1	mRNA	Chr_12	1623368	1626076	+		hypothetical protein				PF00082;PF02225;PF06280	IPR000209 Peptidase S8/S53 domain;IPR003137 PA domain;IPR010435 Fn3-like domain;IPR015500 Peptidase S8, subtilisin-related;IPR022398 Peptidase S8, subtilisin, His-active site;IPR023827 Peptidase S8, subtilisin, Asp-active site;IPR023828 Peptidase S8, subtilisin, Ser-active site;IPR034187 PoSI-like peptidase domain	ENOG41		GO_component: GO:0016020 - membrane [Evidence IEA];GO_component: GO:0005618 - cell wall [Evidence IEA];GO_function: GO:0004252 - serine-type endopeptidase activity [Evidence IEA];GO_process: GO:0006508 - proteolysis [Evidence IEA]	SignalP(1-17,cutsite=SAA-VQ,prob=0.6436)		S08A
gene_13383	gene_13383-T1	mRNA	Chr_10	2575915	2579259	-		hypothetical protein				PF01301;PF10435;PF13363;PF13364	IPR001944 Glycoside hydrolase, family 35;IPR008979 Galactose-binding-like domain superfamily;IPR013781 None;IPR017853 Glycoside hydrolase superfamily;IPR018954 Beta-galactosidase, domain 2;IPR019801 Glycoside hydrolase, family 35, conserved site;IPR025300 Beta-galactosidase jelly roll domain;IPR025972 Beta-galactosidase, domain 3;IPR031330 Glycoside hydrolase 35, catalytic domain	ENOG41		GO_function: GO:0004553 - hydrolase activity, hydrolyzing O-glycosyl compounds [Evidence IEA];GO_process: GO:0005975 - carbohydrate metabolic process [Evidence IEA]	SignalP(1-17,cutsite=SHA-KN,prob=0.6130)			GH35
gene_11228	gene_11228-T1	mRNA	Chr_9	261980	262366	+		hypothetical protein						ENOG41			SignalP(1-17,cutsite=SHA-TP,prob=0.9076)
gene_04259	gene_04259-T1	mRNA	Chr_4	522700	524871	-		hypothetical protein				PF00187;PF01522	IPR001002 Chitin-binding, type 1;IPR002509 NodB homology domain;IPR011330 Glycoside hydrolase/deacetylase, beta/alpha-barrel;IPR018371 Chitin-binding, type 1, conserved site			GO_function: GO:0008061 - chitin binding [Evidence IEA];GO_function: GO:0003824 - catalytic activity [Evidence IEA];GO_function: GO:0016810 - hydrolase activity, acting on carbon-nitrogen (but not peptide) bonds [Evidence IEA];GO_process: GO:0005975 - carbohydrate metabolic process [Evidence IEA]	SignalP(1-17,cutsite=SIA-SP,prob=0.5425)			CE4
gene_09674	gene_09674-T1	mRNA	Chr_7	4392919	4394265	-		hypothetical protein					IPR011042 Six-bladed beta-propeller, TolB-like	ENOG41			SignalP(1-17,cutsite=SLA-IS,prob=0.4288)
gene_05110	gene_05110-T1	mRNA	Chr_4	2824889	2825767	-		hypothetical protein					IPR013320 Concanavalin A-like lectin/glucanase domain superfamily	ENOG41			SignalP(1-17,cutsite=SLA-LD,prob=0.9370)
gene_15162	gene_15162-T1	mRNA	Chr_12	943590	945473	+		hypothetical protein					IPR002213 UDP-glucuronosyl/UDP-glucosyltransferase			GO_function: GO:0016758 - transferase activity, transferring hexosyl groups [Evidence IEA];GO_process: GO:0008152 - metabolic process [Evidence IEA]	SignalP(1-17,cutsite=SLA-YF,prob=0.4875)
gene_16774	gene_16774-T1	mRNA	Contig32	652664	653548	+		hypothetical protein				PF00959	IPR002196 Glycoside hydrolase, family 24;IPR023346 Lysozyme-like domain superfamily;IPR023347 None			GO_function: GO:0003796 - lysozyme activity [Evidence IEA];GO_process: GO:0016998 - cell wall macromolecule catabolic process [Evidence IEA];GO_process: GO:0009253 - peptidoglycan catabolic process [Evidence IEA]	SignalP(1-17,cutsite=SNA-AF,prob=0.6352)
gene_09529	gene_09529-T1	mRNA	Chr_7	4011330	4011926	-		hypothetical protein					IPR003609 PAN/Apple domain	ENOG41			SignalP(1-17,cutsite=SNA-SP,prob=0.4144)
gene_06295	gene_06295-T1	mRNA	Chr_5	465807	471268	-		hypothetical protein				PF00023;PF05729;PF12796;PF13606;PF13637;PF13857;PF14479	IPR002110 Ankyrin repeat;IPR007111 NACHT nucleoside triphosphatase;IPR020683 Ankyrin repeat-containing domain;IPR027417 P-loop containing nucleoside triphosphate hydrolase;IPR029498 Prion-inhibition and propagation, HeLo domain	ENOG41		GO_function: GO:0005515 - protein binding [Evidence IEA]	SignalP(1-17,cutsite=STC-MD,prob=0.3618)
gene_07696	gene_07696-T1	mRNA	Chr_5	4594651	4596428	+		hypothetical protein				PF00026;PF14543	IPR001461 Aspartic peptidase A1 family;IPR001969 Aspartic peptidase, active site;IPR021109 Aspartic peptidase domain superfamily;IPR033121 Peptidase family A1 domain;IPR034163 Aspergillopepsin-like catalytic domain	ENOG41		GO_function: GO:0004190 - aspartic-type endopeptidase activity [Evidence IEA];GO_process: GO:0006508 - proteolysis [Evidence IEA]	SignalP(1-17,cutsite=STG-IP,prob=0.4676)		A01A
gene_01903	gene_01903-T1	mRNA	Chr_1	5376108	5376587	-		hypothetical protein						ENOG41			SignalP(1-17,cutsite=TDS-KQ,prob=0.6509)
gene_03944	gene_03944-T1	mRNA	Chr_2	4572418	4573612	+		hypothetical protein						ENOG41			SignalP(1-17,cutsite=TEA-LG,prob=0.4889)
gene_07821	gene_07821-T1	mRNA	Chr_5	5011157	5012010	-		hypothetical protein						ENOG41			SignalP(1-17,cutsite=TGA-IP,prob=0.6228)
gene_02360	gene_02360-T1	mRNA	Chr_2	157688	158287	-		hypothetical protein									SignalP(1-17,cutsite=TIA-AP,prob=0.2798)
gene_13580	gene_13580-T1	mRNA	Chr_11	85518	86756	-		hypothetical protein				PF00082;PF05922	IPR000209 Peptidase S8/S53 domain;IPR009020 None;IPR010259 Peptidase S8 propeptide/proteinase inhibitor I9;IPR015500 Peptidase S8, subtilisin-related;IPR023827 Peptidase S8, subtilisin, Asp-active site;IPR023828 Peptidase S8, subtilisin, Ser-active site;IPR034193 Proteinase K-like catalytic domain	ENOG41		GO_function: GO:0004252 - serine-type endopeptidase activity [Evidence IEA];GO_process: GO:0006508 - proteolysis [Evidence IEA]	SignalP(1-17,cutsite=TLA-LP,prob=0.6142)		S08A
gene_16840	gene_16840-T1	mRNA	Contig52	136699	136935	+		hypothetical protein						ENOG41			SignalP(1-17,cutsite=TLA-QP,prob=0.7743)
gene_09591	gene_09591-T1	mRNA	Chr_7	4178474	4179238	+		hypothetical protein				PF03211	IPR004898 Pectate lyase PlyH/PlyE-like;IPR011050 Pectin lyase fold/virulence factor;IPR012334 Pectin lyase fold			GO_component: GO:0005576 - extracellular region [Evidence IEA];GO_function: GO:0030570 - pectate lyase activity [Evidence IEA]	SignalP(1-17,cutsite=TMA-SP,prob=0.7483)			PL3
gene_15370	gene_15370-T1	mRNA	Chr_12	1398401	1399825	-		hypothetical protein						ENOG41			SignalP(1-17,cutsite=TQA-QW,prob=0.9471)
gene_15658	gene_15658-T1	mRNA	Chr_12	2082175	2084362	-		hypothetical protein				PF00149;PF14008;PF16656	IPR004843 Calcineurin-like phosphoesterase domain, ApaH type;IPR008963 Purple acid phosphatase-like, N-terminal;IPR015914 Purple acid phosphatase, N-terminal;IPR025733 Iron/zinc purple acid phosphatase-like C-terminal domain;IPR029052 Metallo-dependent phosphatase-like			GO_function: GO:0003993 - acid phosphatase activity [Evidence IEA];GO_function: GO:0046872 - metal ion binding [Evidence IEA];GO_function: GO:0016787 - hydrolase activity [Evidence IEA]	SignalP(1-17,cutsite=TRA-VP,prob=0.8517)
gene_15339	gene_15339-T1	mRNA	Chr_12	1325811	1326182	-		hypothetical protein						ENOG41			SignalP(1-17,cutsite=TSA-QY,prob=0.8909)
gene_09908	gene_09908-T1	mRNA	Chr_8	549176	549625	-		hypothetical protein						ENOG41			SignalP(1-17,cutsite=TVA-AP,prob=0.5113)
gene_05332	gene_05332-T1	mRNA	Chr_4	3370044	3371207	+		hypothetical protein				PF00544	IPR002022 Pectate lyase;IPR011050 Pectin lyase fold/virulence factor;IPR012334 Pectin lyase fold				SignalP(1-17,cutsite=TVA-FP,prob=0.5482)			PL1
gene_14061	gene_14061-T1	mRNA	Chr_11	1256395	1257824	-		hypothetical protein				PF00246	IPR000834 Peptidase M14, carboxypeptidase A	ENOG41		GO_function: GO:0008270 - zinc ion binding [Evidence IEA];GO_function: GO:0004181 - metallocarboxypeptidase activity [Evidence IEA];GO_process: GO:0006508 - proteolysis [Evidence IEA]	SignalP(1-17,cutsite=VAA-KV,prob=0.7367)		M14A
gene_07704	gene_07704-T1	mRNA	Chr_5	4612644	4615377	-		hypothetical protein				PF00450	IPR001563 Peptidase S10, serine carboxypeptidase;IPR029058 Alpha/Beta hydrolase fold	ENOG41		GO_function: GO:0004185 - serine-type carboxypeptidase activity [Evidence IEA];GO_process: GO:0006508 - proteolysis [Evidence IEA]	SignalP(1-17,cutsite=VAA-QE,prob=0.5999)		S10
gene_01094	gene_01094-T1	mRNA	Chr_1	3151422	3152250	-		hypothetical protein				PF05730	IPR008427 Extracellular membrane protein, CFEM domain				SignalP(1-17,cutsite=VAA-QQ,prob=0.7805)
gene_03196	gene_03196-T1	mRNA	Chr_2	2469477	2470859	+		hypothetical protein						ENOG41			SignalP(1-17,cutsite=VAA-QT,prob=0.6959)
gene_13929	gene_13929-T1	mRNA	Chr_11	952248	952934	+		hypothetical protein				PF01822	IPR002889 Carbohydrate-binding WSC				SignalP(1-17,cutsite=VAA-RD,prob=0.4725)
gene_15441	gene_15441-T1	mRNA	Chr_12	1571357	1573402	-		hypothetical protein				PF03572	IPR005151 Tail specific protease;IPR029045 ClpP/crotonase-like domain superfamily	ENOG41		GO_function: GO:0008236 - serine-type peptidase activity [Evidence IEA];GO_process: GO:0006508 - proteolysis [Evidence IEA]	SignalP(1-17,cutsite=VAA-SS,prob=0.6432)
gene_02967	gene_02967-T1	mRNA	Chr_2	1764061	1766505	+		hypothetical protein				PF12708;PF13229	IPR011050 Pectin lyase fold/virulence factor;IPR012334 Pectin lyase fold;IPR024535 Pectate lyase superfamily protein				SignalP(1-17,cutsite=VDA-RY,prob=0.9945)			GH55
gene_06258	gene_06258-T1	mRNA	Chr_5	378545	380495	-		hypothetical protein				PF00135	IPR002018 Carboxylesterase, type B;IPR019819 Carboxylesterase type B, conserved site;IPR029058 Alpha/Beta hydrolase fold				SignalP(1-17,cutsite=VEA-RS,prob=0.4982)		S09X
gene_13578	gene_13578-T1	mRNA	Chr_11	81785	83073	+		hypothetical protein				PF07470	IPR008928 Six-hairpin glycosidase superfamily;IPR010905 Glycosyl hydrolase, family 88;IPR012341 Six-hairpin glycosidase-like superfamily			GO_function: GO:0003824 - catalytic activity [Evidence IEA]	SignalP(1-17,cutsite=VFA-AG,prob=0.5872)			GH105
gene_00474	gene_00474-T1	mRNA	Chr_1	1329762	1330425	+		hypothetical protein					IPR002048 EF-hand domain;IPR011992 EF-hand domain pair	ENOG41		GO_function: GO:0005509 - calcium ion binding [Evidence IEA]	SignalP(1-17,cutsite=VFA-HG,prob=0.3339)
gene_04505	gene_04505-T1	mRNA	Chr_4	1123496	1125086	+		hypothetical protein				PF03198	IPR004886 Glucanosyltransferase;IPR013781 None;IPR017853 Glycoside hydrolase superfamily	ENOG41		GO_process: GO:0005975 - carbohydrate metabolic process [Evidence IEA]	SignalP(1-17,cutsite=VGA-VP,prob=0.6516)			GH72
gene_17628	gene_17628-T1	mRNA	Contig1	3894150	3895674	-		hypothetical protein				PF00704	IPR001002 Chitin-binding, type 1;IPR001223 Glycoside hydrolase family 18, catalytic domain;IPR011583 Chitinase II;IPR013781 None;IPR017853 Glycoside hydrolase superfamily			GO_function: GO:0008061 - chitin binding [Evidence IEA];GO_function: GO:0004568 - chitinase activity [Evidence IEA];GO_function: GO:0004553 - hydrolase activity, hydrolyzing O-glycosyl compounds [Evidence IEA];GO_process: GO:0006032 - chitin catabolic process [Evidence IEA];GO_process: GO:0005975 - carbohydrate metabolic process [Evidence IEA]	SignalP(1-17,cutsite=VHA-AD,prob=0.8980)			GH18
gene_11496	gene_11496-T1	mRNA	Chr_9	894094	894483	-		hypothetical protein						ENOG41			SignalP(1-17,cutsite=VHA-AD,prob=0.9297)
gene_06286	gene_06286-T1	mRNA	Chr_5	447406	447667	-		hypothetical protein									SignalP(1-17,cutsite=VIA-AP,prob=0.6230)
gene_03999	gene_03999-T1	mRNA	Chr_2	4727497	4728573	+		hypothetical protein						ENOG41			SignalP(1-17,cutsite=VIS-DP,prob=0.7657)
gene_12414	gene_12414-T1	mRNA	Chr_9	3493986	3495116	-	PG1	Polygalacturonase 1				PF00295	IPR000743 Glycoside hydrolase, family 28;IPR006626 Parallel beta-helix repeat;IPR011050 Pectin lyase fold/virulence factor;IPR012334 Pectin lyase fold			GO_function: GO:0004650 - polygalacturonase activity [Evidence IEA];GO_process: GO:0005975 - carbohydrate metabolic process [Evidence IEA]	SignalP(1-17,cutsite=VLA-AP,prob=0.4240)			GH28
gene_07686	gene_07686-T1	mRNA	Chr_5	4561390	4562399	-		hypothetical protein						ENOG41			SignalP(1-17,cutsite=VLA-AP,prob=0.9607)
gene_13353	gene_13353-T1	mRNA	Chr_10	2502358	2504296	+		hypothetical protein				PF01565;PF08031	IPR006094 FAD linked oxidase, N-terminal;IPR012951 Berberine/berberine-like;IPR016166 FAD-binding domain, PCMH-type;IPR016169 FAD-binding, type PCMH, subdomain 2	ENOG41		GO_function: GO:0050660 - flavin adenine dinucleotide binding [Evidence IEA];GO_function: GO:0016614 - oxidoreductase activity, acting on CH-OH group of donors [Evidence IEA];GO_function: GO:0016491 - oxidoreductase activity [Evidence IEA];GO_function: GO:0003824 - catalytic activity [Evidence IEA];GO_process: GO:0055114 - oxidation-reduction process [Evidence IEA]	SignalP(1-17,cutsite=VLA-GS,prob=0.6247)
gene_10928	gene_10928-T1	mRNA	Chr_8	3378070	3378638	+		hypothetical protein						ENOG41			SignalP(1-17,cutsite=VLA-LQ,prob=0.6119)
gene_11012	gene_11012-T1	mRNA	Chr_8	3640261	3641454	+		hypothetical protein				PF07470	IPR008928 Six-hairpin glycosidase superfamily;IPR010905 Glycosyl hydrolase, family 88;IPR012341 Six-hairpin glycosidase-like superfamily			GO_function: GO:0003824 - catalytic activity [Evidence IEA]	SignalP(1-17,cutsite=VLA-ND,prob=0.6385)			GH105
gene_12320	gene_12320-T1	mRNA	Chr_9	3195052	3195805	-		hypothetical protein				PF02982;PF13577	IPR004235 Scytalone dehydratase;IPR009959 Polyketide cyclase SnoaL-like;IPR032710 NTF2-like domain superfamily	ENOG41		GO_function: GO:0030411 - scytalone dehydratase activity [Evidence IEA];GO_process: GO:0006582 - melanin metabolic process [Evidence IEA]	SignalP(1-17,cutsite=VLA-SS,prob=0.4128)
gene_15836	gene_15836-T1	mRNA	Chr_13	238608	239748	+		hypothetical protein				PF17186	IPR023374 AttH-like domain superfamily;IPR033451 None				SignalP(1-17,cutsite=VLS-GV,prob=0.6135)
gene_14380	gene_14380-T1	mRNA	Chr_11	2032618	2033778	+		hypothetical protein					IPR008757 Peptidase M6-like, domain	ENOG41		GO_function: GO:0008233 - peptidase activity [Evidence IEA];GO_process: GO:0006508 - proteolysis [Evidence IEA]	SignalP(1-17,cutsite=VMA-AA,prob=0.5210)
gene_15878	gene_15878-T1	mRNA	Chr_13	346060	346387	-		hypothetical protein									SignalP(1-17,cutsite=VMA-ID,prob=0.9603)
gene_01496	gene_01496-T1	mRNA	Chr_1	4231727	4232649	-		hypothetical protein						ENOG41			SignalP(1-17,cutsite=VMA-SP,prob=0.6224)
gene_07711	gene_07711-T1	mRNA	Chr_5	4644756	4646954	-		hypothetical protein				PF01822	IPR002889 Carbohydrate-binding WSC	ENOG41			SignalP(1-17,cutsite=VMG-QR,prob=0.7853)
gene_09502	gene_09502-T1	mRNA	Chr_7	3941950	3942987	-		hypothetical protein				PF01083	IPR000675 Cutinase/acetylxylan esterase;IPR011150 Cutinase, monofunctional;IPR029058 Alpha/Beta hydrolase fold			GO_component: GO:0005576 - extracellular region [Evidence IEA];GO_function: GO:0050525 - cutinase activity [Evidence IEA];GO_function: GO:0016787 - hydrolase activity [Evidence IEA];GO_process: GO:0008152 - metabolic process [Evidence IEA]	SignalP(1-17,cutsite=VNA-IG,prob=0.8144)			CE5
gene_00122	gene_00122-T1	mRNA	Chr_1	360389	361806	+		hypothetical protein				PF01593;PF13450	IPR016040 NAD(P)-binding domain;IPR023753 FAD/NAD(P)-binding domain	ENOG41		GO_function: GO:0016491 - oxidoreductase activity [Evidence IEA];GO_process: GO:0055114 - oxidation-reduction process [Evidence IEA]	SignalP(1-17,cutsite=VQA-ID,prob=0.9237)
gene_04070	gene_04070-T1	mRNA	Chr_4	65304	65770	+		hypothetical protein									SignalP(1-17,cutsite=VQS-AP,prob=0.9015)
gene_18150	gene_18150-T1	mRNA	Contig15	53490	54488	+		hypothetical protein						ENOG41			SignalP(1-17,cutsite=VRA-AD,prob=0.8514)
gene_02398	gene_02398-T1	mRNA	Chr_2	280805	282048	-		hypothetical protein				PF00544	IPR002022 Pectate lyase;IPR011050 Pectin lyase fold/virulence factor;IPR012334 Pectin lyase fold				SignalP(1-17,cutsite=VRA-AG,prob=0.2768)			PL1
gene_09494	gene_09494-T1	mRNA	Chr_7	3922004	3923210	-		hypothetical protein				PF00734;PF02015	IPR000254 Cellulose-binding domain, fungal;IPR000334 Glycoside hydrolase, family 45;IPR009009 RlpA-like protein, double-psi beta-barrel domain	ENOG41		GO_component: GO:0005576 - extracellular region [Evidence IEA];GO_function: GO:0008810 - cellulase activity [Evidence IEA];GO_function: GO:0030248 - cellulose binding [Evidence IEA];GO_function: GO:0004553 - hydrolase activity, hydrolyzing O-glycosyl compounds [Evidence IEA];GO_process: GO:0005975 - carbohydrate metabolic process [Evidence IEA]	SignalP(1-17,cutsite=VSA-AS,prob=0.5180)			GH45
gene_15843	gene_15843-T1	mRNA	Chr_13	251318	252557	+		hypothetical protein						ENOG41			SignalP(1-17,cutsite=VSA-DV,prob=0.8268)
gene_19524	gene_19524-T1	mRNA	Contig56	403271	405046	+		hypothetical protein				PF03068	IPR004303 Protein-arginine deiminase;IPR013530 Protein-arginine deiminase, C-terminal;IPR013733 Protein-arginine deiminase (PAD), central domain;IPR018247 EF-Hand 1, calcium-binding site			GO_component: GO:0005737 - cytoplasm [Evidence IEA];GO_function: GO:0005509 - calcium ion binding [Evidence IEA];GO_function: GO:0004668 - protein-arginine deiminase activity [Evidence IEA];GO_process: GO:0018101 - protein citrullination [Evidence IEA]	SignalP(1-17,cutsite=VSA-GL,prob=0.4119)
gene_02686	gene_02686-T1	mRNA	Chr_2	970171	971448	-		hypothetical protein						ENOG41			SignalP(1-17,cutsite=VSA-GP,prob=0.6948)
gene_04071	gene_04071-T1	mRNA	Chr_4	67130	67667	-		hypothetical protein				PF01185	IPR001338 Hydrophobin	ENOG41		GO_component: GO:0009277 - fungal-type cell wall [Evidence IEA];GO_function: GO:0005199 - structural constituent of cell wall [Evidence IEA]	SignalP(1-17,cutsite=VSA-GP,prob=0.7416)
gene_13218	gene_13218-T1	mRNA	Chr_10	2177416	2177771	+		hypothetical protein									SignalP(1-17,cutsite=VSA-KP,prob=0.5042)
gene_05935	gene_05935-T1	mRNA	Chr_4	4909259	4909648	+	TH1	beta ketoadipyl CoA thiolase, th1				PF06766	IPR010636 Cerato-ulmin hydrophobin family	ENOG41		GO_component: GO:0005576 - extracellular region [Evidence IEA]	SignalP(1-17,cutsite=VSA-LP,prob=0.6916)
gene_08427	gene_08427-T1	mRNA	Chr_7	944546	946290	-		hypothetical protein				PF00331;PF00734	IPR000254 Cellulose-binding domain, fungal;IPR001000 Glycoside hydrolase family 10 domain;IPR013781 None;IPR017853 Glycoside hydrolase superfamily			GO_component: GO:0005576 - extracellular region [Evidence IEA];GO_function: GO:0030248 - cellulose binding [Evidence IEA];GO_function: GO:0004553 - hydrolase activity, hydrolyzing O-glycosyl compounds [Evidence IEA];GO_process: GO:0005975 - carbohydrate metabolic process [Evidence IEA]	SignalP(1-17,cutsite=VSA-QL,prob=0.6015)			GH10
gene_00821	gene_00821-T1	mRNA	Chr_1	2371676	2373332	-		hypothetical protein						ENOG41			SignalP(1-17,cutsite=VSA-QS,prob=0.7301)
gene_04164	gene_04164-T1	mRNA	Chr_4	304998	305347	-		hypothetical protein									SignalP(1-17,cutsite=VSA-RY,prob=0.9475)
gene_19133	gene_19133-T1	mRNA	Contig33	699984	700827	+		hypothetical protein					IPR000028 Chloroperoxidase	ENOG41		GO_function: GO:0004601 - peroxidase activity [Evidence IEA]	SignalP(1-17,cutsite=VSA-SN,prob=0.3638)
gene_13850	gene_13850-T1	mRNA	Chr_11	721152	722692	-		hypothetical protein				PF01328	IPR000028 Chloroperoxidase	ENOG41		GO_function: GO:0004601 - peroxidase activity [Evidence IEA]	SignalP(1-17,cutsite=VSA-SN,prob=0.5015)
gene_02229	gene_02229-T1	mRNA	Chr_1	6168470	6169855	+		hypothetical protein				PF00026	IPR001461 Aspartic peptidase A1 family;IPR001969 Aspartic peptidase, active site;IPR021109 Aspartic peptidase domain superfamily;IPR033121 Peptidase family A1 domain;IPR034164 Pepsin-like domain			GO_function: GO:0004190 - aspartic-type endopeptidase activity [Evidence IEA];GO_process: GO:0006508 - proteolysis [Evidence IEA]	SignalP(1-17,cutsite=VSA-SP,prob=0.6368)		A01A
gene_07610	gene_07610-T1	mRNA	Chr_5	4382682	4385431	-		hypothetical protein				PF00082;PF06280	IPR000209 Peptidase S8/S53 domain;IPR010435 Fn3-like domain;IPR015500 Peptidase S8, subtilisin-related;IPR022398 Peptidase S8, subtilisin, His-active site;IPR023827 Peptidase S8, subtilisin, Asp-active site;IPR023828 Peptidase S8, subtilisin, Ser-active site;IPR034187 PoSI-like peptidase domain	ENOG41		GO_component: GO:0016020 - membrane [Evidence IEA];GO_component: GO:0005618 - cell wall [Evidence IEA];GO_function: GO:0004252 - serine-type endopeptidase activity [Evidence IEA];GO_process: GO:0006508 - proteolysis [Evidence IEA]	SignalP(1-17,cutsite=VSA-VD,prob=0.8775)		S08A
gene_11896	gene_11896-T1	mRNA	Chr_9	2018518	2019601	-		hypothetical protein				PF00722	IPR000757 Glycoside hydrolase family 16;IPR013320 Concanavalin A-like lectin/glucanase domain superfamily	ENOG41		GO_function: GO:0004553 - hydrolase activity, hydrolyzing O-glycosyl compounds [Evidence IEA];GO_process: GO:0005975 - carbohydrate metabolic process [Evidence IEA]	SignalP(1-17,cutsite=VSG-AC,prob=0.2986)
gene_09992	gene_09992-T1	mRNA	Chr_8	730998	733326	+		hypothetical protein						ENOG41			SignalP(1-17,cutsite=VSG-EP,prob=0.9524)
gene_02556	gene_02556-T1	mRNA	Chr_2	651897	652370	+		hypothetical protein						ENOG41			SignalP(1-17,cutsite=VSG-TP,prob=0.9166)
gene_10874	gene_10874-T1	mRNA	Chr_8	3216811	3219021	-		hypothetical protein				PF01209;PF08241;PF08242;PF13489;PF13649;PF13847	IPR029063 S-adenosyl-L-methionine-dependent methyltransferase	ENOG41			SignalP(1-17,cutsite=VSP-ST,prob=0.5172)
gene_12286	gene_12286-T1	mRNA	Chr_9	3121893	3122375	+		hypothetical protein						ENOG41			SignalP(1-17,cutsite=VTA-KL,prob=0.8072)
gene_19248	gene_19248-T1	mRNA	Contig36	189469	189913	-		hypothetical protein									SignalP(1-17,cutsite=VTA-QS,prob=0.6406)
gene_07826	gene_07826-T1	mRNA	Chr_5	5023137	5024315	-		hypothetical protein						ENOG41			SignalP(1-17,cutsite=VTA-TP,prob=0.7024)
gene_01849	gene_01849-T1	mRNA	Chr_1	5237190	5238058	-		hypothetical protein				PF01083	IPR000675 Cutinase/acetylxylan esterase;IPR029058 Alpha/Beta hydrolase fold	ENOG41		GO_function: GO:0016787 - hydrolase activity [Evidence IEA];GO_process: GO:0008152 - metabolic process [Evidence IEA]	SignalP(1-17,cutsite=VTC-QE,prob=0.7044)			CE5
gene_05873	gene_05873-T1	mRNA	Chr_4	4779134	4780757	+		hypothetical protein				PF05730	IPR008427 Extracellular membrane protein, CFEM domain	ENOG41			SignalP(1-17,cutsite=VVA-AD,prob=0.4339)
gene_13394	gene_13394-T1	mRNA	Chr_10	2602466	2603240	-		hypothetical protein				PF01161	IPR008914 Phosphatidylethanolamine-binding protein	ENOG41			SignalP(1-17,cutsite=VVA-GD,prob=0.4377)		I51
gene_09905	gene_09905-T1	mRNA	Chr_8	538976	541829	-		hypothetical protein				PF02225;PF04253;PF04389	IPR003137 PA domain;IPR007365 Transferrin receptor-like, dimerisation domain;IPR007484 Peptidase M28;IPR034308 Vacuolar protein sorting-assoociated protein 70				SignalP(1-17,cutsite=VYA-CL,prob=0.4911)		M28B
gene_16148	gene_16148-T1	mRNA	Chr_13	1006031	1007568	+		hypothetical protein				PF00840	IPR001722 Glycoside hydrolase, family 7;IPR013320 Concanavalin A-like lectin/glucanase domain superfamily			GO_function: GO:0004553 - hydrolase activity, hydrolyzing O-glycosyl compounds [Evidence IEA];GO_process: GO:0005975 - carbohydrate metabolic process [Evidence IEA]	SignalP(1-17,cutsite=VYA-QW,prob=0.9482)			GH7
gene_15875	gene_15875-T1	mRNA	Chr_13	336680	338082	+		hypothetical protein				PF01328	IPR000028 Chloroperoxidase	ENOG41		GO_function: GO:0004601 - peroxidase activity [Evidence IEA]	SignalP(1-17,cutsite=VYG-FP,prob=0.8503)
gene_05853	gene_05853-T1	mRNA	Chr_4	4729415	4731239	+		hypothetical protein				PF00067	IPR001128 Cytochrome P450;IPR002403 Cytochrome P450, E-class, group IV;IPR017972 Cytochrome P450, conserved site	ENOG41		GO_function: GO:0004497 - monooxygenase activity [Evidence IEA];GO_function: GO:0005506 - iron ion binding [Evidence IEA];GO_function: GO:0020037 - heme binding [Evidence IEA];GO_function: GO:0016705 - oxidoreductase activity, acting on paired donors, with incorporation or reduction of molecular oxygen [Evidence IEA];GO_process: GO:0055114 - oxidation-reduction process [Evidence IEA]	SignalP(1-17,cutsite=YLA-QY,prob=0.1852)
gene_02382	gene_02382-T1	mRNA	Chr_2	211925	213357	+		hypothetical protein						ENOG41			SignalP(1-18,cutsite=AAA-AN,prob=0.5000)
gene_09625	gene_09625-T1	mRNA	Chr_7	4282196	4282827	-		hypothetical protein						ENOG41			SignalP(1-18,cutsite=AAA-AN,prob=0.5076)
gene_06563	gene_06563-T1	mRNA	Chr_5	1274330	1275560	+		hypothetical protein						ENOG41			SignalP(1-18,cutsite=AAA-FS,prob=0.5862)
gene_07781	gene_07781-T1	mRNA	Chr_5	4848312	4849520	+		hypothetical protein				PF10528	IPR018871 GLEYA adhesin domain	ENOG41			SignalP(1-18,cutsite=AAA-GP,prob=0.5592)
gene_11102	gene_11102-T1	mRNA	Chr_8	3852045	3854099	-		hypothetical protein						ENOG41			SignalP(1-18,cutsite=AAA-GP,prob=0.7923)
gene_05986	gene_05986-T1	mRNA	Chr_4	5023297	5024543	-		hypothetical protein				PF01546;PF04389	IPR007484 Peptidase M28				SignalP(1-18,cutsite=AAA-ID,prob=0.5463)		M28E
gene_19075	gene_19075-T1	mRNA	Contig33	440264	441271	+		hypothetical protein				PF00331	IPR001000 Glycoside hydrolase family 10 domain;IPR013781 None;IPR017853 Glycoside hydrolase superfamily			GO_function: GO:0004553 - hydrolase activity, hydrolyzing O-glycosyl compounds [Evidence IEA];GO_process: GO:0005975 - carbohydrate metabolic process [Evidence IEA]	SignalP(1-18,cutsite=AAA-KK,prob=0.5866)			GH10
gene_11665	gene_11665-T1	mRNA	Chr_9	1341325	1341918	+		hypothetical protein						ENOG41			SignalP(1-18,cutsite=AAA-QD,prob=0.5762)
gene_04512	gene_04512-T1	mRNA	Chr_4	1139537	1140468	-		hypothetical protein									SignalP(1-18,cutsite=AAA-QD,prob=0.7421)
gene_04649	gene_04649-T1	mRNA	Chr_4	1509632	1510474	-		hypothetical protein						ENOG41			SignalP(1-18,cutsite=AAA-QR,prob=0.8510)
gene_01209	gene_01209-T1	mRNA	Chr_1	3477549	3480331	+		hypothetical protein						ENOG41			SignalP(1-18,cutsite=AAA-QS,prob=0.4480)
gene_02070	gene_02070-T1	mRNA	Chr_1	5774562	5775785	-		hypothetical protein				PF00722	IPR000757 Glycoside hydrolase family 16;IPR013320 Concanavalin A-like lectin/glucanase domain superfamily	ENOG41		GO_function: GO:0004553 - hydrolase activity, hydrolyzing O-glycosyl compounds [Evidence IEA];GO_process: GO:0005975 - carbohydrate metabolic process [Evidence IEA]	SignalP(1-18,cutsite=AAA-QT,prob=0.6208)			GH16
gene_09672	gene_09672-T1	mRNA	Chr_7	4390996	4391583	-		hypothetical protein						ENOG41			SignalP(1-18,cutsite=AAA-QT,prob=0.6472)
gene_13486	gene_13486-T1	mRNA	Chr_10	2836187	2836468	-		hypothetical protein						ENOG41			SignalP(1-18,cutsite=AAA-SK,prob=0.3005)
gene_08150	gene_08150-T1	mRNA	Chr_7	283118	283573	+		hypothetical protein				PF14856	IPR029226 Ecp2 effector protein	ENOG41			SignalP(1-18,cutsite=AAA-SP,prob=0.4454)
gene_15519	gene_15519-T1	mRNA	Chr_12	1759272	1760030	+		hypothetical protein						ENOG41			SignalP(1-18,cutsite=AAA-TP,prob=0.3489)
gene_00058	gene_00058-T1	mRNA	Chr_1	199484	199813	-		hypothetical protein									SignalP(1-18,cutsite=AAA-TY,prob=0.5726)
gene_11650	gene_11650-T1	mRNA	Chr_9	1303060	1303414	+		hypothetical protein						ENOG41			SignalP(1-18,cutsite=AAA-VP,prob=0.3692)
gene_02361	gene_02361-T1	mRNA	Chr_2	161191	161694	-		hypothetical protein						ENOG41			SignalP(1-18,cutsite=AAA-VP,prob=0.5361)
gene_17744	gene_17744-T1	mRNA	Contig3	25601	26493	+		hypothetical protein				PF00959;PF08239	IPR002196 Glycoside hydrolase, family 24;IPR003646 SH3-like domain, bacterial-type;IPR023346 Lysozyme-like domain superfamily;IPR023347 None;IPR033907 Endolysin/autolysin			GO_function: GO:0003796 - lysozyme activity [Evidence IEA];GO_process: GO:0044659 - cytolysis by virus of host cell [Evidence IEA];GO_process: GO:0016998 - cell wall macromolecule catabolic process [Evidence IEA];GO_process: GO:0009253 - peptidoglycan catabolic process [Evidence IEA]	SignalP(1-18,cutsite=AAA-YP,prob=0.8429)			GH24
gene_18226	gene_18226-T1	mRNA	Contig21	271398	272290	-		hypothetical protein				PF00959;PF08239	IPR002196 Glycoside hydrolase, family 24;IPR003646 SH3-like domain, bacterial-type;IPR023346 Lysozyme-like domain superfamily;IPR023347 None;IPR033907 Endolysin/autolysin			GO_function: GO:0003796 - lysozyme activity [Evidence IEA];GO_process: GO:0044659 - cytolysis by virus of host cell [Evidence IEA];GO_process: GO:0016998 - cell wall macromolecule catabolic process [Evidence IEA];GO_process: GO:0009253 - peptidoglycan catabolic process [Evidence IEA]	SignalP(1-18,cutsite=AAA-YP,prob=0.8429)			GH24
gene_17265	gene_17265-T1	mRNA	Contig1	1843043	1845815	+	KATG2_2	Catalase-peroxidase 2				PF00141	IPR000763 Catalase-peroxidase haem;IPR002016 Haem peroxidase;IPR010255 Haem peroxidase superfamily;IPR019793 Peroxidases heam-ligand binding site;IPR019794 Peroxidase, active site			GO_function: GO:0004601 - peroxidase activity [Evidence IEA];GO_function: GO:0004096 - catalase activity [Evidence IEA];GO_function: GO:0020037 - heme binding [Evidence IEA];GO_process: GO:0055114 - oxidation-reduction process [Evidence IEA];GO_process: GO:0006979 - response to oxidative stress [Evidence IEA]	SignalP(1-18,cutsite=AAS-QG,prob=0.4140)
gene_12761	gene_12761-T1	mRNA	Chr_10	833457	835094	+		hypothetical protein				PF00141	IPR002016 Haem peroxidase;IPR010255 Haem peroxidase superfamily	ENOG41		GO_function: GO:0004601 - peroxidase activity [Evidence IEA];GO_function: GO:0020037 - heme binding [Evidence IEA];GO_process: GO:0055114 - oxidation-reduction process [Evidence IEA];GO_process: GO:0006979 - response to oxidative stress [Evidence IEA]	SignalP(1-18,cutsite=AAS-QL,prob=0.3616)			AA2
gene_12298	gene_12298-T1	mRNA	Chr_9	3148212	3149594	+		hypothetical protein				PF03583;PF12146;PF12697	IPR005152 Lipase, secreted;IPR022742 Serine aminopeptidase, S33;IPR029058 Alpha/Beta hydrolase fold	ENOG41		GO_function: GO:0004806 - triglyceride lipase activity [Evidence IEA];GO_process: GO:0016042 - lipid catabolic process [Evidence IEA]	SignalP(1-18,cutsite=AAS-QN,prob=0.5157)
gene_17850	gene_17850-T1	mRNA	Contig8	174853	175993	-		hypothetical protein				PF00264	IPR002227 Tyrosinase copper-binding domain;IPR008922 Uncharacterised domain, di-copper centre			GO_function: GO:0016491 - oxidoreductase activity [Evidence IEA];GO_process: GO:0008152 - metabolic process [Evidence IEA]	SignalP(1-18,cutsite=ACA-AP,prob=0.7041)
gene_07806	gene_07806-T1	mRNA	Chr_5	4985343	4986796	+		hypothetical protein				PF00024	IPR003609 PAN/Apple domain	ENOG41			SignalP(1-18,cutsite=ADA-GT,prob=0.6968)
gene_02938	gene_02938-T1	mRNA	Chr_2	1665117	1666572	-		hypothetical protein						ENOG41			SignalP(1-18,cutsite=AEA-RF,prob=0.7266)
gene_09331	gene_09331-T1	mRNA	Chr_7	3491680	3492169	+		hypothetical protein				PF19271		ENOG41			SignalP(1-18,cutsite=AEA-RI,prob=0.8626)
gene_17367	gene_17367-T1	mRNA	Contig1	2501395	2501911	-		hypothetical protein				PF19271		ENOG41			SignalP(1-18,cutsite=AEA-RI,prob=0.9276)
gene_07727	gene_07727-T1	mRNA	Chr_5	4686779	4687729	+		hypothetical protein						ENOG41			SignalP(1-18,cutsite=AEA-SP,prob=0.9183)
gene_02541	gene_02541-T1	mRNA	Chr_2	621171	621732	+		hypothetical protein						ENOG41			SignalP(1-18,cutsite=AEG-VP,prob=0.8836)
gene_05947	gene_05947-T1	mRNA	Chr_4	4931262	4932200	-		hypothetical protein				PF11790	IPR013781 None;IPR017853 Glycoside hydrolase superfamily;IPR024655 Uncharacterised protein family, glycosyl hydrolase catalytic domain	ENOG41		GO_process: GO:0005975 - carbohydrate metabolic process [Evidence IEA]	SignalP(1-18,cutsite=AES-ID,prob=0.7399)			GH128
gene_15894	gene_15894-T1	mRNA	Chr_13	382327	382901	+		hypothetical protein						ENOG41			SignalP(1-18,cutsite=AES-IW,prob=0.4813)
gene_20253	gene_20253-T1	mRNA	Contig69	189918	191078	+		hypothetical protein				PF10282	IPR011048 Cytochrome cd1-nitrite reductase-like, haem d1 domain superfamily;IPR015943 WD40/YVTN repeat-like-containing domain superfamily;IPR019405 Lactonase, 7-bladed beta propeller	ENOG41		GO_function: GO:0005515 - protein binding [Evidence IEA]	SignalP(1-18,cutsite=AFA-KK,prob=0.7633)
gene_18984	gene_18984-T1	mRNA	Contig33	110314	111470	+		hypothetical protein					IPR011048 Cytochrome cd1-nitrite reductase-like, haem d1 domain superfamily;IPR015943 WD40/YVTN repeat-like-containing domain superfamily;IPR019405 Lactonase, 7-bladed beta propeller	ENOG41		GO_function: GO:0005515 - protein binding [Evidence IEA]	SignalP(1-18,cutsite=AFA-KK,prob=0.8167)
gene_14750	gene_14750-T1	mRNA	Chr_11	3075100	3076260	+		hypothetical protein				PF10282	IPR011048 Cytochrome cd1-nitrite reductase-like, haem d1 domain superfamily;IPR015943 WD40/YVTN repeat-like-containing domain superfamily;IPR019405 Lactonase, 7-bladed beta propeller	ENOG41		GO_function: GO:0005515 - protein binding [Evidence IEA]	SignalP(1-18,cutsite=AFA-KK,prob=0.8801)
gene_13941	gene_13941-T1	mRNA	Chr_11	978855	979437	-		hypothetical protein				PF05730	IPR008427 Extracellular membrane protein, CFEM domain	ENOG41			SignalP(1-18,cutsite=AFA-MP,prob=0.6060)
gene_17655	gene_17655-T1	mRNA	Contig1	4077286	4077594	-		hypothetical protein									SignalP(1-18,cutsite=AFA-NS,prob=0.8743)
gene_18886	gene_18886-T1	mRNA	Contig25	522794	523102	-		hypothetical protein									SignalP(1-18,cutsite=AFA-NS,prob=0.8743)
gene_19358	gene_19358-T1	mRNA	Contig42	321636	321944	-		hypothetical protein									SignalP(1-18,cutsite=AFA-NY,prob=0.9711)
gene_16723	gene_16723-T1	mRNA	Contig32	537592	538481	+		hypothetical protein						ENOG41			SignalP(1-18,cutsite=AFA-SV,prob=0.8977)
gene_13653	gene_13653-T1	mRNA	Chr_11	257887	259209	+		hypothetical protein				PF01476	IPR018392 LysM domain	ENOG41			SignalP(1-18,cutsite=AGA-FR,prob=0.8327)			CBM50
gene_13827	gene_13827-T1	mRNA	Chr_11	675886	678025	-		hypothetical protein				PF02128;PF07504	IPR001842 Peptidase M36, fungalysin;IPR011096 FTP domain			GO_component: GO:0005615 - extracellular space [Evidence IEA];GO_function: GO:0004222 - metalloendopeptidase activity [Evidence IEA];GO_function: GO:0008270 - zinc ion binding [Evidence IEA]	SignalP(1-18,cutsite=AGA-HP,prob=0.4186)		M36
gene_13654	gene_13654-T1	mRNA	Chr_11	260625	262483	+		hypothetical protein				PF01476	IPR018392 LysM domain	ENOG41			SignalP(1-18,cutsite=AGA-SR,prob=0.6110)			CBM50
gene_07822	gene_07822-T1	mRNA	Chr_5	5012827	5013352	+		hypothetical protein						ENOG41			SignalP(1-18,cutsite=AHA-AL,prob=0.8535)
gene_12811	gene_12811-T1	mRNA	Chr_10	981046	982730	-		hypothetical protein				PF00026;PF14543	IPR001461 Aspartic peptidase A1 family;IPR021109 Aspartic peptidase domain superfamily;IPR033121 Peptidase family A1 domain;IPR034164 Pepsin-like domain			GO_function: GO:0004190 - aspartic-type endopeptidase activity [Evidence IEA];GO_process: GO:0006508 - proteolysis [Evidence IEA]	SignalP(1-18,cutsite=AHA-FF,prob=0.8598)		A01A
gene_04443	gene_04443-T1	mRNA	Chr_4	948913	950781	+		hypothetical protein				PF09362	IPR018535 Domain of unknown function DUF1996	ENOG41			SignalP(1-18,cutsite=AHA-FW,prob=0.8328)
gene_05181	gene_05181-T1	mRNA	Chr_4	3014986	3015497	-		hypothetical protein						ENOG41			SignalP(1-18,cutsite=AHA-HG,prob=0.5172)
gene_06414	gene_06414-T1	mRNA	Chr_5	789302	790594	-		hypothetical protein				PF19527		ENOG41			SignalP(1-18,cutsite=AHA-LP,prob=0.5580)
gene_14976	gene_14976-T1	mRNA	Chr_12	502725	505044	+		hypothetical protein					IPR010308 TRP, C-terminal	ENOG41			SignalP(1-18,cutsite=AHA-SY,prob=0.9618)
gene_01613	gene_01613-T1	mRNA	Chr_1	4563080	4564612	-		hypothetical protein				PF14610	IPR028000 Pma1 stabilization in the Golgi protein 1	ENOG41			SignalP(1-18,cutsite=AHA-TV,prob=0.4112)
gene_06119	gene_06119-T1	mRNA	Chr_4	5427856	5428215	-		hypothetical protein									SignalP(1-18,cutsite=AHA-YK,prob=0.9853)
gene_07688	gene_07688-T1	mRNA	Chr_5	4566075	4567295	-		hypothetical protein				PF03067	IPR004302 Cellulose/chitin-binding protein, N-terminal	ENOG41			SignalP(1-18,cutsite=AHG-FV,prob=0.7579)			AA16
gene_02578	gene_02578-T1	mRNA	Chr_2	707680	710317	-		hypothetical protein			EOG09260J8F	PF00082;PF01483	IPR000209 Peptidase S8/S53 domain;IPR002884 P domain;IPR008979 Galactose-binding-like domain superfamily;IPR015500 Peptidase S8, subtilisin-related;IPR022398 Peptidase S8, subtilisin, His-active site;IPR023827 Peptidase S8, subtilisin, Asp-active site;IPR023828 Peptidase S8, subtilisin, Ser-active site;IPR032815 Peptidase S8, pro-domain;IPR034182 Kexin/furin catalytic domain			GO_function: GO:0004252 - serine-type endopeptidase activity [Evidence IEA];GO_process: GO:0006508 - proteolysis [Evidence IEA]	SignalP(1-18,cutsite=AHG-SR,prob=0.6647)		S08B
gene_09786	gene_09786-T1	mRNA	Chr_8	228406	229644	+		hypothetical protein				PF11327	IPR021476 Egh16-like virulence factor	ENOG41			SignalP(1-18,cutsite=AHG-VV,prob=0.5684)
gene_09306	gene_09306-T1	mRNA	Chr_7	3406839	3407692	-		hypothetical protein				PF03443	IPR005103 Glycoside hydrolase, family 61	ENOG41			SignalP(1-18,cutsite=AHG-YV,prob=0.5743)			AA9
gene_02305	gene_02305-T1	mRNA	Chr_1	6336971	6337816	+		hypothetical protein									SignalP(1-18,cutsite=AIA-AP,prob=0.3120)
gene_11254	gene_11254-T1	mRNA	Chr_9	320867	321468	-		hypothetical protein						ENOG41			SignalP(1-18,cutsite=AIA-AP,prob=0.4732)
gene_02399	gene_02399-T1	mRNA	Chr_2	283212	284525	-		hypothetical protein				PF00150	IPR001547 Glycoside hydrolase, family 5;IPR013781 None;IPR017853 Glycoside hydrolase superfamily	ENOG41		GO_function: GO:0004553 - hydrolase activity, hydrolyzing O-glycosyl compounds [Evidence IEA];GO_process: GO:0005975 - carbohydrate metabolic process [Evidence IEA]	SignalP(1-18,cutsite=AIA-AP,prob=0.7905)			GH5
gene_12666	gene_12666-T1	mRNA	Chr_10	584066	585240	+		hypothetical protein				PF00264	IPR002227 Tyrosinase copper-binding domain;IPR008922 Uncharacterised domain, di-copper centre			GO_function: GO:0016491 - oxidoreductase activity [Evidence IEA];GO_process: GO:0008152 - metabolic process [Evidence IEA]	SignalP(1-18,cutsite=AIA-AP,prob=0.8107)
gene_12829	gene_12829-T1	mRNA	Chr_10	1028254	1029948	+		hypothetical protein						ENOG41			SignalP(1-18,cutsite=AIA-GI,prob=0.6058)
gene_14926	gene_14926-T1	mRNA	Chr_12	378402	379813	-		hypothetical protein						ENOG41			SignalP(1-18,cutsite=AIA-GP,prob=0.8029)
gene_19996	gene_19996-T1	mRNA	Contig68	983833	984108	+		hypothetical protein									SignalP(1-18,cutsite=AIA-GP,prob=0.8708)
gene_02461	gene_02461-T1	mRNA	Chr_2	439557	440536	-		hypothetical protein						ENOG41			SignalP(1-18,cutsite=AIA-SV,prob=0.7144)
gene_14443	gene_14443-T1	mRNA	Chr_11	2188164	2189836	+		hypothetical protein				PF00295	IPR000743 Glycoside hydrolase, family 28;IPR006626 Parallel beta-helix repeat;IPR011050 Pectin lyase fold/virulence factor;IPR012334 Pectin lyase fold			GO_function: GO:0004650 - polygalacturonase activity [Evidence IEA];GO_process: GO:0005975 - carbohydrate metabolic process [Evidence IEA]	SignalP(1-18,cutsite=AIA-VP,prob=0.5884)			GH28
gene_14551	gene_14551-T1	mRNA	Chr_11	2475222	2476958	+		hypothetical protein				PF01565	IPR006094 FAD linked oxidase, N-terminal;IPR016166 FAD-binding domain, PCMH-type;IPR016169 FAD-binding, type PCMH, subdomain 2	ENOG41		GO_function: GO:0050660 - flavin adenine dinucleotide binding [Evidence IEA];GO_function: GO:0016614 - oxidoreductase activity, acting on CH-OH group of donors [Evidence IEA];GO_function: GO:0016491 - oxidoreductase activity [Evidence IEA];GO_function: GO:0003824 - catalytic activity [Evidence IEA];GO_process: GO:0055114 - oxidation-reduction process [Evidence IEA]	SignalP(1-18,cutsite=AKA-IN,prob=0.7281)
gene_17926	gene_17926-T1	mRNA	Contig12	281260	282996	-		hypothetical protein				PF01565	IPR006094 FAD linked oxidase, N-terminal;IPR016166 FAD-binding domain, PCMH-type;IPR016169 FAD-binding, type PCMH, subdomain 2	ENOG41		GO_function: GO:0050660 - flavin adenine dinucleotide binding [Evidence IEA];GO_function: GO:0016614 - oxidoreductase activity, acting on CH-OH group of donors [Evidence IEA];GO_function: GO:0016491 - oxidoreductase activity [Evidence IEA];GO_function: GO:0003824 - catalytic activity [Evidence IEA];GO_process: GO:0055114 - oxidation-reduction process [Evidence IEA]	SignalP(1-18,cutsite=AKA-IN,prob=0.7281)
gene_15096	gene_15096-T1	mRNA	Chr_12	773935	775388	-		hypothetical protein					IPR001461 Aspartic peptidase A1 family;IPR021109 Aspartic peptidase domain superfamily;IPR033121 Peptidase family A1 domain	ENOG41		GO_function: GO:0004190 - aspartic-type endopeptidase activity [Evidence IEA];GO_process: GO:0006508 - proteolysis [Evidence IEA]	SignalP(1-18,cutsite=AKA-LQ,prob=0.5438)		A01A
gene_02587	gene_02587-T1	mRNA	Chr_2	727199	727291	+		hypothetical protein									SignalP(1-18,cutsite=ALA-AD,prob=0.8316)
gene_09976	gene_09976-T1	mRNA	Chr_8	701105	701589	-		hypothetical protein						ENOG41			SignalP(1-18,cutsite=ALA-AD,prob=0.9043)
gene_01035	gene_01035-T1	mRNA	Chr_1	2973498	2975420	-		hypothetical protein				PF09284;PF14683;PF14686	IPR008979 Galactose-binding-like domain superfamily;IPR011013 Galactose mutarotase-like domain superfamily;IPR013784 Carbohydrate-binding-like fold;IPR014718 Glycoside hydrolase-type carbohydrate-binding;IPR014766 None;IPR015364 Rhamnogalacturonase B, N-terminal;IPR016590 Rhamnogalacturonase B;IPR029411 Rhamnogalacturonan lyase, domain III;IPR029413 Rhamnogalacturonan lyase, domain II			GO_function: GO:0030246 - carbohydrate binding [Evidence IEA];GO_function: GO:0016837 - carbon-oxygen lyase activity, acting on polysaccharides [Evidence IEA];GO_function: GO:0003824 - catalytic activity [Evidence IEA];GO_process: GO:0005975 - carbohydrate metabolic process [Evidence IEA]	SignalP(1-18,cutsite=ALA-AF,prob=0.2669)			PL4
gene_00290	gene_00290-T1	mRNA	Chr_1	786746	787842	+		hypothetical protein				PF00150	IPR001547 Glycoside hydrolase, family 5;IPR013781 None;IPR017853 Glycoside hydrolase superfamily			GO_function: GO:0004553 - hydrolase activity, hydrolyzing O-glycosyl compounds [Evidence IEA];GO_process: GO:0005975 - carbohydrate metabolic process [Evidence IEA]	SignalP(1-18,cutsite=ALA-AP,prob=0.4552)			GH5
gene_07866	gene_07866-T1	mRNA	Chr_5	5122541	5123304	+		hypothetical protein						ENOG41			SignalP(1-18,cutsite=ALA-AP,prob=0.5990)
gene_15534	gene_15534-T1	mRNA	Chr_12	1790909	1792658	+		hypothetical protein				PF01565	IPR006094 FAD linked oxidase, N-terminal;IPR016166 FAD-binding domain, PCMH-type;IPR016167 FAD-binding, type PCMH, subdomain 1;IPR016169 FAD-binding, type PCMH, subdomain 2	ENOG41		GO_function: GO:0050660 - flavin adenine dinucleotide binding [Evidence IEA];GO_function: GO:0016614 - oxidoreductase activity, acting on CH-OH group of donors [Evidence IEA];GO_function: GO:0016491 - oxidoreductase activity [Evidence IEA];GO_function: GO:0003824 - catalytic activity [Evidence IEA];GO_process: GO:0055114 - oxidation-reduction process [Evidence IEA]	SignalP(1-18,cutsite=ALA-AP,prob=0.6070)
gene_10609	gene_10609-T1	mRNA	Chr_8	2515977	2516606	+		hypothetical protein						ENOG41			SignalP(1-18,cutsite=ALA-AP,prob=0.9536)
gene_07252	gene_07252-T1	mRNA	Chr_5	3326020	3326919	+		hypothetical protein				PF06682	IPR009567 Store-operated calcium entry-associated regulatory factor	ENOG41		GO_component: GO:0030176 - integral component of endoplasmic reticulum membrane [Evidence IEA];GO_process: GO:2001256 - regulation of store-operated calcium entry [Evidence IEA]	SignalP(1-18,cutsite=ALA-AR,prob=0.7039)
gene_03694	gene_03694-T1	mRNA	Chr_2	3908102	3910474	-		hypothetical protein				PF00085;PF13848	IPR012336 Thioredoxin-like fold;IPR013766 Thioredoxin domain			GO_process: GO:0045454 - cell redox homeostasis [Evidence IEA]	SignalP(1-18,cutsite=ALA-EE,prob=0.9155)
gene_13989	gene_13989-T1	mRNA	Chr_11	1090526	1092118	-		hypothetical protein				PF04616;PF17851	IPR006710 Glycoside hydrolase, family 43;IPR013320 Concanavalin A-like lectin/glucanase domain superfamily;IPR023296 Glycosyl hydrolase, five-bladed beta-propellor domain superfamily	ENOG41		GO_function: GO:0004553 - hydrolase activity, hydrolyzing O-glycosyl compounds [Evidence IEA];GO_process: GO:0005975 - carbohydrate metabolic process [Evidence IEA]	SignalP(1-18,cutsite=ALA-GL,prob=0.4067)			GH43
gene_13389	gene_13389-T1	mRNA	Chr_10	2592805	2593630	+		hypothetical protein				PF00857	IPR000868 Isochorismatase-like	ENOG41		GO_function: GO:0003824 - catalytic activity [Evidence IEA];GO_process: GO:0008152 - metabolic process [Evidence IEA]	SignalP(1-18,cutsite=ALA-KS,prob=0.7970)
gene_12259	gene_12259-T1	mRNA	Chr_9	3058552	3059598	-		hypothetical protein				PF07745	IPR011683 Glycosyl hydrolase family 53;IPR013781 None;IPR017853 Glycoside hydrolase superfamily			GO_function: GO:0015926 - glucosidase activity [Evidence IEA];GO_process: GO:0005975 - carbohydrate metabolic process [Evidence IEA]	SignalP(1-18,cutsite=ALA-LT,prob=0.6947)			GH53
gene_06963	gene_06963-T1	mRNA	Chr_5	2458426	2459443	-		hypothetical protein				PF13668	IPR009078 Ferritin-like superfamily	ENOG41			SignalP(1-18,cutsite=ALA-MP,prob=0.7105)
gene_14861	gene_14861-T1	mRNA	Chr_12	230641	231595	-		hypothetical protein				PF01670	IPR002594 Glycoside hydrolase family 12;IPR013319 Glycoside hydrolase family 11/12;IPR013320 Concanavalin A-like lectin/glucanase domain superfamily			GO_function: GO:0008810 - cellulase activity [Evidence IEA];GO_function: GO:0004553 - hydrolase activity, hydrolyzing O-glycosyl compounds [Evidence IEA];GO_process: GO:0000272 - polysaccharide catabolic process [Evidence IEA]	SignalP(1-18,cutsite=ALA-QS,prob=0.6941)			GH12
gene_02750	gene_02750-T1	mRNA	Chr_2	1142121	1142828	+		hypothetical protein						ENOG41			SignalP(1-18,cutsite=ALA-RT,prob=0.7028)
gene_11232	gene_11232-T1	mRNA	Chr_9	267752	268246	-		hypothetical protein						ENOG41			SignalP(1-18,cutsite=ALA-SP,prob=0.4989)
gene_09635	gene_09635-T1	mRNA	Chr_7	4303802	4305187	-		hypothetical protein					IPR024079 Metallopeptidase, catalytic domain superfamily	ENOG41		GO_function: GO:0008237 - metallopeptidase activity [Evidence IEA]	SignalP(1-18,cutsite=ALA-VD,prob=0.6585)
gene_17778	gene_17778-T1	mRNA	Contig7	116850	117443	-		hypothetical protein						ENOG41			SignalP(1-18,cutsite=ALA-VP,prob=0.5943)
gene_18809	gene_18809-T1	mRNA	Contig25	238669	239262	-		hypothetical protein						ENOG41			SignalP(1-18,cutsite=ALA-VP,prob=0.6867)
gene_18896	gene_18896-T1	mRNA	Contig25	561044	561637	+		hypothetical protein						ENOG41			SignalP(1-18,cutsite=ALA-VP,prob=0.6867)
gene_14925	gene_14925-T1	mRNA	Chr_12	376651	378123	-		hypothetical protein				PF00150;PF00734;PF02836	IPR000254 Cellulose-binding domain, fungal;IPR001547 Glycoside hydrolase, family 5;IPR013781 None;IPR017853 Glycoside hydrolase superfamily			GO_component: GO:0005576 - extracellular region [Evidence IEA];GO_function: GO:0030248 - cellulose binding [Evidence IEA];GO_function: GO:0004553 - hydrolase activity, hydrolyzing O-glycosyl compounds [Evidence IEA];GO_process: GO:0005975 - carbohydrate metabolic process [Evidence IEA]	SignalP(1-18,cutsite=ALA-VP,prob=0.7505)			GH5
gene_07738	gene_07738-T1	mRNA	Chr_5	4712087	4712835	-		hypothetical protein					IPR008979 Galactose-binding-like domain superfamily	ENOG41			SignalP(1-18,cutsite=ALG-QV,prob=0.7576)
gene_13560	gene_13560-T1	mRNA	Chr_11	43542	44564	+		hypothetical protein					IPR011042 Six-bladed beta-propeller, TolB-like	ENOG41			SignalP(1-18,cutsite=ALG-SS,prob=0.4063)
gene_09828	gene_09828-T1	mRNA	Chr_8	348545	348742	-		hypothetical protein									SignalP(1-18,cutsite=AMA-AA,prob=0.5690)
gene_15296	gene_15296-T1	mRNA	Chr_12	1239881	1240316	+		hypothetical protein						ENOG41			SignalP(1-18,cutsite=AMA-AS,prob=0.6898)
gene_00138	gene_00138-T1	mRNA	Chr_1	392793	393580	+		hypothetical protein						ENOG41			SignalP(1-18,cutsite=AMA-SP,prob=0.6746)
gene_17851	gene_17851-T1	mRNA	Contig8	176973	177788	+		hypothetical protein						ENOG41			SignalP(1-18,cutsite=AMA-TD,prob=0.9076)
gene_15636	gene_15636-T1	mRNA	Chr_12	2031871	2033929	-		hypothetical protein				PF01565	IPR006094 FAD linked oxidase, N-terminal;IPR007173 D-arabinono-1,4-lactone oxidase;IPR016166 FAD-binding domain, PCMH-type;IPR016167 FAD-binding, type PCMH, subdomain 1;IPR016169 FAD-binding, type PCMH, subdomain 2	ENOG41		GO_component: GO:0016020 - membrane [Evidence IEA];GO_function: GO:0050660 - flavin adenine dinucleotide binding [Evidence IEA];GO_function: GO:0016491 - oxidoreductase activity [Evidence IEA];GO_function: GO:0016614 - oxidoreductase activity, acting on CH-OH group of donors [Evidence IEA];GO_function: GO:0003885 - D-arabinono-1,4-lactone oxidase activity [Evidence IEA];GO_function: GO:0003824 - …	SignalP(1-18,cutsite=ANA-LT,prob=0.8465)
gene_13442	gene_13442-T1	mRNA	Chr_10	2725164	2726555	-		hypothetical protein				PF01794	IPR013130 Ferric reductase transmembrane component-like domain	ENOG41			SignalP(1-18,cutsite=ANA-YK,prob=0.9681)
gene_13765	gene_13765-T1	mRNA	Chr_11	544390	545082	+		hypothetical protein						ENOG41			SignalP(1-18,cutsite=AQA-GP,prob=0.5551)
gene_16869	gene_16869-T1	mRNA	Contig52	205156	206353	-		hypothetical protein				PF11327	IPR021476 Egh16-like virulence factor	ENOG41			SignalP(1-18,cutsite=AQA-HG,prob=0.7077)
gene_01672	gene_01672-T1	mRNA	Chr_1	4737090	4738445	-		hypothetical protein						ENOG41			SignalP(1-18,cutsite=AQA-HM,prob=0.8439)			AA11
gene_08722	gene_08722-T1	mRNA	Chr_7	1720428	1721903	+		hypothetical protein						ENOG41			SignalP(1-18,cutsite=AQA-NR,prob=0.7964)
gene_04434	gene_04434-T1	mRNA	Chr_4	916171	917337	-		hypothetical protein						ENOG41			SignalP(1-18,cutsite=AQA-QI,prob=0.8991)
gene_06159	gene_06159-T1	mRNA	Chr_5	130743	133154	+		hypothetical protein						ENOG41			SignalP(1-18,cutsite=AQA-QI,prob=0.9454)
gene_07843	gene_07843-T1	mRNA	Chr_5	5059746	5061161	-		hypothetical protein				PF03583;PF12146;PF12697	IPR005152 Lipase, secreted;IPR029058 Alpha/Beta hydrolase fold	ENOG41		GO_function: GO:0004806 - triglyceride lipase activity [Evidence IEA];GO_process: GO:0016042 - lipid catabolic process [Evidence IEA]	SignalP(1-18,cutsite=AQA-QT,prob=0.8452)
gene_15736	gene_15736-T1	mRNA	Chr_12	2339722	2343807	+		hypothetical protein				PF03659	IPR005197 Glycoside hydrolase family 71	ENOG41		GO_function: GO:0016787 - hydrolase activity [Evidence IEA]	SignalP(1-18,cutsite=AQA-RA,prob=0.4089)			CBM24;GH71
gene_03090	gene_03090-T1	mRNA	Chr_2	2125477	2128219	-		hypothetical protein				PF00026	IPR001461 Aspartic peptidase A1 family;IPR021109 Aspartic peptidase domain superfamily;IPR033121 Peptidase family A1 domain;IPR034164 Pepsin-like domain	ENOG41		GO_function: GO:0004190 - aspartic-type endopeptidase activity [Evidence IEA];GO_process: GO:0006508 - proteolysis [Evidence IEA]	SignalP(1-18,cutsite=AQA-RD,prob=0.9479)		A01A
gene_03274	gene_03274-T1	mRNA	Chr_2	2703936	2705330	-		hypothetical protein						ENOG41			SignalP(1-18,cutsite=AQA-RF,prob=0.9503)
gene_02608	gene_02608-T1	mRNA	Chr_2	766803	768617	-		hypothetical protein				PF00561;PF08386	IPR000073 Alpha/beta hydrolase fold-1;IPR013595 Peptidase S33 tripeptidyl aminopeptidase-like, C-terminal;IPR029058 Alpha/Beta hydrolase fold	ENOG41			SignalP(1-18,cutsite=AQA-SS,prob=0.6668)		S33
gene_18661	gene_18661-T1	mRNA	Contig24	1048609	1048926	+		hypothetical protein									SignalP(1-18,cutsite=AQA-WS,prob=0.6026)
gene_00165	gene_00165-T1	mRNA	Chr_1	467452	468423	+		hypothetical protein				PF09362	IPR018535 Domain of unknown function DUF1996	ENOG41			SignalP(1-18,cutsite=AQA-YT,prob=0.7835)
gene_17424	gene_17424-T1	mRNA	Contig1	2769939	2770913	-		hypothetical protein				PF09362	IPR018535 Domain of unknown function DUF1996	ENOG41			SignalP(1-18,cutsite=AQA-YT,prob=0.7850)
gene_17556	gene_17556-T1	mRNA	Contig1	3502677	3503651	-		hypothetical protein				PF09362	IPR018535 Domain of unknown function DUF1996	ENOG41			SignalP(1-18,cutsite=AQA-YT,prob=0.7850)
gene_13588	gene_13588-T1	mRNA	Chr_11	103185	105016	-		hypothetical protein					IPR001002 Chitin-binding, type 1	ENOG41		GO_function: GO:0008061 - chitin binding [Evidence IEA]	SignalP(1-18,cutsite=AQS-ST,prob=0.4903)			CBM18
gene_18949	gene_18949-T1	mRNA	Contig29	25363	25755	-		hypothetical protein						ENOG41			SignalP(1-18,cutsite=ARA-IN,prob=0.9409)
gene_19439	gene_19439-T1	mRNA	Contig56	27306	27879	+		hypothetical protein					IPR011118 Tannase/feruloyl esterase	ENOG41			SignalP(1-18,cutsite=ARA-SA,prob=0.5901)
gene_16588	gene_16588-T1	mRNA	Contig32	14265	14591	+		hypothetical protein						ENOG41			SignalP(1-18,cutsite=ARA-WN,prob=0.9341)
gene_14373	gene_14373-T1	mRNA	Chr_11	2011596	2013339	+		hypothetical protein					IPR029044 Nucleotide-diphospho-sugar transferases	ENOG41			SignalP(1-18,cutsite=ARS-YP,prob=0.5076)
gene_08258	gene_08258-T1	mRNA	Chr_7	526316	527121	+		hypothetical protein						ENOG41			SignalP(1-18,cutsite=ASA-AA,prob=0.3447)
gene_03199	gene_03199-T1	mRNA	Chr_2	2476336	2477547	+		hypothetical protein					IPR013781 None;IPR017853 Glycoside hydrolase superfamily			GO_process: GO:0005975 - carbohydrate metabolic process [Evidence IEA]	SignalP(1-18,cutsite=ASA-AF,prob=0.5216)
gene_07247	gene_07247-T1	mRNA	Chr_5	3297682	3299343	-		hypothetical protein				PF09362	IPR018535 Domain of unknown function DUF1996	ENOG41			SignalP(1-18,cutsite=ASA-AH,prob=0.5373)
gene_04161	gene_04161-T1	mRNA	Chr_4	291811	295215	-		hypothetical protein						ENOG41			SignalP(1-18,cutsite=ASA-AP,prob=0.8995)
gene_02929	gene_02929-T1	mRNA	Chr_2	1640711	1642190	+		hypothetical protein					IPR008814 Dolichyl-diphosphooligosaccharide--protein glycosyltransferase subunit Swp1			GO_component: GO:0016021 - integral component of membrane [Evidence IEA];GO_component: GO:0008250 - oligosaccharyltransferase complex [Evidence IEA];GO_process: GO:0006487 - protein N-linked glycosylation [Evidence IEA]	SignalP(1-18,cutsite=ASA-AS,prob=0.6556)
gene_12546	gene_12546-T1	mRNA	Chr_10	261315	261731	+		hypothetical protein						ENOG41			SignalP(1-18,cutsite=ASA-DR,prob=0.8343)
gene_14936	gene_14936-T1	mRNA	Chr_12	400503	401745	-		hypothetical protein						ENOG41			SignalP(1-18,cutsite=ASA-FL,prob=0.6673)
gene_08192	gene_08192-T1	mRNA	Chr_7	375393	375845	-		hypothetical protein						ENOG41			SignalP(1-18,cutsite=ASA-GI,prob=0.7516)
gene_16087	gene_16087-T1	mRNA	Chr_13	865200	866092	+		hypothetical protein						ENOG41			SignalP(1-18,cutsite=ASA-IK,prob=0.8627)
gene_12308	gene_12308-T1	mRNA	Chr_9	3173401	3173932	-		hypothetical protein						ENOG41			SignalP(1-18,cutsite=ASA-KL,prob=0.6003)
gene_09162	gene_09162-T1	mRNA	Chr_7	3013689	3014876	-		hypothetical protein				PF10282	IPR011048 Cytochrome cd1-nitrite reductase-like, haem d1 domain superfamily;IPR015943 WD40/YVTN repeat-like-containing domain superfamily;IPR019405 Lactonase, 7-bladed beta propeller	ENOG41		GO_function: GO:0005515 - protein binding [Evidence IEA]	SignalP(1-18,cutsite=ASA-LP,prob=0.7997)
gene_15757	gene_15757-T1	mRNA	Chr_12	2443422	2443812	-		hypothetical protein									SignalP(1-18,cutsite=ASA-LP,prob=0.8220)
gene_15166	gene_15166-T1	mRNA	Chr_12	952167	953813	-		hypothetical protein				PF00544;PF00734	IPR000254 Cellulose-binding domain, fungal;IPR002022 Pectate lyase;IPR011050 Pectin lyase fold/virulence factor;IPR012334 Pectin lyase fold			GO_component: GO:0005576 - extracellular region [Evidence IEA];GO_function: GO:0030248 - cellulose binding [Evidence IEA];GO_function: GO:0004553 - hydrolase activity, hydrolyzing O-glycosyl compounds [Evidence IEA];GO_process: GO:0005975 - carbohydrate metabolic process [Evidence IEA]	SignalP(1-18,cutsite=ASA-QS,prob=0.7273)			PL1
gene_07571	gene_07571-T1	mRNA	Chr_5	4274457	4275717	-		hypothetical protein				PF02157	IPR009011 Mannose-6-phosphate receptor binding domain superfamily;IPR018939 Autophagy-related protein 27				SignalP(1-18,cutsite=ASA-QV,prob=0.8303)
gene_13404	gene_13404-T1	mRNA	Chr_10	2632410	2634479	+		hypothetical protein				PF00251;PF08244	IPR001362 Glycoside hydrolase, family 32;IPR013148 Glycosyl hydrolase family 32, N-terminal;IPR013189 Glycosyl hydrolase family 32, C-terminal;IPR013320 Concanavalin A-like lectin/glucanase domain superfamily;IPR018053 Glycoside hydrolase, family 32, active site;IPR023296 Glycosyl hydrolase, five-bladed beta-propellor domain superfamily			GO_function: GO:0004553 - hydrolase activity, hydrolyzing O-glycosyl compounds [Evidence IEA];GO_process: GO:0005975 - carbohydrate metabolic process [Evidence IEA]	SignalP(1-18,cutsite=ASA-TS,prob=0.6338)			CBM38;GH32
gene_05384	gene_05384-T1	mRNA	Chr_4	3494476	3495266	+		hypothetical protein				PF07249	IPR010829 Cerato-platanin	ENOG41			SignalP(1-18,cutsite=ASA-VS,prob=0.6246)
gene_10015	gene_10015-T1	mRNA	Chr_8	785215	786012	-		hypothetical protein				PF07335	IPR009939 Fungal chitosanase				SignalP(1-18,cutsite=ASA-YQ,prob=0.8140)			GH75
gene_15173	gene_15173-T1	mRNA	Chr_12	964736	966714	+		hypothetical protein				PF00135	IPR002018 Carboxylesterase, type B;IPR019819 Carboxylesterase type B, conserved site;IPR019826 Carboxylesterase type B, active site;IPR029058 Alpha/Beta hydrolase fold	ENOG41			SignalP(1-18,cutsite=ASG-GP,prob=0.5795)		S09X	CE10
gene_12642	gene_12642-T1	mRNA	Chr_10	515585	516472	+		hypothetical protein					IPR008979 Galactose-binding-like domain superfamily	ENOG41			SignalP(1-18,cutsite=ASS-SP,prob=0.7004)
gene_03810	gene_03810-T1	mRNA	Chr_2	4245557	4246851	-		hypothetical protein				PF01546;PF07687	IPR002933 Peptidase M20;IPR011650 Peptidase M20, dimerisation domain			GO_function: GO:0016787 - hydrolase activity [Evidence IEA];GO_process: GO:0008152 - metabolic process [Evidence IEA]	SignalP(1-18,cutsite=ATA-FD,prob=0.8072)		M20A
gene_16109	gene_16109-T1	mRNA	Chr_13	906506	907102	-		hypothetical protein						ENOG41			SignalP(1-18,cutsite=ATA-LL,prob=0.4316)
gene_06335	gene_06335-T1	mRNA	Chr_5	575300	575665	+		hypothetical protein						ENOG41			SignalP(1-18,cutsite=ATA-LP,prob=0.6703)
gene_18870	gene_18870-T1	mRNA	Contig25	452633	453994	+		hypothetical protein				PF16483	IPR032477 Beta-1,3-glucanase, N-terminal	ENOG41			SignalP(1-18,cutsite=ATA-LR,prob=0.8843)			GH64
gene_07793	gene_07793-T1	mRNA	Chr_5	4884094	4885976	+		hypothetical protein				PF00305	IPR000907 Lipoxygenase;IPR013819 Lipoxygenase, C-terminal	ENOG41		GO_function: GO:0046872 - metal ion binding [Evidence IEA];GO_function: GO:0016702 - oxidoreductase activity, acting on single donors with incorporation of molecular oxygen, incorporation of two atoms of oxygen [Evidence IEA];GO_process: GO:0055114 - oxidation-reduction process [Evidence IEA]	SignalP(1-18,cutsite=ATA-NR,prob=0.3783)
gene_14512	gene_14512-T1	mRNA	Chr_11	2353481	2355169	+		hypothetical protein						ENOG41			SignalP(1-18,cutsite=ATA-SP,prob=0.3644)
gene_11998	gene_11998-T1	mRNA	Chr_9	2347838	2348470	-		hypothetical protein						ENOG41			SignalP(1-18,cutsite=ATA-SP,prob=0.6179)
gene_14257	gene_14257-T1	mRNA	Chr_11	1735329	1735861	+		hypothetical protein				PF11578	IPR011250 Outer membrane protein/outer membrane enzyme PagP, beta-barrel;IPR020915 Uncharacterised protein family UPF0311	ENOG41		GO_component: GO:0016021 - integral component of membrane [Evidence IEA]	SignalP(1-18,cutsite=ATA-TP,prob=0.4871)
gene_19374	gene_19374-T1	mRNA	Contig42	378529	379890	-		hypothetical protein				PF16483	IPR032477 Beta-1,3-glucanase, N-terminal	ENOG41			SignalP(1-18,cutsite=ATT-LR,prob=0.4372)			GH64
gene_17916	gene_17916-T1	mRNA	Contig12	224811	225694	-		hypothetical protein						ENOG41			SignalP(1-18,cutsite=AVA-AP,prob=0.6245)			GH134
gene_13778	gene_13778-T1	mRNA	Chr_11	564615	565052	-		hypothetical protein						ENOG41			SignalP(1-18,cutsite=AVA-AP,prob=0.7166)
gene_00103	gene_00103-T1	mRNA	Chr_1	314657	315555	+		hypothetical protein						ENOG41			SignalP(1-18,cutsite=AVA-ID,prob=0.7092)
gene_10004	gene_10004-T1	mRNA	Chr_8	763340	764677	+		hypothetical protein				PF00840	IPR001722 Glycoside hydrolase, family 7;IPR013320 Concanavalin A-like lectin/glucanase domain superfamily			GO_function: GO:0004553 - hydrolase activity, hydrolyzing O-glycosyl compounds [Evidence IEA];GO_process: GO:0005975 - carbohydrate metabolic process [Evidence IEA]	SignalP(1-18,cutsite=AVA-QT,prob=0.9170)			GH7
gene_07103	gene_07103-T1	mRNA	Chr_5	2886449	2888122	-		hypothetical protein				PF00450;PF05388	IPR001563 Peptidase S10, serine carboxypeptidase;IPR008442 Propeptide, carboxypeptidase Y;IPR018202 Serine carboxypeptidase, serine active site;IPR029058 Alpha/Beta hydrolase fold			GO_component: GO:0005773 - vacuole [Evidence IEA];GO_function: GO:0004185 - serine-type carboxypeptidase activity [Evidence IEA];GO_process: GO:0006508 - proteolysis [Evidence IEA]	SignalP(1-18,cutsite=AVG-LQ,prob=0.3288)		S10
gene_15685	gene_15685-T1	mRNA	Chr_12	2158197	2160289	+		hypothetical protein				PF00884	IPR000917 Sulfatase, N-terminal;IPR012083 Arylsulfatase;IPR017849 None;IPR017850 Alkaline-phosphatase-like, core domain superfamily;IPR024607 Sulfatase, conserved site	ENOG41		GO_function: GO:0008484 - sulfuric ester hydrolase activity [Evidence IEA];GO_function: GO:0004065 - arylsulfatase activity [Evidence IEA];GO_function: GO:0003824 - catalytic activity [Evidence IEA];GO_process: GO:0018958 - phenol-containing compound metabolic process [Evidence IEA];GO_process: GO:0008152 - metabolic process [Evidence IEA]	SignalP(1-18,cutsite=AVG-QK,prob=0.7136)
gene_00231	gene_00231-T1	mRNA	Chr_1	616422	618287	-		hypothetical protein				PF00232	IPR001360 Glycoside hydrolase family 1;IPR013781 None;IPR017853 Glycoside hydrolase superfamily	ENOG41		GO_function: GO:0004553 - hydrolase activity, hydrolyzing O-glycosyl compounds [Evidence IEA];GO_process: GO:0005975 - carbohydrate metabolic process [Evidence IEA]	SignalP(1-18,cutsite=AVG-QQ,prob=0.3904)			GH1
gene_19514	gene_19514-T1	mRNA	Contig56	366707	367489	+		hypothetical protein					IPR004898 Pectate lyase PlyH/PlyE-like;IPR011050 Pectin lyase fold/virulence factor;IPR012334 Pectin lyase fold	ENOG41		GO_component: GO:0005576 - extracellular region [Evidence IEA];GO_function: GO:0030570 - pectate lyase activity [Evidence IEA]	SignalP(1-18,cutsite=AVS-QN,prob=0.5847)			PL3
gene_11653	gene_11653-T1	mRNA	Chr_9	1310451	1312092	+		hypothetical protein					IPR008972 Cupredoxin	ENOG41			SignalP(1-18,cutsite=AWA-QT,prob=0.8724)
gene_12291	gene_12291-T1	mRNA	Chr_9	3130592	3131799	-		hypothetical protein					IPR011040 Sialidase	ENOG41			SignalP(1-18,cutsite=AYG-AV,prob=0.6629)			GH93
gene_15294	gene_15294-T1	mRNA	Chr_12	1235757	1237102	-		hypothetical protein				PF06441	IPR000639 Epoxide hydrolase-like;IPR010497 Epoxide hydrolase, N-terminal;IPR016292 Epoxide hydrolase;IPR029058 Alpha/Beta hydrolase fold	ENOG41		GO_function: GO:0033961 - cis-stilbene-oxide hydrolase activity [Evidence IEA];GO_function: GO:0003824 - catalytic activity [Evidence IEA]	SignalP(1-18,cutsite=CAA-SE,prob=0.6223)		S33
gene_15019	gene_15019-T1	mRNA	Chr_12	602124	604006	+		hypothetical protein				PF00190;PF07883	IPR006045 Cupin 1;IPR011051 RmlC-like cupin domain superfamily;IPR014710 RmlC-like jelly roll fold;IPR017774 Bicupin, oxalate decarboxylase/oxidase	ENOG41		GO_function: GO:0045735 - nutrient reservoir activity [Evidence IEA];GO_process: GO:0033609 - oxalate metabolic process [Evidence IEA]	SignalP(1-18,cutsite=CAG-VP,prob=0.7160)
gene_06353	gene_06353-T1	mRNA	Chr_5	609640	610589	-		hypothetical protein						ENOG41			SignalP(1-18,cutsite=CLA-RN,prob=0.8535)
gene_09751	gene_09751-T1	mRNA	Chr_8	117542	118299	+		hypothetical protein				PF02469	IPR000782 FAS1 domain	ENOG41			SignalP(1-18,cutsite=CNA-KV,prob=0.9546)
gene_15985	gene_15985-T1	mRNA	Chr_13	632219	635491	-		hypothetical protein				PF00387;PF00388	IPR000008 C2 domain;IPR000909 Phosphatidylinositol-specific phospholipase C, X domain;IPR001192 Phosphoinositide phospholipase C family;IPR001711 Phospholipase C, phosphatidylinositol-specific, Y domain;IPR010308 TRP, C-terminal;IPR017946 PLC-like phosphodiesterase, TIM beta/alpha-barrel domain superfamily			GO_function: GO:0008081 - phosphoric diester hydrolase activity [Evidence IEA];GO_function: GO:0004435 - phosphatidylinositol phospholipase C activity [Evidence IEA];GO_function: GO:0005515 - protein binding [Evidence IEA];GO_process: GO:0006629 - lipid metabolic process [Evidence IEA];GO_process: GO:0007165 - signal transduction [Evidence IEA];GO_process: GO:0035556 - intracellular signal transd…	SignalP(1-18,cutsite=CQA-AY,prob=0.8226)
gene_15723	gene_15723-T1	mRNA	Chr_12	2259385	2262148	-		hypothetical protein						ENOG41			SignalP(1-18,cutsite=CSA-GP,prob=0.8312)
gene_09831	gene_09831-T1	mRNA	Chr_8	353403	354956	-		hypothetical protein						ENOG41			SignalP(1-18,cutsite=GAA-SG,prob=0.2679)
gene_16359	gene_16359-T1	mRNA	Chr_13	1559241	1563389	-		hypothetical protein				PF00107;PF00172;PF08240;PF13602	IPR001138 Zn(2)-C6 fungal-type DNA-binding domain;IPR011032 GroES-like superfamily;IPR013149 Alcohol dehydrogenase, C-terminal;IPR013154 Alcohol dehydrogenase, N-terminal;IPR016040 NAD(P)-binding domain;IPR020843 Polyketide synthase, enoylreductase domain	ENOG41		GO_component: GO:0005634 - nucleus [Evidence IEA];GO_function: GO:0008270 - zinc ion binding [Evidence IEA];GO_function: GO:0000981 - RNA polymerase II transcription factor activity, sequence-specific DNA binding [Evidence IEA];GO_function: GO:0016491 - oxidoreductase activity [Evidence IEA];GO_process: GO:0006355 - regulation of transcription, DNA-templated [Evidence IEA];GO_process: GO:0055114 …	SignalP(1-18,cutsite=GFA-RW,prob=0.9184)
gene_05257	gene_05257-T1	mRNA	Chr_4	3183366	3183653	-		hypothetical protein						ENOG41			SignalP(1-18,cutsite=GHA-KK,prob=0.9667)
gene_09245	gene_09245-T1	mRNA	Chr_7	3221984	3222775	+		hypothetical protein						ENOG41			SignalP(1-18,cutsite=GIA-QE,prob=0.6671)
gene_11227	gene_11227-T1	mRNA	Chr_9	260349	261071	-		hypothetical protein						ENOG41			SignalP(1-18,cutsite=GLA-AD,prob=0.8221)
gene_16093	gene_16093-T1	mRNA	Chr_13	875977	876534	-		hypothetical protein						ENOG41			SignalP(1-18,cutsite=GLA-AP,prob=0.8253)
gene_15135	gene_15135-T1	mRNA	Chr_12	875951	877408	-		hypothetical protein					IPR029058 Alpha/Beta hydrolase fold	ENOG41			SignalP(1-18,cutsite=GLA-AP,prob=0.8891)
gene_12257	gene_12257-T1	mRNA	Chr_9	3050916	3053252	-		hypothetical protein				PF00326;PF00930	IPR001375 Peptidase S9, prolyl oligopeptidase, catalytic domain;IPR002469 Dipeptidylpeptidase IV, N-terminal domain;IPR029058 Alpha/Beta hydrolase fold			GO_function: GO:0008236 - serine-type peptidase activity [Evidence IEA];GO_process: GO:0006508 - proteolysis [Evidence IEA]	SignalP(1-18,cutsite=GLA-ID,prob=0.8930)		S09B
gene_02934	gene_02934-T1	mRNA	Chr_2	1653844	1657956	+		hypothetical protein						ENOG41			SignalP(1-18,cutsite=GLA-LV,prob=0.3415)
gene_14192	gene_14192-T1	mRNA	Chr_11	1578241	1579470	-		hypothetical protein						ENOG41			SignalP(1-18,cutsite=GLA-QT,prob=0.7448)
gene_13416	gene_13416-T1	mRNA	Chr_10	2664042	2665839	+		hypothetical protein						ENOG41			SignalP(1-18,cutsite=GLG-QT,prob=0.8175)
gene_10331	gene_10331-T1	mRNA	Chr_8	1710351	1713006	-		hypothetical protein				PF00933;PF01915;PF14310	IPR001764 Glycoside hydrolase, family 3, N-terminal;IPR002772 Glycoside hydrolase family 3 C-terminal domain;IPR017853 Glycoside hydrolase superfamily;IPR026891 Fibronectin type III-like domain			GO_function: GO:0004553 - hydrolase activity, hydrolyzing O-glycosyl compounds [Evidence IEA];GO_process: GO:0005975 - carbohydrate metabolic process [Evidence IEA]	SignalP(1-18,cutsite=GQA-AK,prob=0.6978)			GH3
gene_05076	gene_05076-T1	mRNA	Chr_4	2746919	2749229	+		hypothetical protein					IPR024079 Metallopeptidase, catalytic domain superfamily	ENOG41		GO_function: GO:0008237 - metallopeptidase activity [Evidence IEA]	SignalP(1-18,cutsite=GQA-TL,prob=0.6981)
gene_19488	gene_19488-T1	mRNA	Contig56	304749	305874	-		hypothetical protein				PF07110	IPR009799 EthD domain;IPR011008 Dimeric alpha-beta barrel	ENOG41			SignalP(1-18,cutsite=GQS-AY,prob=0.4071)
gene_05955	gene_05955-T1	mRNA	Chr_4	4953087	4954294	+		hypothetical protein				PF00657;PF13472	IPR001087 GDSL lipase/esterase;IPR013830 SGNH hydrolase-type esterase domain	ENOG41		GO_function: GO:0016788 - hydrolase activity, acting on ester bonds [Evidence IEA]	SignalP(1-18,cutsite=IAA-AP,prob=0.7061)			CE16
gene_15617	gene_15617-T1	mRNA	Chr_12	1987528	1987890	-		hypothetical protein						ENOG41			SignalP(1-18,cutsite=IAG-QP,prob=0.5932)
gene_08281	gene_08281-T1	mRNA	Chr_7	570699	570983	+		hypothetical protein									SignalP(1-18,cutsite=IKP-WS,prob=0.2277)
gene_09550	gene_09550-T1	mRNA	Chr_7	4074494	4075348	-		hypothetical protein				PF14295	IPR003609 PAN/Apple domain	ENOG41			SignalP(1-18,cutsite=ILA-HP,prob=0.5257)
gene_18579	gene_18579-T1	mRNA	Contig24	793138	795056	-		hypothetical protein				PF14616	IPR028012 Protein of unknown function DUF4451	ENOG41			SignalP(1-18,cutsite=ILA-LH,prob=0.3443)
gene_02124	gene_02124-T1	mRNA	Chr_1	5905160	5906109	-		hypothetical protein				PF13472	IPR013830 SGNH hydrolase-type esterase domain				SignalP(1-18,cutsite=IQA-AK,prob=0.8774)			CE12
gene_17928	gene_17928-T1	mRNA	Contig12	285667	287038	+		hypothetical protein				PF00149	IPR004843 Calcineurin-like phosphoesterase domain, ApaH type;IPR029052 Metallo-dependent phosphatase-like	ENOG41		GO_function: GO:0016787 - hydrolase activity [Evidence IEA]	SignalP(1-18,cutsite=IQV-TT,prob=0.1666)
gene_07470	gene_07470-T1	mRNA	Chr_5	3958304	3959415	+		hypothetical protein						ENOG41			SignalP(1-18,cutsite=ISA-VP,prob=0.7848)
gene_17311	gene_17311-T1	mRNA	Contig1	2174919	2177246	+		hypothetical protein									SignalP(1-18,cutsite=LMA-AP,prob=0.8814)
gene_17889	gene_17889-T1	mRNA	Contig12	117969	119993	-		hypothetical protein									SignalP(1-18,cutsite=LMA-AP,prob=0.8814)
gene_18545	gene_18545-T1	mRNA	Contig24	645724	647748	-		hypothetical protein									SignalP(1-18,cutsite=LMA-AP,prob=0.8814)
gene_05263	gene_05263-T1	mRNA	Chr_4	3201724	3203740	-		hypothetical protein				PF00251	IPR001362 Glycoside hydrolase, family 32;IPR011040 Sialidase;IPR013148 Glycosyl hydrolase family 32, N-terminal;IPR013189 Glycosyl hydrolase family 32, C-terminal;IPR013320 Concanavalin A-like lectin/glucanase domain superfamily;IPR018053 Glycoside hydrolase, family 32, active site;IPR023296 Glycosyl hydrolase, five-bladed beta-propellor domain superfamily			GO_function: GO:0004553 - hydrolase activity, hydrolyzing O-glycosyl compounds [Evidence IEA];GO_process: GO:0005975 - carbohydrate metabolic process [Evidence IEA]	SignalP(1-18,cutsite=SAA-QS,prob=0.5225)			GH32
gene_14883	gene_14883-T1	mRNA	Chr_12	283071	283612	-		hypothetical protein				PF07249	IPR010829 Cerato-platanin	ENOG41			SignalP(1-18,cutsite=SAA-VT,prob=0.5963)
gene_18446	gene_18446-T1	mRNA	Contig23	348117	349904	+	CHRY5	FAD-linked oxidoreductase chry5				PF01565;PF08031	IPR006094 FAD linked oxidase, N-terminal;IPR012951 Berberine/berberine-like;IPR016166 FAD-binding domain, PCMH-type;IPR016167 FAD-binding, type PCMH, subdomain 1	ENOG41		GO_function: GO:0050660 - flavin adenine dinucleotide binding [Evidence IEA];GO_function: GO:0016614 - oxidoreductase activity, acting on CH-OH group of donors [Evidence IEA];GO_function: GO:0016491 - oxidoreductase activity [Evidence IEA];GO_function: GO:0003824 - catalytic activity [Evidence IEA];GO_process: GO:0055114 - oxidation-reduction process [Evidence IEA]	SignalP(1-18,cutsite=SAC-QT,prob=0.3608)
gene_18431	gene_18431-T1	mRNA	Contig23	233091	233423	-		hypothetical protein						ENOG41			SignalP(1-18,cutsite=SHA-IN,prob=0.9540)
gene_18463	gene_18463-T1	mRNA	Contig24	75548	76915	+		hypothetical protein				PF02225	IPR003137 PA domain;IPR007484 Peptidase M28;IPR029514 Aminopeptidase Y	ENOG41		GO_function: GO:0004177 - aminopeptidase activity [Evidence IEA]	SignalP(1-18,cutsite=SHG-LA,prob=0.3900)		M28A
gene_03897	gene_03897-T1	mRNA	Chr_2	4451817	4453418	+		hypothetical protein				PF01476	IPR018392 LysM domain	ENOG41			SignalP(1-18,cutsite=SHG-SS,prob=0.6368)
gene_09132	gene_09132-T1	mRNA	Chr_7	2921787	2922395	+		hypothetical protein				PF00188	IPR001283 Cysteine-rich secretory protein-related;IPR002413 Venom allergen 5-like;IPR014044 CAP domain;IPR018244 Allergen V5/Tpx-1-related, conserved site;IPR034120 None	ENOG41		GO_component: GO:0005576 - extracellular region [Evidence IEA]	SignalP(1-18,cutsite=SLA-AD,prob=0.8558)
gene_16862	gene_16862-T1	mRNA	Contig52	190353	191540	+		hypothetical protein					IPR011040 Sialidase;IPR023296 Glycosyl hydrolase, five-bladed beta-propellor domain superfamily	ENOG41			SignalP(1-18,cutsite=SLA-AS,prob=0.3567)			GH93
gene_09696	gene_09696-T1	mRNA	Chr_7	4490480	4491164	+		hypothetical protein						ENOG41			SignalP(1-18,cutsite=SLA-AT,prob=0.4593)			GH134
gene_07622	gene_07622-T1	mRNA	Chr_5	4414654	4416432	-		hypothetical protein						ENOG41			SignalP(1-18,cutsite=SLA-HF,prob=0.7990)
gene_13568	gene_13568-T1	mRNA	Chr_11	60484	62250	+		hypothetical protein				PF07519	IPR011118 Tannase/feruloyl esterase;IPR029058 Alpha/Beta hydrolase fold				SignalP(1-18,cutsite=SLA-SS,prob=0.6450)
gene_13573	gene_13573-T1	mRNA	Chr_11	70520	71440	-		hypothetical protein				PF01522	IPR002509 NodB homology domain;IPR011330 Glycoside hydrolase/deacetylase, beta/alpha-barrel			GO_function: GO:0003824 - catalytic activity [Evidence IEA];GO_function: GO:0016810 - hydrolase activity, acting on carbon-nitrogen (but not peptide) bonds [Evidence IEA];GO_process: GO:0005975 - carbohydrate metabolic process [Evidence IEA]	SignalP(1-18,cutsite=SLS-IP,prob=0.5468)			CE4
gene_04205	gene_04205-T1	mRNA	Chr_4	398431	400505	+		hypothetical protein				PF00450	IPR001563 Peptidase S10, serine carboxypeptidase;IPR018202 Serine carboxypeptidase, serine active site;IPR029058 Alpha/Beta hydrolase fold			GO_function: GO:0004185 - serine-type carboxypeptidase activity [Evidence IEA];GO_process: GO:0006508 - proteolysis [Evidence IEA]	SignalP(1-18,cutsite=SQA-AF,prob=0.7821)		S10
gene_20027	gene_20027-T1	mRNA	Contig68	1167696	1169552	-		hypothetical protein				PF00450	IPR001563 Peptidase S10, serine carboxypeptidase;IPR018202 Serine carboxypeptidase, serine active site;IPR029058 Alpha/Beta hydrolase fold			GO_function: GO:0004185 - serine-type carboxypeptidase activity [Evidence IEA];GO_process: GO:0006508 - proteolysis [Evidence IEA]	SignalP(1-18,cutsite=SQA-FN,prob=0.8334)		S10
gene_09402	gene_09402-T1	mRNA	Chr_7	3684849	3687107	+		hypothetical protein				PF03388	IPR005052 Legume-like lectin;IPR013320 Concanavalin A-like lectin/glucanase domain superfamily			GO_component: GO:0016020 - membrane [Evidence IEA]	SignalP(1-18,cutsite=SQA-QY,prob=0.9610)
gene_09266	gene_09266-T1	mRNA	Chr_7	3271056	3272843	+		hypothetical protein				PF00082;PF09286	IPR000209 Peptidase S8/S53 domain;IPR009020 None;IPR015366 Peptidase S53, activation domain;IPR023828 Peptidase S8, subtilisin, Ser-active site;IPR030400 Sedolisin domain			GO_function: GO:0004252 - serine-type endopeptidase activity [Evidence IEA];GO_function: GO:0008236 - serine-type peptidase activity [Evidence IEA];GO_process: GO:0006508 - proteolysis [Evidence IEA]	SignalP(1-18,cutsite=STA-KF,prob=0.8009)		S53
gene_19080	gene_19080-T1	mRNA	Contig33	454312	455099	-		hypothetical protein				PF03211	IPR004898 Pectate lyase PlyH/PlyE-like;IPR011050 Pectin lyase fold/virulence factor;IPR012334 Pectin lyase fold	ENOG41		GO_component: GO:0005576 - extracellular region [Evidence IEA];GO_function: GO:0030570 - pectate lyase activity [Evidence IEA]	SignalP(1-18,cutsite=STG-QT,prob=0.4392)			PL3
gene_14650	gene_14650-T1	mRNA	Chr_11	2729644	2730821	-		hypothetical protein					IPR008972 Cupredoxin	ENOG41			SignalP(1-18,cutsite=SWA-QK,prob=0.6572)
gene_13962	gene_13962-T1	mRNA	Chr_11	1030037	1031561	-		hypothetical protein				PF05426	IPR008397 Alginate lyase domain;IPR008929 Chondroitin AC/alginate lyase	ENOG41		GO_component: GO:0042597 - periplasmic space [Evidence IEA];GO_function: GO:0016829 - lyase activity [Evidence IEA]	SignalP(1-18,cutsite=SYA-FT,prob=0.7966)
gene_12991	gene_12991-T1	mRNA	Chr_10	1509058	1510077	-		hypothetical protein				PF11790	IPR013781 None;IPR017853 Glycoside hydrolase superfamily;IPR024655 Uncharacterised protein family, glycosyl hydrolase catalytic domain	ENOG41		GO_process: GO:0005975 - carbohydrate metabolic process [Evidence IEA]	SignalP(1-18,cutsite=SYA-TR,prob=0.8494)			GH128
gene_15855	gene_15855-T1	mRNA	Chr_13	298501	300019	-		hypothetical protein				PF02225;PF04389	IPR003137 PA domain;IPR007484 Peptidase M28;IPR029514 Aminopeptidase Y	ENOG41		GO_function: GO:0004177 - aminopeptidase activity [Evidence IEA]	SignalP(1-18,cutsite=TEA-TK,prob=0.9471)		M28A
gene_16223	gene_16223-T1	mRNA	Chr_13	1191599	1192019	-		hypothetical protein						ENOG41			SignalP(1-18,cutsite=TFA-CA,prob=0.5934)
gene_13226	gene_13226-T1	mRNA	Chr_10	2199633	2201475	+		hypothetical protein				PF00561;PF08386	IPR013595 Peptidase S33 tripeptidyl aminopeptidase-like, C-terminal;IPR029058 Alpha/Beta hydrolase fold	ENOG41			SignalP(1-18,cutsite=THA-TF,prob=0.8472)		S33
gene_09659	gene_09659-T1	mRNA	Chr_7	4356867	4358094	-		hypothetical protein				PF00722	IPR000757 Glycoside hydrolase family 16;IPR013320 Concanavalin A-like lectin/glucanase domain superfamily	ENOG41		GO_function: GO:0004553 - hydrolase activity, hydrolyzing O-glycosyl compounds [Evidence IEA];GO_process: GO:0005975 - carbohydrate metabolic process [Evidence IEA]	SignalP(1-18,cutsite=THG-QA,prob=0.5375)
gene_15709	gene_15709-T1	mRNA	Chr_12	2219408	2221003	-		hypothetical protein					IPR017946 PLC-like phosphodiesterase, TIM beta/alpha-barrel domain superfamily	ENOG41		GO_function: GO:0008081 - phosphoric diester hydrolase activity [Evidence IEA];GO_process: GO:0006629 - lipid metabolic process [Evidence IEA]	SignalP(1-18,cutsite=TIA-AP,prob=0.6561)
gene_05421	gene_05421-T1	mRNA	Chr_4	3583778	3585119	+		hypothetical protein						ENOG41			SignalP(1-18,cutsite=TIA-KK,prob=0.8401)
gene_16348	gene_16348-T1	mRNA	Chr_13	1490366	1492830	+		hypothetical protein					IPR008928 Six-hairpin glycosidase superfamily;IPR012341 Six-hairpin glycosidase-like superfamily;IPR027414 Glycosyl hydrolase family 95, N-terminal domain	ENOG41		GO_function: GO:0003824 - catalytic activity [Evidence IEA]	SignalP(1-18,cutsite=TLA-AI,prob=0.6097)
gene_05967	gene_05967-T1	mRNA	Chr_4	4978143	4979410	+		hypothetical protein				PF00491	IPR006035 Ureohydrolase;IPR020855 Ureohydrolase, manganese-binding site;IPR023696 Ureohydrolase domain superfamily			GO_function: GO:0046872 - metal ion binding [Evidence IEA];GO_function: GO:0016813 - hydrolase activity, acting on carbon-nitrogen (but not peptide) bonds, in linear amidines [Evidence IEA]	SignalP(1-18,cutsite=TLA-CN,prob=0.7100)
gene_04390	gene_04390-T1	mRNA	Chr_4	831128	832794	+		hypothetical protein				PF00135	IPR002018 Carboxylesterase, type B;IPR019826 Carboxylesterase type B, active site;IPR029058 Alpha/Beta hydrolase fold				SignalP(1-18,cutsite=TLA-LP,prob=0.5731)		S09X
gene_11219	gene_11219-T1	mRNA	Chr_9	233903	234100	+		hypothetical protein									SignalP(1-18,cutsite=TNA-QC,prob=0.8035)
gene_12285	gene_12285-T1	mRNA	Chr_9	3120257	3120949	-		hypothetical protein					IPR023307 None	ENOG41			SignalP(1-18,cutsite=TQA-AV,prob=0.6913)
gene_08271	gene_08271-T1	mRNA	Chr_7	549104	550674	+		hypothetical protein				PF00085;PF13848	IPR012336 Thioredoxin-like fold;IPR013766 Thioredoxin domain			GO_process: GO:0045454 - cell redox homeostasis [Evidence IEA]	SignalP(1-18,cutsite=TQA-VK,prob=0.9113)
gene_16865	gene_16865-T1	mRNA	Contig52	196074	198080	-		hypothetical protein				PF00135	IPR002018 Carboxylesterase, type B;IPR029058 Alpha/Beta hydrolase fold	ENOG41			SignalP(1-18,cutsite=TQT-KQ,prob=0.7551)		S09X
gene_17276	gene_17276-T1	mRNA	Contig1	1934197	1934703	+		hypothetical protein									SignalP(1-18,cutsite=TSA-LS,prob=0.4477)
gene_19998	gene_19998-T1	mRNA	Contig68	1003183	1003689	+		hypothetical protein									SignalP(1-18,cutsite=TSA-LS,prob=0.4477)
gene_17242	gene_17242-T1	mRNA	Contig1	1655599	1656105	+		hypothetical protein									SignalP(1-18,cutsite=TSA-LS,prob=0.4510)
gene_00597	gene_00597-T1	mRNA	Chr_1	1708504	1710112	+		hypothetical protein						ENOG41			SignalP(1-18,cutsite=TSA-QN,prob=0.8344)
gene_00246	gene_00246-T1	mRNA	Chr_1	655049	655866	-		hypothetical protein						ENOG41			SignalP(1-18,cutsite=TTA-KN,prob=0.8660)
gene_08297	gene_08297-T1	mRNA	Chr_7	600158	601351	-		hypothetical protein				PF00734	IPR000254 Cellulose-binding domain, fungal;IPR024079 Metallopeptidase, catalytic domain superfamily	ENOG41		GO_component: GO:0005576 - extracellular region [Evidence IEA];GO_function: GO:0008237 - metallopeptidase activity [Evidence IEA];GO_function: GO:0030248 - cellulose binding [Evidence IEA];GO_function: GO:0004553 - hydrolase activity, hydrolyzing O-glycosyl compounds [Evidence IEA];GO_process: GO:0005975 - carbohydrate metabolic process [Evidence IEA]	SignalP(1-18,cutsite=TVA-HP,prob=0.4280)
gene_05884	gene_05884-T1	mRNA	Chr_4	4800980	4802902	+		hypothetical protein				PF00394;PF07731;PF07732	IPR001117 Multicopper oxidase, type 1;IPR002355 Multicopper oxidase, copper-binding site;IPR008972 Cupredoxin;IPR011706 Multicopper oxidase, type 2;IPR011707 Multicopper oxidase, type 3;IPR033138 Multicopper oxidases, conserved site			GO_function: GO:0016491 - oxidoreductase activity [Evidence IEA];GO_function: GO:0005507 - copper ion binding [Evidence IEA];GO_process: GO:0055114 - oxidation-reduction process [Evidence IEA]	SignalP(1-18,cutsite=TVS-YD,prob=0.3861)			AA1
gene_12251	gene_12251-T1	mRNA	Chr_9	3037246	3039358	-		hypothetical protein				PF10528	IPR018871 GLEYA adhesin domain	ENOG41			SignalP(1-18,cutsite=TYA-GP,prob=0.6003)
gene_16443	gene_16443-T1	mRNA	Chr_13	1751370	1752303	+		hypothetical protein				PF05572	IPR008754 Peptidase M43, pregnancy-associated plasma-A;IPR024079 Metallopeptidase, catalytic domain superfamily	ENOG41		GO_function: GO:0008237 - metallopeptidase activity [Evidence IEA]	SignalP(1-18,cutsite=VAA-AG,prob=0.4600)		M43B
gene_06148	gene_06148-T1	mRNA	Chr_5	107546	108795	-		hypothetical protein				PF05048;PF13229	IPR011050 Pectin lyase fold/virulence factor;IPR012334 Pectin lyase fold	ENOG41			SignalP(1-18,cutsite=VAA-AP,prob=0.7810)
gene_14482	gene_14482-T1	mRNA	Chr_11	2276911	2278338	+		hypothetical protein					IPR013781 None;IPR017853 Glycoside hydrolase superfamily	ENOG41		GO_process: GO:0005975 - carbohydrate metabolic process [Evidence IEA]	SignalP(1-18,cutsite=VAA-DS,prob=0.6399)
gene_13915	gene_13915-T1	mRNA	Chr_11	919655	920432	+		hypothetical protein						ENOG41			SignalP(1-18,cutsite=VAA-EP,prob=0.8213)
gene_00509	gene_00509-T1	mRNA	Chr_1	1427677	1428300	+		hypothetical protein						ENOG41			SignalP(1-18,cutsite=VAA-EQ,prob=0.6956)
gene_16345	gene_16345-T1	mRNA	Chr_13	1481240	1481989	-		hypothetical protein						ENOG41			SignalP(1-18,cutsite=VAA-HP,prob=0.5386)
gene_06747	gene_06747-T1	mRNA	Chr_5	1807300	1808475	+	ERP38	Protein disulfide-isomerase erp38				PF00085;PF07749;PF13098	IPR005788 Disulphide isomerase;IPR011679 Endoplasmic reticulum resident protein 29, C-terminal;IPR012336 Thioredoxin-like fold;IPR013766 Thioredoxin domain;IPR017937 Thioredoxin, conserved site			GO_component: GO:0005783 - endoplasmic reticulum [Evidence IEA];GO_function: GO:0016853 - isomerase activity [Evidence IEA];GO_process: GO:0045454 - cell redox homeostasis [Evidence IEA]	SignalP(1-18,cutsite=VAA-KS,prob=0.4752)
gene_10677	gene_10677-T1	mRNA	Chr_8	2680659	2682222	-		hypothetical protein						ENOG41			SignalP(1-18,cutsite=VAA-LR,prob=0.8892)
gene_12283	gene_12283-T1	mRNA	Chr_9	3117730	3118644	+		hypothetical protein						ENOG41			SignalP(1-18,cutsite=VAA-SP,prob=0.5777)
gene_09163	gene_09163-T1	mRNA	Chr_7	3015767	3018702	-		hypothetical protein				PF00722	IPR000757 Glycoside hydrolase family 16;IPR013320 Concanavalin A-like lectin/glucanase domain superfamily;IPR017168 Glycoside hydrolase, family 16, CRH1, predicted	ENOG41		GO_component: GO:0005618 - cell wall [Evidence IEA];GO_function: GO:0016798 - hydrolase activity, acting on glycosyl bonds [Evidence IEA];GO_function: GO:0004553 - hydrolase activity, hydrolyzing O-glycosyl compounds [Evidence IEA];GO_process: GO:0071555 - cell wall organization [Evidence IEA];GO_process: GO:0005975 - carbohydrate metabolic process [Evidence IEA]	SignalP(1-18,cutsite=VAA-VK,prob=0.8485)			GH16
gene_20188	gene_20188-T1	mRNA	Contig68	2039608	2040570	-		hypothetical protein					IPR015889 Intradiol ring-cleavage dioxygenase, core	ENOG41		GO_function: GO:0016702 - oxidoreductase activity, acting on single donors with incorporation of molecular oxygen, incorporation of two atoms of oxygen [Evidence IEA];GO_function: GO:0005506 - iron ion binding [Evidence IEA];GO_process: GO:0055114 - oxidation-reduction process [Evidence IEA]	SignalP(1-18,cutsite=VAG-HP,prob=0.5666)
gene_19970	gene_19970-T1	mRNA	Contig68	715576	716646	+		hypothetical protein					IPR013781 None;IPR017853 Glycoside hydrolase superfamily			GO_process: GO:0005975 - carbohydrate metabolic process [Evidence IEA]	SignalP(1-18,cutsite=VAG-QE,prob=0.9300)
gene_13772	gene_13772-T1	mRNA	Chr_11	553263	555704	-		hypothetical protein						ENOG41			SignalP(1-18,cutsite=VAG-SA,prob=0.6780)
gene_12397	gene_12397-T1	mRNA	Chr_9	3455260	3457182	+		hypothetical protein				PF00732;PF05199	IPR000172 Glucose-methanol-choline oxidoreductase, N-terminal;IPR007867 Glucose-methanol-choline oxidoreductase, C-terminal;IPR012132 Glucose-methanol-choline oxidoreductase;IPR023753 FAD/NAD(P)-binding domain			GO_function: GO:0050660 - flavin adenine dinucleotide binding [Evidence IEA];GO_function: GO:0016491 - oxidoreductase activity [Evidence IEA];GO_function: GO:0016614 - oxidoreductase activity, acting on CH-OH group of donors [Evidence IEA];GO_process: GO:0055114 - oxidation-reduction process [Evidence IEA]	SignalP(1-18,cutsite=VCA-VA,prob=0.3760)			AA3
gene_10758	gene_10758-T1	mRNA	Chr_8	2892503	2894154	+		hypothetical protein				PF00026;PF14543	IPR001461 Aspartic peptidase A1 family;IPR001969 Aspartic peptidase, active site;IPR021109 Aspartic peptidase domain superfamily;IPR033121 Peptidase family A1 domain;IPR033876 Secreted aspartic endopeptidase	ENOG41		GO_function: GO:0004190 - aspartic-type endopeptidase activity [Evidence IEA];GO_process: GO:0006508 - proteolysis [Evidence IEA]	SignalP(1-18,cutsite=VDA-VS,prob=0.8573)		A01A
gene_15399	gene_15399-T1	mRNA	Chr_12	1479573	1480525	-		hypothetical protein				PF05630	IPR008701 Necrosis inducing protein	ENOG41			SignalP(1-18,cutsite=VEA-GP,prob=0.9453)
gene_02866	gene_02866-T1	mRNA	Chr_2	1461633	1462997	+		hypothetical protein				PF00332	IPR013781 None;IPR017853 Glycoside hydrolase superfamily			GO_process: GO:0005975 - carbohydrate metabolic process [Evidence IEA]	SignalP(1-18,cutsite=VEA-KN,prob=0.8732)			GH17
gene_12403	gene_12403-T1	mRNA	Chr_9	3466986	3469597	-		hypothetical protein				PF14498	IPR008928 Six-hairpin glycosidase superfamily;IPR016518 Alpha-L-fucosidase;IPR027414 Glycosyl hydrolase family 95, N-terminal domain	ENOG41		GO_function: GO:0003824 - catalytic activity [Evidence IEA];GO_function: GO:0004560 - alpha-L-fucosidase activity [Evidence IEA]	SignalP(1-18,cutsite=VEA-QK,prob=0.9816)			GH95
gene_13104	gene_13104-T1	mRNA	Chr_10	1815613	1817390	-		hypothetical protein				PF00187;PF01522	IPR001002 Chitin-binding, type 1;IPR002509 NodB homology domain;IPR011330 Glycoside hydrolase/deacetylase, beta/alpha-barrel;IPR018371 Chitin-binding, type 1, conserved site	ENOG41		GO_function: GO:0008061 - chitin binding [Evidence IEA];GO_function: GO:0003824 - catalytic activity [Evidence IEA];GO_function: GO:0016810 - hydrolase activity, acting on carbon-nitrogen (but not peptide) bonds [Evidence IEA];GO_process: GO:0005975 - carbohydrate metabolic process [Evidence IEA]	SignalP(1-18,cutsite=VFA-HG,prob=0.6008)			CE4
gene_05305	gene_05305-T1	mRNA	Chr_4	3313823	3314217	+		hypothetical protein									SignalP(1-18,cutsite=VFA-QQ,prob=0.9189)
gene_17198	gene_17198-T1	mRNA	Contig1	1367071	1367508	-		hypothetical protein									SignalP(1-18,cutsite=VFA-SL,prob=0.6739)
gene_08046	gene_08046-T1	mRNA	Contig9	639535	639972	-		hypothetical protein									SignalP(1-18,cutsite=VFA-SL,prob=0.6739)
gene_19796	gene_19796-T1	mRNA	Contig65	497930	498316	-		hypothetical protein									SignalP(1-18,cutsite=VFA-SL,prob=0.6739)
gene_15882	gene_15882-T1	mRNA	Chr_13	354832	355395	+		hypothetical protein						ENOG41			SignalP(1-18,cutsite=VFA-SP,prob=0.8761)
gene_20137	gene_20137-T1	mRNA	Contig68	1680838	1681275	-		hypothetical protein						ENOG41			SignalP(1-18,cutsite=VFA-SP,prob=0.9415)
gene_08260	gene_08260-T1	mRNA	Chr_7	528971	529687	+		hypothetical protein						ENOG41			SignalP(1-18,cutsite=VFS-AP,prob=0.7569)
gene_09758	gene_09758-T1	mRNA	Chr_8	139528	164382	+		hypothetical protein					IPR033504 Agglutinin-like protein	ENOG41		GO_process: GO:0007155 - cell adhesion [Evidence IEA]	SignalP(1-18,cutsite=VKA-QD,prob=0.8600)
gene_02959	gene_02959-T1	mRNA	Chr_2	1721133	1739318	-		hypothetical protein					IPR033504 Agglutinin-like protein	ENOG41		GO_process: GO:0007155 - cell adhesion [Evidence IEA]	SignalP(1-18,cutsite=VKA-QD,prob=0.9232)
gene_15023	gene_15023-T1	mRNA	Chr_12	610189	610899	-		hypothetical protein				PF01476	IPR018392 LysM domain	ENOG41			SignalP(1-18,cutsite=VLA-AG,prob=0.4586)
gene_05690	gene_05690-T1	mRNA	Chr_4	4330203	4331747	-		hypothetical protein				PF00264	IPR002227 Tyrosinase copper-binding domain;IPR008922 Uncharacterised domain, di-copper centre			GO_function: GO:0016491 - oxidoreductase activity [Evidence IEA];GO_process: GO:0008152 - metabolic process [Evidence IEA]	SignalP(1-18,cutsite=VLA-AP,prob=0.8630)
gene_18429	gene_18429-T1	mRNA	Contig23	229031	230341	-		hypothetical protein				PF00264	IPR002227 Tyrosinase copper-binding domain;IPR008922 Uncharacterised domain, di-copper centre			GO_function: GO:0016491 - oxidoreductase activity [Evidence IEA];GO_process: GO:0008152 - metabolic process [Evidence IEA]	SignalP(1-18,cutsite=VLA-AP,prob=0.8776)
gene_09729	gene_09729-T1	mRNA	Chr_8	63721	65559	+		hypothetical protein				PF16862	IPR017853 Glycoside hydrolase superfamily;IPR031728 Beta-glucuronidase, C-terminal	ENOG41			SignalP(1-18,cutsite=VLA-AP,prob=0.9599)			GH79
gene_02451	gene_02451-T1	mRNA	Chr_2	417669	418738	-		hypothetical protein				PF03211	IPR004898 Pectate lyase PlyH/PlyE-like;IPR011050 Pectin lyase fold/virulence factor;IPR012334 Pectin lyase fold	ENOG41		GO_component: GO:0005576 - extracellular region [Evidence IEA];GO_function: GO:0030570 - pectate lyase activity [Evidence IEA]	SignalP(1-18,cutsite=VLA-CK,prob=0.8536)			PL3
gene_00056	gene_00056-T1	mRNA	Chr_1	196695	197437	+		hypothetical protein									SignalP(1-18,cutsite=VLA-CS,prob=0.9322)
gene_03222	gene_03222-T1	mRNA	Chr_2	2541934	2543817	+		hypothetical protein						ENOG41			SignalP(1-18,cutsite=VLA-HG,prob=0.7259)
gene_19676	gene_19676-T1	mRNA	Contig62	373151	374173	-		hypothetical protein					IPR011042 Six-bladed beta-propeller, TolB-like	ENOG41			SignalP(1-18,cutsite=VLA-HS,prob=0.5124)
gene_13927	gene_13927-T1	mRNA	Chr_11	949098	949801	-		hypothetical protein				PF05730	IPR008427 Extracellular membrane protein, CFEM domain				SignalP(1-18,cutsite=VLA-QS,prob=0.6492)
gene_00006	gene_00006-T1	mRNA	Chr_1	57119	57448	+		hypothetical protein						ENOG41			SignalP(1-18,cutsite=VLA-SP,prob=0.9360)
gene_15866	gene_15866-T1	mRNA	Chr_13	318073	319233	+		hypothetical protein				PF01670	IPR002594 Glycoside hydrolase family 12;IPR013319 Glycoside hydrolase family 11/12;IPR013320 Concanavalin A-like lectin/glucanase domain superfamily	ENOG41		GO_function: GO:0008810 - cellulase activity [Evidence IEA];GO_function: GO:0004553 - hydrolase activity, hydrolyzing O-glycosyl compounds [Evidence IEA];GO_process: GO:0000272 - polysaccharide catabolic process [Evidence IEA]	SignalP(1-18,cutsite=VLG-KE,prob=0.8362)
gene_16141	gene_16141-T1	mRNA	Chr_13	985208	986884	+		hypothetical protein				PF07519	IPR011118 Tannase/feruloyl esterase;IPR029058 Alpha/Beta hydrolase fold				SignalP(1-18,cutsite=VLS-DT,prob=0.9190)
gene_13493	gene_13493-T1	mRNA	Chr_10	2855186	2856732	+		hypothetical protein				PF01476	IPR018392 LysM domain	ENOG41			SignalP(1-18,cutsite=VLT-QD,prob=0.7557)
gene_16015	gene_16015-T1	mRNA	Chr_13	699183	700493	-		hypothetical protein				PF00085	IPR005746 Thioredoxin;IPR012336 Thioredoxin-like fold;IPR013766 Thioredoxin domain			GO_function: GO:0015035 - protein disulfide oxidoreductase activity [Evidence IEA];GO_process: GO:0045454 - cell redox homeostasis [Evidence IEA];GO_process: GO:0006662 - glycerol ether metabolic process [Evidence IEA]	SignalP(1-18,cutsite=VNA-CD,prob=0.9308)
gene_05103	gene_05103-T1	mRNA	Chr_4	2809007	2811084	+		hypothetical protein					IPR000834 Peptidase M14, carboxypeptidase A	ENOG41		GO_function: GO:0008270 - zinc ion binding [Evidence IEA];GO_function: GO:0004181 - metallocarboxypeptidase activity [Evidence IEA];GO_process: GO:0006508 - proteolysis [Evidence IEA]	SignalP(1-18,cutsite=VNA-FQ,prob=0.6265)
gene_16086	gene_16086-T1	mRNA	Chr_13	863330	864229	+		hypothetical protein						ENOG41			SignalP(1-18,cutsite=VNA-FS,prob=0.5631)
gene_08073	gene_08073-T1	mRNA	Chr_7	42299	42799	+		hypothetical protein						ENOG41			SignalP(1-18,cutsite=VNA-LP,prob=0.7963)
gene_11159	gene_11159-T1	mRNA	Chr_8	3983448	3983600	-		hypothetical protein									SignalP(1-18,cutsite=VNA-SL,prob=0.9348)
gene_17685	gene_17685-T1	mRNA	Contig1	4254547	4255917	-		hypothetical protein				PF16483	IPR032477 Beta-1,3-glucanase, N-terminal	ENOG41			SignalP(1-18,cutsite=VNA-SS,prob=0.8867)			GH64
gene_02404	gene_02404-T1	mRNA	Chr_2	294142	295818	+		hypothetical protein				PF00450	IPR001563 Peptidase S10, serine carboxypeptidase;IPR018202 Serine carboxypeptidase, serine active site;IPR029058 Alpha/Beta hydrolase fold	ENOG41		GO_function: GO:0004185 - serine-type carboxypeptidase activity [Evidence IEA];GO_process: GO:0006508 - proteolysis [Evidence IEA]	SignalP(1-18,cutsite=VNG-AL,prob=0.7281)		S10
gene_15542	gene_15542-T1	mRNA	Chr_12	1803263	1804091	+		hypothetical protein						ENOG41			SignalP(1-18,cutsite=VQA-ED,prob=0.9874)
gene_15210	gene_15210-T1	mRNA	Chr_12	1048010	1048807	-		hypothetical protein				PF13472	IPR013830 SGNH hydrolase-type esterase domain	ENOG41			SignalP(1-18,cutsite=VQS-SP,prob=0.4976)			CE12
gene_05333	gene_05333-T1	mRNA	Chr_4	3372204	3373520	+		hypothetical protein				PF15892		ENOG41			SignalP(1-18,cutsite=VRA-II,prob=0.6663)			GH145
gene_05956	gene_05956-T1	mRNA	Chr_4	4955096	4957087	+		hypothetical protein				PF09286	IPR000209 Peptidase S8/S53 domain;IPR009020 None;IPR015366 Peptidase S53, activation domain;IPR023828 Peptidase S8, subtilisin, Ser-active site;IPR030400 Sedolisin domain			GO_function: GO:0004252 - serine-type endopeptidase activity [Evidence IEA];GO_function: GO:0008236 - serine-type peptidase activity [Evidence IEA];GO_process: GO:0006508 - proteolysis [Evidence IEA]	SignalP(1-18,cutsite=VRA-LP,prob=0.8647)		S53
gene_05380	gene_05380-T1	mRNA	Chr_4	3487101	3487658	-		hypothetical protein					IPR008972 Cupredoxin	ENOG41			SignalP(1-18,cutsite=VSA-AP,prob=0.7479)
gene_11295	gene_11295-T1	mRNA	Chr_9	428409	430549	-		hypothetical protein					IPR000120 Amidase;IPR023631 Amidase signature domain	ENOG41		GO_function: GO:0004040 - amidase activity [Evidence IEA]	SignalP(1-18,cutsite=VSA-AS,prob=0.7087)
gene_15016	gene_15016-T1	mRNA	Chr_12	595382	596107	-		hypothetical protein				PF07249	IPR009009 RlpA-like protein, double-psi beta-barrel domain;IPR010829 Cerato-platanin	ENOG41			SignalP(1-18,cutsite=VSA-AT,prob=0.7733)
gene_09477	gene_09477-T1	mRNA	Chr_7	3874244	3877135	-		hypothetical protein						ENOG41			SignalP(1-18,cutsite=VSA-AV,prob=0.3498)
gene_03447	gene_03447-T1	mRNA	Chr_2	3245676	3247321	-		hypothetical protein				PF02298	IPR003245 Phytocyanin domain;IPR008972 Cupredoxin	ENOG41		GO_function: GO:0009055 - electron carrier activity [Evidence IEA]	SignalP(1-18,cutsite=VSA-AV,prob=0.5107)
gene_16225	gene_16225-T1	mRNA	Chr_13	1197583	1199889	-		hypothetical protein				PF02225;PF04253;PF04389	IPR003137 PA domain;IPR007365 Transferrin receptor-like, dimerisation domain;IPR007484 Peptidase M28;IPR034308 Vacuolar protein sorting-assoociated protein 70				SignalP(1-18,cutsite=VSA-CQ,prob=0.2850)		M28B
gene_15606	gene_15606-T1	mRNA	Chr_12	1948600	1949330	-		hypothetical protein						ENOG41			SignalP(1-18,cutsite=VSA-DQ,prob=0.8555)
gene_11260	gene_11260-T1	mRNA	Chr_9	340661	341083	-		hypothetical protein						ENOG41			SignalP(1-18,cutsite=VSA-DR,prob=0.9589)
gene_05794	gene_05794-T1	mRNA	Chr_4	4586179	4587995	+		hypothetical protein				PF00149;PF02872	IPR004843 Calcineurin-like phosphoesterase domain, ApaH type;IPR006179 5'-Nucleotidase/apyrase;IPR008334 5'-Nucleotidase, C-terminal;IPR029052 Metallo-dependent phosphatase-like			GO_function: GO:0016787 - hydrolase activity [Evidence IEA];GO_process: GO:0009166 - nucleotide catabolic process [Evidence IEA]	SignalP(1-18,cutsite=VSA-ED,prob=0.9721)
gene_01861	gene_01861-T1	mRNA	Chr_1	5268366	5269080	-		hypothetical protein						ENOG41			SignalP(1-18,cutsite=VSA-HF,prob=0.4812)
gene_13071	gene_13071-T1	mRNA	Chr_10	1731337	1732287	+		hypothetical protein						ENOG41			SignalP(1-18,cutsite=VSA-HP,prob=0.6119)
gene_09848	gene_09848-T1	mRNA	Chr_8	392773	394260	-		hypothetical protein						ENOG41			SignalP(1-18,cutsite=VSA-LP,prob=0.6451)
gene_14058	gene_14058-T1	mRNA	Chr_11	1251872	1252594	-		hypothetical protein				PF14021	IPR025331 Tuberculosis necrotizing toxin	ENOG41			SignalP(1-18,cutsite=VSA-LP,prob=0.8418)
gene_03606	gene_03606-T1	mRNA	Chr_2	3671645	3672933	+	LAP1	Leucine aminopeptidase 1				PF01546;PF04389	IPR007484 Peptidase M28;IPR018247 EF-Hand 1, calcium-binding site				SignalP(1-18,cutsite=VSA-RF,prob=0.7015)		M28E
gene_08577	gene_08577-T1	mRNA	Chr_7	1331559	1332034	+		hypothetical protein				PF07249	IPR009009 RlpA-like protein, double-psi beta-barrel domain;IPR010829 Cerato-platanin	ENOG41			SignalP(1-18,cutsite=VSA-TT,prob=0.7607)
gene_17906	gene_17906-T1	mRNA	Contig12	193967	194430	-		hypothetical protein									SignalP(1-18,cutsite=VSA-VK,prob=0.8574)
gene_15443	gene_15443-T1	mRNA	Chr_12	1576055	1576648	+		hypothetical protein						ENOG41			SignalP(1-18,cutsite=VSA-VP,prob=0.7415)
gene_02051	gene_02051-T1	mRNA	Chr_1	5728876	5730402	+		hypothetical protein				PF03345	IPR005013 Dolichyl-diphosphooligosaccharide--protein glycosyltransferase 48kDa subunit			GO_component: GO:0005789 - endoplasmic reticulum membrane [Evidence IEA];GO_process: GO:0018279 - protein N-linked glycosylation via asparagine [Evidence IEA]	SignalP(1-18,cutsite=VSA-VS,prob=0.6836)
gene_13005	gene_13005-T1	mRNA	Chr_10	1554130	1555131	-		hypothetical protein				PF07335	IPR009939 Fungal chitosanase	ENOG41			SignalP(1-18,cutsite=VSC-RD,prob=0.9228)			GH75
gene_12610	gene_12610-T1	mRNA	Chr_10	424537	424980	-		hypothetical protein						ENOG41			SignalP(1-18,cutsite=VTA-AP,prob=0.7203)
gene_09079	gene_09079-T1	mRNA	Chr_7	2781147	2783710	-		hypothetical protein				PF10281	IPR018803 Putative stress-responsive protein	ENOG41			SignalP(1-18,cutsite=VTA-ST,prob=0.8167)
gene_09748	gene_09748-T1	mRNA	Chr_8	110945	112532	-		hypothetical protein				PF05426	IPR008397 Alginate lyase domain;IPR008929 Chondroitin AC/alginate lyase	ENOG41		GO_component: GO:0042597 - periplasmic space [Evidence IEA];GO_function: GO:0016829 - lyase activity [Evidence IEA]	SignalP(1-18,cutsite=VTG-FV,prob=0.3650)
gene_00321	gene_00321-T1	mRNA	Chr_1	868605	870359	-		hypothetical protein				PF00135	IPR002018 Carboxylesterase, type B;IPR019826 Carboxylesterase type B, active site;IPR029058 Alpha/Beta hydrolase fold	ENOG41			SignalP(1-18,cutsite=VVA-VP,prob=0.2582)		S09X
gene_06580	gene_06580-T1	mRNA	Chr_5	1315656	1316950	-		hypothetical protein						ENOG41			SignalP(1-18,cutsite=VVG-IA,prob=0.3914)
gene_17675	gene_17675-T1	mRNA	Contig1	4203859	4204570	-		hypothetical protein						ENOG41			SignalP(1-18,cutsite=VYA-VA,prob=0.3737)
gene_05948	gene_05948-T1	mRNA	Chr_4	4934412	4935220	+		hypothetical protein				PF03067	IPR004302 Cellulose/chitin-binding protein, N-terminal				SignalP(1-18,cutsite=VYG-HG,prob=0.4499)			AA13
gene_07242	gene_07242-T1	mRNA	Chr_5	3282013	3282513	+		hypothetical protein						ENOG41			SignalP(1-19,cutsite=AAA-AS,prob=0.5179)
gene_14506	gene_14506-T1	mRNA	Chr_11	2340157	2340677	-		hypothetical protein						ENOG41			SignalP(1-19,cutsite=AAA-GN,prob=0.3745)
gene_03123	gene_03123-T1	mRNA	Chr_2	2239988	2240634	+		hypothetical protein			EOG09264UJF	PF02221	IPR003172 MD-2-related lipid-recognition domain;IPR014756 Immunoglobulin E-set;IPR033917 ML domain, phosphatidylinositol/phosphatidylglycerol transfer protein	ENOG41		GO_process: GO:0032366 - intracellular sterol transport [Evidence IEA]	SignalP(1-19,cutsite=AAA-LS,prob=0.6975)
gene_16441	gene_16441-T1	mRNA	Chr_13	1746672	1747733	-		hypothetical protein				PF00722	IPR000757 Glycoside hydrolase family 16;IPR013320 Concanavalin A-like lectin/glucanase domain superfamily	ENOG41		GO_function: GO:0004553 - hydrolase activity, hydrolyzing O-glycosyl compounds [Evidence IEA];GO_process: GO:0005975 - carbohydrate metabolic process [Evidence IEA]	SignalP(1-19,cutsite=AAA-SP,prob=0.6640)			GH16
gene_15402	gene_15402-T1	mRNA	Chr_12	1488419	1490341	-		hypothetical protein				PF00135;PF07859	IPR002018 Carboxylesterase, type B;IPR019826 Carboxylesterase type B, active site;IPR029058 Alpha/Beta hydrolase fold	ENOG41			SignalP(1-19,cutsite=AAA-TP,prob=0.7930)		S09X
gene_06231	gene_06231-T1	mRNA	Chr_5	304185	305555	+		hypothetical protein				PF12146;PF12697	IPR005152 Lipase, secreted;IPR022742 Serine aminopeptidase, S33;IPR029058 Alpha/Beta hydrolase fold	ENOG41		GO_function: GO:0004806 - triglyceride lipase activity [Evidence IEA];GO_process: GO:0016042 - lipid catabolic process [Evidence IEA]	SignalP(1-19,cutsite=AAA-TQ,prob=0.2805)
gene_11582	gene_11582-T1	mRNA	Chr_9	1110270	1111598	+		hypothetical protein				PF01522	IPR002509 NodB homology domain;IPR011330 Glycoside hydrolase/deacetylase, beta/alpha-barrel			GO_function: GO:0003824 - catalytic activity [Evidence IEA];GO_function: GO:0016810 - hydrolase activity, acting on carbon-nitrogen (but not peptide) bonds [Evidence IEA];GO_process: GO:0005975 - carbohydrate metabolic process [Evidence IEA]	SignalP(1-19,cutsite=AAA-VP,prob=0.4810)			CE4
gene_13285	gene_13285-T1	mRNA	Chr_10	2344248	2345157	-		hypothetical protein				PF00722	IPR000757 Glycoside hydrolase family 16;IPR013320 Concanavalin A-like lectin/glucanase domain superfamily	ENOG41		GO_function: GO:0004553 - hydrolase activity, hydrolyzing O-glycosyl compounds [Evidence IEA];GO_process: GO:0005975 - carbohydrate metabolic process [Evidence IEA]	SignalP(1-19,cutsite=AAA-VQ,prob=0.6041)			GH16
gene_07813	gene_07813-T1	mRNA	Chr_5	4998896	4999223	-		hypothetical protein									SignalP(1-19,cutsite=AAT-DD,prob=0.6325)
gene_02506	gene_02506-T1	mRNA	Chr_2	536313	537113	-		hypothetical protein						ENOG41			SignalP(1-19,cutsite=ACG-KY,prob=0.6071)
gene_16674	gene_16674-T1	mRNA	Contig32	413096	414442	-		hypothetical protein						ENOG41			SignalP(1-19,cutsite=ADA-AF,prob=0.8350)
gene_14896	gene_14896-T1	mRNA	Chr_12	310768	311199	-		hypothetical protein						ENOG41			SignalP(1-19,cutsite=ADA-AK,prob=0.8609)
gene_04241	gene_04241-T1	mRNA	Chr_4	470374	471153	-		hypothetical protein						ENOG41			SignalP(1-19,cutsite=ADA-AK,prob=0.9480)
gene_09977	gene_09977-T1	mRNA	Chr_8	702273	704412	-		hypothetical protein				PF06824	IPR008313 Metal-independent alpha-mannosidase;IPR008928 Six-hairpin glycosidase superfamily;IPR012341 Six-hairpin glycosidase-like superfamily			GO_function: GO:0003824 - catalytic activity [Evidence IEA]	SignalP(1-19,cutsite=ADA-AT,prob=0.9867)			GH125
gene_02672	gene_02672-T1	mRNA	Chr_2	940184	941527	-		hypothetical protein						ENOG41			SignalP(1-19,cutsite=ADA-LT,prob=0.8978)
gene_06464	gene_06464-T1	mRNA	Chr_5	932797	935460	+		hypothetical protein					IPR003609 PAN/Apple domain	ENOG41			SignalP(1-19,cutsite=ADA-SP,prob=0.8752)
gene_02460	gene_02460-T1	mRNA	Chr_2	436709	438672	-		hypothetical protein						ENOG41			SignalP(1-19,cutsite=AEA-AP,prob=0.4316)
gene_19279	gene_19279-T1	mRNA	Contig38	18571	18930	+		hypothetical protein						ENOG41			SignalP(1-19,cutsite=AEA-DK,prob=0.5329)
gene_11234	gene_11234-T1	mRNA	Chr_9	270217	270975	-		hypothetical protein						ENOG41			SignalP(1-19,cutsite=AFA-LT,prob=0.6769)
gene_07112	gene_07112-T1	mRNA	Chr_5	2904881	2906410	-		hypothetical protein					IPR000757 Glycoside hydrolase family 16;IPR013320 Concanavalin A-like lectin/glucanase domain superfamily	ENOG41		GO_function: GO:0004553 - hydrolase activity, hydrolyzing O-glycosyl compounds [Evidence IEA];GO_process: GO:0005975 - carbohydrate metabolic process [Evidence IEA]	SignalP(1-19,cutsite=AFA-QN,prob=0.9358)			GH16
gene_16376	gene_16376-T1	mRNA	Chr_13	1601461	1603838	-		hypothetical protein				PF00450	IPR001563 Peptidase S10, serine carboxypeptidase;IPR018202 Serine carboxypeptidase, serine active site;IPR029058 Alpha/Beta hydrolase fold;IPR033124 Serine carboxypeptidases, histidine active site			GO_function: GO:0004185 - serine-type carboxypeptidase activity [Evidence IEA];GO_process: GO:0006508 - proteolysis [Evidence IEA]	SignalP(1-19,cutsite=AFA-SQ,prob=0.8757)		S10
gene_17885	gene_17885-T1	mRNA	Contig12	92182	93231	+		hypothetical protein						ENOG41			SignalP(1-19,cutsite=AFA-TP,prob=0.8219)
gene_09993	gene_09993-T1	mRNA	Chr_8	733975	736451	+		hypothetical protein				PF01822	IPR002889 Carbohydrate-binding WSC	ENOG41			SignalP(1-19,cutsite=AFG-QV,prob=0.8441)
gene_17169	gene_17169-T1	mRNA	Contig1	1260824	1262224	+		hypothetical protein						ENOG41			SignalP(1-19,cutsite=AFG-TT,prob=0.6240)
gene_08018	gene_08018-T1	mRNA	Contig9	545056	546456	+		hypothetical protein						ENOG41			SignalP(1-19,cutsite=AFG-TT,prob=0.6240)
gene_20104	gene_20104-T1	mRNA	Contig68	1568084	1569484	+		hypothetical protein						ENOG41			SignalP(1-19,cutsite=AFG-TT,prob=0.8260)
gene_09991	gene_09991-T1	mRNA	Chr_8	729678	730342	-		hypothetical protein						ENOG41			SignalP(1-19,cutsite=AFS-EE,prob=0.7912)
gene_16498	gene_16498-T1	mRNA	Chr_13	1881443	1882968	+		hypothetical protein				PF00128	IPR006047 Glycosyl hydrolase, family 13, catalytic domain;IPR013780 Glycosyl hydrolase, all-beta;IPR013781 None;IPR017853 Glycoside hydrolase superfamily			GO_function: GO:0003824 - catalytic activity [Evidence IEA];GO_process: GO:0005975 - carbohydrate metabolic process [Evidence IEA]	SignalP(1-19,cutsite=AHA-AD,prob=0.9357)			GH13
gene_02657	gene_02657-T1	mRNA	Chr_2	902258	903490	-		hypothetical protein				PF00657;PF13472	IPR013830 SGNH hydrolase-type esterase domain	ENOG41			SignalP(1-19,cutsite=AHA-YP,prob=0.9574)			CE16
gene_05140	gene_05140-T1	mRNA	Chr_4	2913169	2914608	-		hypothetical protein				PF00491	IPR006035 Ureohydrolase;IPR020855 Ureohydrolase, manganese-binding site;IPR023696 Ureohydrolase domain superfamily			GO_function: GO:0046872 - metal ion binding [Evidence IEA];GO_function: GO:0016813 - hydrolase activity, acting on carbon-nitrogen (but not peptide) bonds, in linear amidines [Evidence IEA]	SignalP(1-19,cutsite=AHG-DH,prob=0.7443)
gene_02592	gene_02592-T1	mRNA	Chr_2	734279	736117	+		hypothetical protein				PF01019	IPR000101 Gamma-glutamyltranspeptidase;IPR029055 Nucleophile aminohydrolases, N-terminal			GO_function: GO:0003840 - gamma-glutamyltransferase activity [Evidence IEA];GO_process: GO:0006749 - glutathione metabolic process [Evidence IEA]	SignalP(1-19,cutsite=AHG-HP,prob=0.9255)		T03
gene_10968	gene_10968-T1	mRNA	Chr_8	3500928	3502313	+		hypothetical protein						ENOG41			SignalP(1-19,cutsite=AHS-VI,prob=0.6132)
gene_12471	gene_12471-T1	mRNA	Chr_10	102002	102493	+		hypothetical protein						ENOG41			SignalP(1-19,cutsite=AIA-AP,prob=0.8587)
gene_20267	gene_20267-T1	mRNA	Contig69	256773	258224	-		hypothetical protein				PF00135	IPR002018 Carboxylesterase, type B;IPR002168 Lipase, GDXG, putative histidine active site;IPR019826 Carboxylesterase type B, active site;IPR029058 Alpha/Beta hydrolase fold	ENOG41		GO_function: GO:0016787 - hydrolase activity [Evidence IEA];GO_process: GO:0008152 - metabolic process [Evidence IEA]	SignalP(1-19,cutsite=AIS-TP,prob=0.5504)		S09X
gene_00540	gene_00540-T1	mRNA	Chr_1	1525358	1526188	-		hypothetical protein				PF09430	IPR019008 Domain of unknown function DUF2012	ENOG41			SignalP(1-19,cutsite=ALA-DS,prob=0.6574)
gene_08134	gene_08134-T1	mRNA	Chr_7	196848	198151	+		hypothetical protein				PF00082;PF05922	IPR000209 Peptidase S8/S53 domain;IPR009020 None;IPR010259 Peptidase S8 propeptide/proteinase inhibitor I9;IPR015500 Peptidase S8, subtilisin-related;IPR022398 Peptidase S8, subtilisin, His-active site;IPR023827 Peptidase S8, subtilisin, Asp-active site;IPR023828 Peptidase S8, subtilisin, Ser-active site;IPR034193 Proteinase K-like catalytic domain	ENOG41		GO_function: GO:0004252 - serine-type endopeptidase activity [Evidence IEA];GO_process: GO:0006508 - proteolysis [Evidence IEA]	SignalP(1-19,cutsite=ALA-QA,prob=0.4803)		S08A
gene_01298	gene_01298-T1	mRNA	Chr_1	3696091	3696936	-		hypothetical protein				PF10342	IPR018466 Kre9/Knh1 family	ENOG41			SignalP(1-19,cutsite=ALA-QV,prob=0.7524)
gene_11057	gene_11057-T1	mRNA	Chr_8	3742713	3743506	+		hypothetical protein				PF00457	IPR001137 Glycoside hydrolase family 11;IPR013319 Glycoside hydrolase family 11/12;IPR013320 Concanavalin A-like lectin/glucanase domain superfamily;IPR018208 Glycoside hydrolase family 11, active site 1;IPR033119 Glycoside hydrolase family 11, active site 2;IPR033123 Glycosyl hydrolases family 11 (GH11) domain			GO_function: GO:0004553 - hydrolase activity, hydrolyzing O-glycosyl compounds [Evidence IEA];GO_process: GO:0005975 - carbohydrate metabolic process [Evidence IEA]	SignalP(1-19,cutsite=ALA-RP,prob=0.9101)			GH11
gene_13994	gene_13994-T1	mRNA	Chr_11	1097448	1098424	-		hypothetical protein				PF00657	IPR001087 GDSL lipase/esterase;IPR013830 SGNH hydrolase-type esterase domain	ENOG41		GO_function: GO:0016788 - hydrolase activity, acting on ester bonds [Evidence IEA]	SignalP(1-19,cutsite=ALA-SP,prob=0.5666)			CE16
gene_15721	gene_15721-T1	mRNA	Chr_12	2256314	2257923	-		hypothetical protein				PF01565	IPR006094 FAD linked oxidase, N-terminal;IPR016166 FAD-binding domain, PCMH-type;IPR016169 FAD-binding, type PCMH, subdomain 2	ENOG41		GO_function: GO:0050660 - flavin adenine dinucleotide binding [Evidence IEA];GO_function: GO:0016614 - oxidoreductase activity, acting on CH-OH group of donors [Evidence IEA];GO_function: GO:0016491 - oxidoreductase activity [Evidence IEA];GO_function: GO:0003824 - catalytic activity [Evidence IEA];GO_process: GO:0055114 - oxidation-reduction process [Evidence IEA]	SignalP(1-19,cutsite=ALA-TG,prob=0.8590)			AA7
gene_14918	gene_14918-T1	mRNA	Chr_12	359836	361104	-		hypothetical protein				PF12697	IPR000073 Alpha/beta hydrolase fold-1;IPR029058 Alpha/Beta hydrolase fold	ENOG41			SignalP(1-19,cutsite=ALA-TP,prob=0.7081)
gene_11949	gene_11949-T1	mRNA	Chr_9	2211363	2211709	+		hypothetical protein					IPR009020 None;IPR010259 Peptidase S8 propeptide/proteinase inhibitor I9	ENOG41			SignalP(1-19,cutsite=ALA-VD,prob=0.9519)
gene_03612	gene_03612-T1	mRNA	Chr_2	3687139	3689607	-		hypothetical protein						ENOG41			SignalP(1-19,cutsite=ALA-VP,prob=0.9379)
gene_05247	gene_05247-T1	mRNA	Chr_4	3165200	3166116	+		hypothetical protein				PF00722	IPR000757 Glycoside hydrolase family 16;IPR013320 Concanavalin A-like lectin/glucanase domain superfamily	ENOG41		GO_function: GO:0004553 - hydrolase activity, hydrolyzing O-glycosyl compounds [Evidence IEA];GO_process: GO:0005975 - carbohydrate metabolic process [Evidence IEA]	SignalP(1-19,cutsite=ALA-WD,prob=0.8629)			GH16
gene_15664	gene_15664-T1	mRNA	Chr_12	2101295	2102962	-		hypothetical protein				PF02057;PF17189	IPR001139 Glycoside hydrolase family 30;IPR013780 Glycosyl hydrolase, all-beta;IPR013781 None;IPR017853 Glycoside hydrolase superfamily;IPR033452 Glycosyl hydrolase family 30, beta sandwich domain	ENOG41		GO_function: GO:0004348 - glucosylceramidase activity [Evidence IEA];GO_process: GO:0006665 - sphingolipid metabolic process [Evidence IEA];GO_process: GO:0005975 - carbohydrate metabolic process [Evidence IEA]	SignalP(1-19,cutsite=ALG-DT,prob=0.6115)			GH30
gene_01535	gene_01535-T1	mRNA	Chr_1	4341389	4342928	-		hypothetical protein				PF10287;PF10290	IPR018805 Cell wall protein YJL171C/Tos1, C-terminal;IPR018807 Cell wall protein YJL171C/Tos1, N-terminal	ENOG41			SignalP(1-19,cutsite=ALT-QQ,prob=0.3004)
gene_14558	gene_14558-T1	mRNA	Chr_11	2522855	2523340	-		hypothetical protein						ENOG41			SignalP(1-19,cutsite=AMA-AP,prob=0.8339)
gene_16163	gene_16163-T1	mRNA	Chr_13	1043808	1045052	+		hypothetical protein						ENOG41			SignalP(1-19,cutsite=AMA-QE,prob=0.9693)
gene_18218	gene_18218-T1	mRNA	Contig21	216815	219305	+		hypothetical protein				PF00933;PF01915;PF14310	IPR001764 Glycoside hydrolase, family 3, N-terminal;IPR002772 Glycoside hydrolase family 3 C-terminal domain;IPR017853 Glycoside hydrolase superfamily;IPR026891 Fibronectin type III-like domain			GO_function: GO:0004553 - hydrolase activity, hydrolyzing O-glycosyl compounds [Evidence IEA];GO_process: GO:0005975 - carbohydrate metabolic process [Evidence IEA]	SignalP(1-19,cutsite=AMA-QS,prob=0.2928)			GH3
gene_00472	gene_00472-T1	mRNA	Chr_1	1326382	1327785	+		hypothetical protein						ENOG41			SignalP(1-19,cutsite=AMA-RP,prob=0.8583)
gene_14057	gene_14057-T1	mRNA	Chr_11	1247898	1248626	-		hypothetical protein				PF03443	IPR005103 Glycoside hydrolase, family 61	ENOG41			SignalP(1-19,cutsite=ANA-HG,prob=0.5443)			AA9
gene_06352	gene_06352-T1	mRNA	Chr_5	608051	609165	-		hypothetical protein				PF01975	IPR002828 Survival protein SurE-like phosphatase/nucleotidase			GO_function: GO:0016787 - hydrolase activity [Evidence IEA]	SignalP(1-19,cutsite=ANA-LN,prob=0.9263)
gene_19655	gene_19655-T1	mRNA	Contig62	295273	296931	+		hypothetical protein				PF00135;PF07859	IPR002018 Carboxylesterase, type B;IPR019826 Carboxylesterase type B, active site;IPR029058 Alpha/Beta hydrolase fold				SignalP(1-19,cutsite=ANA-VP,prob=0.9291)		S09X
gene_19175	gene_19175-T1	mRNA	Contig34	89703	91333	-		hypothetical protein				PF04616	IPR005084 Carbohydrate binding module family 6;IPR006710 Glycoside hydrolase, family 43;IPR008979 Galactose-binding-like domain superfamily;IPR023296 Glycosyl hydrolase, five-bladed beta-propellor domain superfamily	ENOG41		GO_function: GO:0030246 - carbohydrate binding [Evidence IEA];GO_function: GO:0004553 - hydrolase activity, hydrolyzing O-glycosyl compounds [Evidence IEA];GO_process: GO:0005975 - carbohydrate metabolic process [Evidence IEA]	SignalP(1-19,cutsite=AQA-AL,prob=0.8101)			GH43
gene_14200	gene_14200-T1	mRNA	Chr_11	1595840	1596215	+		hypothetical protein									SignalP(1-19,cutsite=AQA-AN,prob=0.8802)
gene_04067	gene_04067-T1	mRNA	Chr_4	54729	55495	-		hypothetical protein						ENOG41			SignalP(1-19,cutsite=AQA-AS,prob=0.8002)
gene_00731	gene_00731-T1	mRNA	Chr_1	2126221	2128104	+		hypothetical protein					IPR013781 None;IPR017853 Glycoside hydrolase superfamily	ENOG41		GO_process: GO:0005975 - carbohydrate metabolic process [Evidence IEA]	SignalP(1-19,cutsite=AQA-AY,prob=0.7548)
gene_09791	gene_09791-T1	mRNA	Chr_8	253750	254284	-		hypothetical protein						ENOG41			SignalP(1-19,cutsite=AQA-DF,prob=0.8743)
gene_06296	gene_06296-T1	mRNA	Chr_5	471819	472170	-		hypothetical protein									SignalP(1-19,cutsite=AQA-ED,prob=0.9554)
gene_15328	gene_15328-T1	mRNA	Chr_12	1300016	1300465	-		hypothetical protein						ENOG41			SignalP(1-19,cutsite=AQA-FK,prob=0.9641)
gene_05983	gene_05983-T1	mRNA	Chr_4	5016300	5017309	-		hypothetical protein				PF07691;PF10528	IPR011658 PA14 domain;IPR018871 GLEYA adhesin domain	ENOG41			SignalP(1-19,cutsite=AQA-GP,prob=0.8904)
gene_16407	gene_16407-T1	mRNA	Chr_13	1675013	1676121	+		hypothetical protein						ENOG41			SignalP(1-19,cutsite=AQA-HM,prob=0.8537)			AA11
gene_16321	gene_16321-T1	mRNA	Chr_13	1429498	1430342	+		hypothetical protein				PF00445	IPR001568 Ribonuclease T2-like;IPR018188 Ribonuclease T2, His active site 1;IPR033130 Ribonuclease T2, His active site 2;IPR033697 Ribonuclease T2, eukaryotic			GO_function: GO:0003723 - RNA binding [Evidence IEA];GO_function: GO:0033897 - ribonuclease T2 activity [Evidence IEA]	SignalP(1-19,cutsite=AQA-KS,prob=0.9254)
gene_18408	gene_18408-T1	mRNA	Contig23	1261	1731	-		hypothetical protein						ENOG41			SignalP(1-19,cutsite=AQA-SP,prob=0.8385)
gene_19743	gene_19743-T1	mRNA	Contig65	186346	186816	-		hypothetical protein						ENOG41			SignalP(1-19,cutsite=AQA-SP,prob=0.8385)
gene_14434	gene_14434-T1	mRNA	Chr_11	2169915	2171570	+		hypothetical protein				PF00135	IPR002018 Carboxylesterase, type B;IPR019826 Carboxylesterase type B, active site;IPR029058 Alpha/Beta hydrolase fold	ENOG41			SignalP(1-19,cutsite=AQA-TG,prob=0.8355)		S09X
gene_02458	gene_02458-T1	mRNA	Chr_2	432378	434783	+		hypothetical protein				PF00732;PF05199;PF16010	IPR000172 Glucose-methanol-choline oxidoreductase, N-terminal;IPR007867 Glucose-methanol-choline oxidoreductase, C-terminal;IPR015920 Cellobiose dehydrogenase, cytochrome domain;IPR023753 FAD/NAD(P)-binding domain			GO_function: GO:0050660 - flavin adenine dinucleotide binding [Evidence IEA];GO_function: GO:0016491 - oxidoreductase activity [Evidence IEA];GO_function: GO:0016614 - oxidoreductase activity, acting on CH-OH group of donors [Evidence IEA];GO_process: GO:0055114 - oxidation-reduction process [Evidence IEA]	SignalP(1-19,cutsite=AQG-LR,prob=0.3674)			AA3;AA8
gene_15691	gene_15691-T1	mRNA	Chr_12	2175413	2175916	+		hypothetical protein						ENOG41			SignalP(1-19,cutsite=AQS-LK,prob=0.8268)
gene_04701	gene_04701-T1	mRNA	Chr_4	1652335	1653432	-		hypothetical protein				PF05730	IPR008427 Extracellular membrane protein, CFEM domain	ENOG41			SignalP(1-19,cutsite=AQS-SD,prob=0.5523)
gene_14449	gene_14449-T1	mRNA	Chr_11	2199380	2200666	-		hypothetical protein						ENOG41			SignalP(1-19,cutsite=AQT-AR,prob=0.6019)
gene_15409	gene_15409-T1	mRNA	Chr_12	1506225	1508760	+		hypothetical protein						ENOG41			SignalP(1-19,cutsite=ARA-GP,prob=0.7404)
gene_07804	gene_07804-T1	mRNA	Chr_5	4979510	4980487	+		hypothetical protein									SignalP(1-19,cutsite=ARP-LA,prob=0.4430)
gene_07870	gene_07870-T1	mRNA	Chr_5	5129007	5130835	-		hypothetical protein						ENOG41			SignalP(1-19,cutsite=ASA-AS,prob=0.4995)
gene_02570	gene_02570-T1	mRNA	Chr_2	684739	686466	-		hypothetical protein					IPR007074 LicD family;IPR009644 Fukutin-related	ENOG41			SignalP(1-19,cutsite=ASA-FG,prob=0.7007)
gene_05975	gene_05975-T1	mRNA	Chr_4	4994666	4995706	+		hypothetical protein				PF05630	IPR008701 Necrosis inducing protein	ENOG41			SignalP(1-19,cutsite=ASA-FP,prob=0.8721)
gene_15873	gene_15873-T1	mRNA	Chr_13	330496	333110	-		hypothetical protein				PF00732;PF05199	IPR000172 Glucose-methanol-choline oxidoreductase, N-terminal;IPR007867 Glucose-methanol-choline oxidoreductase, C-terminal;IPR012132 Glucose-methanol-choline oxidoreductase;IPR023753 FAD/NAD(P)-binding domain			GO_function: GO:0050660 - flavin adenine dinucleotide binding [Evidence IEA];GO_function: GO:0016491 - oxidoreductase activity [Evidence IEA];GO_function: GO:0016614 - oxidoreductase activity, acting on CH-OH group of donors [Evidence IEA];GO_process: GO:0055114 - oxidation-reduction process [Evidence IEA]	SignalP(1-19,cutsite=ASA-FS,prob=0.8293)			AA3
gene_05973	gene_05973-T1	mRNA	Chr_4	4991612	4992598	+		hypothetical protein				PF00024;PF14295	IPR003609 PAN/Apple domain	ENOG41			SignalP(1-19,cutsite=ASA-GK,prob=0.7036)
gene_01079	gene_01079-T1	mRNA	Chr_1	3114282	3115193	+		hypothetical protein						ENOG41			SignalP(1-19,cutsite=ASA-IP,prob=0.7429)
gene_15629	gene_15629-T1	mRNA	Chr_12	2015028	2018729	+		hypothetical protein				PF00445;PF01565;PF08031	IPR001568 Ribonuclease T2-like;IPR006094 FAD linked oxidase, N-terminal;IPR012951 Berberine/berberine-like;IPR016166 FAD-binding domain, PCMH-type;IPR018188 Ribonuclease T2, His active site 1			GO_function: GO:0050660 - flavin adenine dinucleotide binding [Evidence IEA];GO_function: GO:0033897 - ribonuclease T2 activity [Evidence IEA];GO_function: GO:0016491 - oxidoreductase activity [Evidence IEA];GO_function: GO:0016614 - oxidoreductase activity, acting on CH-OH group of donors [Evidence IEA];GO_function: GO:0003723 - RNA binding [Evidence IEA];GO_function: GO:0003824 - catalytic acti…	SignalP(1-19,cutsite=ASA-KC,prob=0.5338)
gene_03167	gene_03167-T1	mRNA	Chr_2	2380273	2381652	+		hypothetical protein					IPR008972 Cupredoxin	ENOG41			SignalP(1-19,cutsite=ASA-KT,prob=0.6732)
gene_04108	gene_04108-T1	mRNA	Chr_4	168396	170868	+		hypothetical protein					IPR011042 Six-bladed beta-propeller, TolB-like	ENOG41			SignalP(1-19,cutsite=ASA-QQ,prob=0.9196)			AA12
gene_13386	gene_13386-T1	mRNA	Chr_10	2584704	2585537	+		hypothetical protein					IPR008979 Galactose-binding-like domain superfamily	ENOG41			SignalP(1-19,cutsite=ASA-RP,prob=0.8923)
gene_02581	gene_02581-T1	mRNA	Chr_2	716058	717599	+		hypothetical protein				PF03577	IPR005322 Peptidase C69, dipeptidase A	ENOG41		GO_function: GO:0016805 - dipeptidase activity [Evidence IEA];GO_process: GO:0006508 - proteolysis [Evidence IEA]	SignalP(1-19,cutsite=ASA-SY,prob=0.5622)		C69
gene_05697	gene_05697-T1	mRNA	Chr_4	4346103	4348789	+		hypothetical protein				PF07969	IPR011059 Metal-dependent hydrolase, composite domain superfamily;IPR013108 Amidohydrolase 3;IPR032466 Metal-dependent hydrolase;IPR033932 YtcJ like	ENOG41		GO_function: GO:0016810 - hydrolase activity, acting on carbon-nitrogen (but not peptide) bonds [Evidence IEA]	SignalP(1-19,cutsite=ASA-VK,prob=0.8553)
gene_02599	gene_02599-T1	mRNA	Chr_2	746777	747814	+		hypothetical protein				PF01344;PF13415;PF13418;PF13964	IPR006652 Kelch repeat type 1;IPR015915 Kelch-type beta propeller;IPR015916 None	ENOG41		GO_function: GO:0005515 - protein binding [Evidence IEA]	SignalP(1-19,cutsite=ASA-VP,prob=0.6559)
gene_14131	gene_14131-T1	mRNA	Chr_11	1419301	1421847	-		hypothetical protein					IPR000757 Glycoside hydrolase family 16;IPR013320 Concanavalin A-like lectin/glucanase domain superfamily	ENOG41		GO_function: GO:0004553 - hydrolase activity, hydrolyzing O-glycosyl compounds [Evidence IEA];GO_process: GO:0005975 - carbohydrate metabolic process [Evidence IEA]	SignalP(1-19,cutsite=ASC-AR,prob=0.2662)
gene_20155	gene_20155-T1	mRNA	Contig68	1753999	1754943	+		hypothetical protein						ENOG41			SignalP(1-19,cutsite=ASG-QN,prob=0.6284)
gene_17758	gene_17758-T1	mRNA	Contig7	14588	15592	+		hypothetical protein						ENOG41			SignalP(1-19,cutsite=ASG-QN,prob=0.6445)
gene_16566	gene_16566-T1	mRNA	Contig19	18716	19705	+		hypothetical protein						ENOG41			SignalP(1-19,cutsite=ASG-QN,prob=0.6445)
gene_08062	gene_08062-T1	mRNA	Contig9	698619	699614	+		hypothetical protein						ENOG41			SignalP(1-19,cutsite=ASG-QN,prob=0.7440)
gene_19811	gene_19811-T1	mRNA	Contig65	566750	567814	+		hypothetical protein						ENOG41			SignalP(1-19,cutsite=ASG-QN,prob=0.7440)
gene_18142	gene_18142-T1	mRNA	Contig12	1449976	1450890	+		hypothetical protein						ENOG41			SignalP(1-19,cutsite=ASG-QN,prob=0.7466)
gene_16525	gene_16525-T1	mRNA	Contig4	55061	55975	+		hypothetical protein						ENOG41			SignalP(1-19,cutsite=ASG-QN,prob=0.7893)
gene_16875	gene_16875-T1	mRNA	Contig52	219165	220868	+		hypothetical protein				PF16499;PF17801	IPR002241 Glycoside hydrolase, family 27;IPR013780 Glycosyl hydrolase, all-beta;IPR013785 Aldolase-type TIM barrel;IPR017853 Glycoside hydrolase superfamily			GO_function: GO:0003824 - catalytic activity [Evidence IEA];GO_function: GO:0004553 - hydrolase activity, hydrolyzing O-glycosyl compounds [Evidence IEA];GO_process: GO:0005975 - carbohydrate metabolic process [Evidence IEA]	SignalP(1-19,cutsite=ASG-QS,prob=0.7604)
gene_08411	gene_08411-T1	mRNA	Chr_7	916595	917118	-		hypothetical protein									SignalP(1-19,cutsite=ASG-RS,prob=0.7275)
gene_11137	gene_11137-T1	mRNA	Chr_8	3930861	3933158	+		hypothetical protein				PF01593;PF13450	IPR002937 Amine oxidase;IPR023753 FAD/NAD(P)-binding domain	ENOG41		GO_function: GO:0016491 - oxidoreductase activity [Evidence IEA];GO_process: GO:0055114 - oxidation-reduction process [Evidence IEA]	SignalP(1-19,cutsite=ASS-LP,prob=0.3957)
gene_05843	gene_05843-T1	mRNA	Chr_4	4707943	4708860	-		hypothetical protein				PF05730	IPR008427 Extracellular membrane protein, CFEM domain	ENOG41			SignalP(1-19,cutsite=ATA-AD,prob=0.6163)
gene_01335	gene_01335-T1	mRNA	Chr_1	3793310	3795395	+		hypothetical protein						ENOG41			SignalP(1-19,cutsite=ATA-AW,prob=0.7403)
gene_15949	gene_15949-T1	mRNA	Chr_13	493683	495161	-		hypothetical protein						ENOG41			SignalP(1-19,cutsite=ATA-IP,prob=0.6312)
gene_15686	gene_15686-T1	mRNA	Chr_12	2162188	2164596	+		hypothetical protein					IPR027295 None	ENOG41			SignalP(1-19,cutsite=ATA-NS,prob=0.4919)
gene_00621	gene_00621-T1	mRNA	Chr_1	1763751	1765125	-		hypothetical protein				PF03856	IPR005556 SUN family				SignalP(1-19,cutsite=ATA-QH,prob=0.6389)			GH132
gene_13699	gene_13699-T1	mRNA	Chr_11	372004	374316	-		hypothetical protein						ENOG41			SignalP(1-19,cutsite=ATA-SP,prob=0.5140)
gene_15385	gene_15385-T1	mRNA	Chr_12	1443073	1444044	-		hypothetical protein						ENOG41			SignalP(1-19,cutsite=ATA-SP,prob=0.5617)
gene_05783	gene_05783-T1	mRNA	Chr_4	4559132	4560963	-		hypothetical protein				PF16499;PF17801	IPR000111 Glycoside hydrolase family 27/36, conserved site;IPR002241 Glycoside hydrolase, family 27;IPR013780 Glycosyl hydrolase, all-beta;IPR013785 Aldolase-type TIM barrel;IPR017853 Glycoside hydrolase superfamily			GO_function: GO:0003824 - catalytic activity [Evidence IEA];GO_function: GO:0004553 - hydrolase activity, hydrolyzing O-glycosyl compounds [Evidence IEA];GO_process: GO:0005975 - carbohydrate metabolic process [Evidence IEA]	SignalP(1-19,cutsite=ATA-VP,prob=0.5684)
gene_08423	gene_08423-T1	mRNA	Chr_7	938928	940150	+		hypothetical protein						ENOG41			SignalP(1-19,cutsite=ATG-ID,prob=0.4509)
gene_09493	gene_09493-T1	mRNA	Chr_7	3919742	3921357	+		hypothetical protein				PF00722	IPR000757 Glycoside hydrolase family 16;IPR013320 Concanavalin A-like lectin/glucanase domain superfamily	ENOG41		GO_function: GO:0004553 - hydrolase activity, hydrolyzing O-glycosyl compounds [Evidence IEA];GO_process: GO:0005975 - carbohydrate metabolic process [Evidence IEA]	SignalP(1-19,cutsite=ATS-AP,prob=0.4756)			GH16
gene_14436	gene_14436-T1	mRNA	Chr_11	2173673	2174056	-		hypothetical protein						ENOG41			SignalP(1-19,cutsite=ATS-QP,prob=0.4676)
gene_15126	gene_15126-T1	mRNA	Chr_12	853025	854599	+		hypothetical protein				PF00082	IPR000209 Peptidase S8/S53 domain;IPR015500 Peptidase S8, subtilisin-related;IPR022398 Peptidase S8, subtilisin, His-active site;IPR023828 Peptidase S8, subtilisin, Ser-active site	ENOG41		GO_function: GO:0004252 - serine-type endopeptidase activity [Evidence IEA];GO_process: GO:0006508 - proteolysis [Evidence IEA]	SignalP(1-19,cutsite=ATT-SP,prob=0.6259)		S08A
gene_06500	gene_06500-T1	mRNA	Chr_5	1042550	1043812	+		hypothetical protein				PF03009	IPR017946 PLC-like phosphodiesterase, TIM beta/alpha-barrel domain superfamily;IPR030395 Glycerophosphodiester phosphodiesterase domain			GO_function: GO:0008081 - phosphoric diester hydrolase activity [Evidence IEA];GO_process: GO:0006629 - lipid metabolic process [Evidence IEA]	SignalP(1-19,cutsite=AVA-AP,prob=0.8038)
gene_10503	gene_10503-T1	mRNA	Chr_8	2211305	2214391	+		hypothetical protein				PF02469	IPR000782 FAS1 domain	ENOG41			SignalP(1-19,cutsite=AVA-DD,prob=0.5984)
gene_08206	gene_08206-T1	mRNA	Chr_7	401195	403717	+		hypothetical protein				PF03648;PF07477;PF07488	IPR005154 Alpha glucuronidase, N-terminal;IPR011099 Glycosyl hydrolase family 67, C-terminal;IPR011100 Glycosyl hydrolase family 67, catalytic domain;IPR011395 Alpha glucuronidase;IPR013781 None;IPR017853 Glycoside hydrolase superfamily;IPR029018 Beta-hexosaminidase-like, domain 2			GO_component: GO:0005576 - extracellular region [Evidence IEA];GO_function: GO:0046559 - alpha-glucuronidase activity [Evidence IEA];GO_process: GO:0045493 - xylan catabolic process [Evidence IEA];GO_process: GO:0005975 - carbohydrate metabolic process [Evidence IEA]	SignalP(1-19,cutsite=AVA-ET,prob=0.6904)			GH67
gene_14779	gene_14779-T1	mRNA	Chr_11	3207206	3207720	-		hypothetical protein						ENOG41			SignalP(1-19,cutsite=AVA-FP,prob=0.6267)
gene_15056	gene_15056-T1	mRNA	Chr_12	687945	688447	+		hypothetical protein				PF00545	IPR000026 Guanine-specific ribonuclease N1/T1/U2;IPR016191 Ribonuclease/ribotoxin	ENOG41		GO_function: GO:0004540 - ribonuclease activity [Evidence IEA];GO_function: GO:0003723 - RNA binding [Evidence IEA];GO_function: GO:0004521 - endoribonuclease activity [Evidence IEA]	SignalP(1-19,cutsite=AVA-GP,prob=0.5132)
gene_14666	gene_14666-T1	mRNA	Chr_11	2766849	2768173	+		hypothetical protein					IPR022742 Serine aminopeptidase, S33;IPR029058 Alpha/Beta hydrolase fold	ENOG41			SignalP(1-19,cutsite=AVA-KA,prob=0.4630)
gene_09806	gene_09806-T1	mRNA	Chr_8	293782	295335	-		hypothetical protein					IPR013211 LVIVD;IPR027589 Choice-of-anchor B domain	ENOG41			SignalP(1-19,cutsite=AVA-QT,prob=0.7483)
gene_05327	gene_05327-T1	mRNA	Chr_4	3355602	3357002	-		hypothetical protein				PF00328	IPR000560 Histidine phosphatase superfamily, clade-2;IPR016274 Histidine acid phosphatase, eukaryotic;IPR029033 Histidine phosphatase superfamily	ENOG41		GO_function: GO:0003993 - acid phosphatase activity [Evidence IEA];GO_function: GO:0016791 - phosphatase activity [Evidence IEA]	SignalP(1-19,cutsite=AVA-SV,prob=0.3663)
gene_13904	gene_13904-T1	mRNA	Chr_11	886968	888572	-		hypothetical protein				PF00135	IPR002018 Carboxylesterase, type B;IPR019826 Carboxylesterase type B, active site;IPR029058 Alpha/Beta hydrolase fold	ENOG41			SignalP(1-19,cutsite=AWT-AS,prob=0.4083)		S09X
gene_00498	gene_00498-T1	mRNA	Chr_1	1394442	1396105	+		hypothetical protein					IPR008758 Peptidase S28	ENOG41		GO_function: GO:0008236 - serine-type peptidase activity [Evidence IEA];GO_process: GO:0006508 - proteolysis [Evidence IEA]	SignalP(1-19,cutsite=AYA-FS,prob=0.9269)		S28
gene_19451	gene_19451-T1	mRNA	Contig56	125071	125508	-		hypothetical protein									SignalP(1-19,cutsite=AYA-LD,prob=0.9122)
gene_20214	gene_20214-T1	mRNA	Contig69	67414	67770	+		hypothetical protein									SignalP(1-19,cutsite=AYT-AK,prob=0.1883)
gene_08007	gene_08007-T1	mRNA	Contig9	501149	502090	-		hypothetical protein									SignalP(1-19,cutsite=CDA-NY,prob=0.3653)
gene_17158	gene_17158-T1	mRNA	Contig1	1223404	1224438	-		hypothetical protein									SignalP(1-19,cutsite=CDA-NY,prob=0.3654)
gene_19758	gene_19758-T1	mRNA	Contig65	341090	342124	-		hypothetical protein									SignalP(1-19,cutsite=CDA-NY,prob=0.3654)
gene_10844	gene_10844-T1	mRNA	Chr_8	3107556	3108498	+		hypothetical protein						ENOG41			SignalP(1-19,cutsite=CFA-AN,prob=0.9493)
gene_15660	gene_15660-T1	mRNA	Chr_12	2088261	2089768	+		hypothetical protein				PF11790	IPR013781 None;IPR017853 Glycoside hydrolase superfamily;IPR024655 Uncharacterised protein family, glycosyl hydrolase catalytic domain	ENOG41		GO_process: GO:0005975 - carbohydrate metabolic process [Evidence IEA]	SignalP(1-19,cutsite=CIA-IS,prob=0.5502)			GH128
gene_02639	gene_02639-T1	mRNA	Chr_2	855096	855341	+		hypothetical protein						ENOG41			SignalP(1-19,cutsite=CLA-AP,prob=0.8839)
gene_05152	gene_05152-T1	mRNA	Chr_4	2943597	2944778	+		hypothetical protein				PF12697	IPR000073 Alpha/beta hydrolase fold-1;IPR029058 Alpha/Beta hydrolase fold	ENOG41			SignalP(1-19,cutsite=CLA-AS,prob=0.7579)
gene_03105	gene_03105-T1	mRNA	Chr_2	2175969	2176579	-		hypothetical protein						ENOG41			SignalP(1-19,cutsite=CLA-AS,prob=0.8353)
gene_00854	gene_00854-T1	mRNA	Chr_1	2473141	2474386	-		hypothetical protein						ENOG41			SignalP(1-19,cutsite=CSA-KP,prob=0.9003)
gene_02864	gene_02864-T1	mRNA	Chr_2	1455924	1457429	+		hypothetical protein				PF00722	IPR000757 Glycoside hydrolase family 16;IPR013320 Concanavalin A-like lectin/glucanase domain superfamily			GO_function: GO:0004553 - hydrolase activity, hydrolyzing O-glycosyl compounds [Evidence IEA];GO_process: GO:0005975 - carbohydrate metabolic process [Evidence IEA]	SignalP(1-19,cutsite=CSA-LQ,prob=0.4556)			GH16
gene_20266	gene_20266-T1	mRNA	Contig69	251999	253780	-		hypothetical protein				PF07519	IPR011118 Tannase/feruloyl esterase;IPR029058 Alpha/Beta hydrolase fold	ENOG41			SignalP(1-19,cutsite=CSG-SP,prob=0.8510)
gene_01950	gene_01950-T1	mRNA	Chr_1	5488764	5491721	+		hypothetical protein			EOG09260QVP	PF07774;PF13360	IPR002372 Pyrrolo-quinoline quinone repeat;IPR011047 Quinoprotein alcohol dehydrogenase-like superfamily;IPR011678 ER membrane protein complex subunit 1, C-terminal;IPR026895 ER membrane protein complex subunit 1;IPR027295 None	ENOG41		GO_component: GO:0072546 - ER membrane protein complex [Evidence IEA]	SignalP(1-19,cutsite=GAA-VF,prob=0.4137)
gene_14846	gene_14846-T1	mRNA	Chr_12	165207	167012	-		hypothetical protein						ENOG41			SignalP(1-19,cutsite=GDA-AG,prob=0.6338)
gene_16453	gene_16453-T1	mRNA	Chr_13	1775670	1777235	-		hypothetical protein				PF04185	IPR007312 Phosphoesterase			GO_function: GO:0016788 - hydrolase activity, acting on ester bonds [Evidence IEA]	SignalP(1-19,cutsite=GHS-YE,prob=0.7188)
gene_19056	gene_19056-T1	mRNA	Contig33	363482	364765	+		hypothetical protein						ENOG41			SignalP(1-19,cutsite=GLA-DT,prob=0.8390)
gene_17914	gene_17914-T1	mRNA	Contig12	216639	217684	+	MAN1	Mannose-6-phosphate isomerase				PF00150	IPR001547 Glycoside hydrolase, family 5;IPR013781 None;IPR017853 Glycoside hydrolase superfamily			GO_function: GO:0004553 - hydrolase activity, hydrolyzing O-glycosyl compounds [Evidence IEA];GO_process: GO:0005975 - carbohydrate metabolic process [Evidence IEA]	SignalP(1-19,cutsite=GLA-HP,prob=0.4027)			GH5
gene_05982	gene_05982-T1	mRNA	Chr_4	5014729	5016133	+		hypothetical protein				PF00264	IPR002227 Tyrosinase copper-binding domain;IPR008922 Uncharacterised domain, di-copper centre			GO_function: GO:0016491 - oxidoreductase activity [Evidence IEA];GO_process: GO:0008152 - metabolic process [Evidence IEA]	SignalP(1-19,cutsite=GLC-AP,prob=0.7033)
gene_12703	gene_12703-T1	mRNA	Chr_10	679274	679702	-		hypothetical protein						ENOG41			SignalP(1-19,cutsite=GLC-LP,prob=0.5830)
gene_01575	gene_01575-T1	mRNA	Chr_1	4459001	4461649	+		hypothetical protein					IPR006597 Sel1-like repeat;IPR011990 Tetratricopeptide-like helical domain superfamily			GO_function: GO:0005515 - protein binding [Evidence IEA]	SignalP(1-19,cutsite=GLG-TN,prob=0.6803)
gene_13576	gene_13576-T1	mRNA	Chr_11	78440	79259	-		hypothetical protein				PF05630	IPR008701 Necrosis inducing protein	ENOG41			SignalP(1-19,cutsite=GMA-AP,prob=0.3940)
gene_02475	gene_02475-T1	mRNA	Chr_2	471203	471676	-		hypothetical protein						ENOG41			SignalP(1-19,cutsite=GNA-AP,prob=0.6747)
gene_14459	gene_14459-T1	mRNA	Chr_11	2229266	2230847	+		hypothetical protein				PF00067	IPR001128 Cytochrome P450;IPR002401 Cytochrome P450, E-class, group I;IPR017972 Cytochrome P450, conserved site	ENOG41		GO_function: GO:0005506 - iron ion binding [Evidence IEA];GO_function: GO:0020037 - heme binding [Evidence IEA];GO_function: GO:0016705 - oxidoreductase activity, acting on paired donors, with incorporation or reduction of molecular oxygen [Evidence IEA];GO_process: GO:0055114 - oxidation-reduction process [Evidence IEA]	SignalP(1-19,cutsite=GNA-IY,prob=0.7280)
gene_14548	gene_14548-T1	mRNA	Chr_11	2471106	2472498	-		hypothetical protein				PF00149	IPR004843 Calcineurin-like phosphoesterase domain, ApaH type;IPR029052 Metallo-dependent phosphatase-like	ENOG41		GO_function: GO:0016787 - hydrolase activity [Evidence IEA]	SignalP(1-19,cutsite=GQT-IQ,prob=0.3209)
gene_16331	gene_16331-T1	mRNA	Chr_13	1449108	1450468	-		hypothetical protein				PF00149	IPR004843 Calcineurin-like phosphoesterase domain, ApaH type;IPR029052 Metallo-dependent phosphatase-like	ENOG41		GO_function: GO:0016787 - hydrolase activity [Evidence IEA]	SignalP(1-19,cutsite=GYA-TD,prob=0.9190)
gene_06243	gene_06243-T1	mRNA	Chr_5	335267	336613	-		hypothetical protein					IPR011032 GroES-like superfamily;IPR013149 Alcohol dehydrogenase, C-terminal;IPR016040 NAD(P)-binding domain;IPR020843 Polyketide synthase, enoylreductase domain			GO_function: GO:0016491 - oxidoreductase activity [Evidence IEA];GO_process: GO:0055114 - oxidation-reduction process [Evidence IEA]	SignalP(1-19,cutsite=IHS-TN,prob=0.6696)
gene_04485	gene_04485-T1	mRNA	Chr_4	1083821	1084576	+		hypothetical protein				PF05630	IPR008701 Necrosis inducing protein	ENOG41			SignalP(1-19,cutsite=ILA-SP,prob=0.7431)
gene_05107	gene_05107-T1	mRNA	Chr_4	2818019	2818805	+		hypothetical protein						ENOG41			SignalP(1-19,cutsite=IMA-QA,prob=0.7261)
gene_15124	gene_15124-T1	mRNA	Chr_12	847680	849164	-		hypothetical protein				PF14856	IPR029226 Ecp2 effector protein	ENOG41			SignalP(1-19,cutsite=ING-SP,prob=0.8275)
gene_12110	gene_12110-T1	mRNA	Chr_9	2661694	2663740	+		hypothetical protein				PF01019	IPR000101 Gamma-glutamyltranspeptidase;IPR029055 Nucleophile aminohydrolases, N-terminal			GO_function: GO:0003840 - gamma-glutamyltransferase activity [Evidence IEA];GO_process: GO:0006749 - glutathione metabolic process [Evidence IEA]	SignalP(1-19,cutsite=ISA-SP,prob=0.8492)		T03
gene_08022	gene_08022-T1	mRNA	Contig9	554889	556268	-		hypothetical protein				PF16483	IPR032477 Beta-1,3-glucanase, N-terminal	ENOG41			SignalP(1-19,cutsite=IVA-LR,prob=0.6114)			GH64
gene_07874	gene_07874-T1	mRNA	Chr_5	5151063	5152429	+		hypothetical protein				PF00150	IPR001547 Glycoside hydrolase, family 5;IPR013781 None;IPR017853 Glycoside hydrolase superfamily	ENOG41		GO_function: GO:0004553 - hydrolase activity, hydrolyzing O-glycosyl compounds [Evidence IEA];GO_process: GO:0005975 - carbohydrate metabolic process [Evidence IEA]	SignalP(1-19,cutsite=LWA-TQ,prob=0.7892)			GH5
gene_03357	gene_03357-T1	mRNA	Chr_2	2970947	2972698	+		hypothetical protein				PF00135	IPR002018 Carboxylesterase, type B;IPR019826 Carboxylesterase type B, active site;IPR029058 Alpha/Beta hydrolase fold	ENOG41			SignalP(1-19,cutsite=SAA-SP,prob=0.4153)		S09X	CE10
gene_14670	gene_14670-T1	mRNA	Chr_11	2777890	2778311	-		hypothetical protein									SignalP(1-19,cutsite=SEA-AC,prob=0.8398)
gene_14951	gene_14951-T1	mRNA	Chr_12	440046	442258	+		hypothetical protein				PF00135	IPR002018 Carboxylesterase, type B;IPR019819 Carboxylesterase type B, conserved site;IPR029058 Alpha/Beta hydrolase fold				SignalP(1-19,cutsite=SEG-AA,prob=0.5792)		S09X
gene_02228	gene_02228-T1	mRNA	Chr_1	6164040	6165483	-		hypothetical protein				PF00544	IPR002022 Pectate lyase;IPR011050 Pectin lyase fold/virulence factor;IPR012334 Pectin lyase fold				SignalP(1-19,cutsite=SFA-AL,prob=0.7159)			PL1
gene_05497	gene_05497-T1	mRNA	Chr_4	3746958	3747918	+	XYL4	Endo-1,4-beta-xylanase 4				PF00457	IPR001137 Glycoside hydrolase family 11;IPR013319 Glycoside hydrolase family 11/12;IPR013320 Concanavalin A-like lectin/glucanase domain superfamily;IPR018208 Glycoside hydrolase family 11, active site 1;IPR033119 Glycoside hydrolase family 11, active site 2;IPR033123 Glycosyl hydrolases family 11 (GH11) domain			GO_function: GO:0004553 - hydrolase activity, hydrolyzing O-glycosyl compounds [Evidence IEA];GO_process: GO:0005975 - carbohydrate metabolic process [Evidence IEA]	SignalP(1-19,cutsite=SFA-AP,prob=0.8374)			GH11
gene_15941	gene_15941-T1	mRNA	Chr_13	480062	480835	+		hypothetical protein				PF19535		ENOG41			SignalP(1-19,cutsite=SFS-KR,prob=0.4558)
gene_16024	gene_16024-T1	mRNA	Chr_13	725594	727653	-		hypothetical protein					IPR001279 Metallo-beta-lactamase	ENOG41			SignalP(1-19,cutsite=SFT-LS,prob=0.1847)
gene_14337	gene_14337-T1	mRNA	Chr_11	1923390	1924269	-		hypothetical protein						ENOG41			SignalP(1-19,cutsite=SIC-LE,prob=0.6694)
gene_12766	gene_12766-T1	mRNA	Chr_10	844421	848664	+		hypothetical protein					IPR000070 Pectinesterase, catalytic;IPR011050 Pectin lyase fold/virulence factor;IPR012334 Pectin lyase fold;IPR022357 Major intrinsic protein, conserved site			GO_component: GO:0016020 - membrane [Evidence IEA];GO_component: GO:0005618 - cell wall [Evidence IEA];GO_function: GO:0030599 - pectinesterase activity [Evidence IEA];GO_function: GO:0005215 - transporter activity [Evidence IEA];GO_process: GO:0006810 - transport [Evidence IEA];GO_process: GO:0042545 - cell wall modification [Evidence IEA]	SignalP(1-19,cutsite=SLA-KE,prob=0.9098)			CE8
gene_16301	gene_16301-T1	mRNA	Chr_13	1375023	1375914	-		hypothetical protein						ENOG41			SignalP(1-19,cutsite=SLG-ST,prob=0.7157)
gene_10131	gene_10131-T1	mRNA	Chr_8	1083349	1084831	-		hypothetical protein									SignalP(1-19,cutsite=SMA-LP,prob=0.6565)
gene_14173	gene_14173-T1	mRNA	Chr_11	1533923	1536106	+		hypothetical protein					IPR009030 Growth factor receptor cysteine-rich domain superfamily	ENOG41			SignalP(1-19,cutsite=SSA-AK,prob=0.2769)
gene_02601	gene_02601-T1	mRNA	Chr_2	751168	751557	-		hypothetical protein									SignalP(1-19,cutsite=SSA-LR,prob=0.6078)
gene_13943	gene_13943-T1	mRNA	Chr_11	981668	983987	-		hypothetical protein				PF00135	IPR002018 Carboxylesterase, type B;IPR019819 Carboxylesterase type B, conserved site;IPR019826 Carboxylesterase type B, active site;IPR029058 Alpha/Beta hydrolase fold				SignalP(1-19,cutsite=SVA-VS,prob=0.4924)		S09X
gene_06223	gene_06223-T1	mRNA	Chr_5	282761	284377	-		hypothetical protein				PF00246	IPR000834 Peptidase M14, carboxypeptidase A	ENOG41		GO_function: GO:0008270 - zinc ion binding [Evidence IEA];GO_function: GO:0004181 - metallocarboxypeptidase activity [Evidence IEA];GO_process: GO:0006508 - proteolysis [Evidence IEA]	SignalP(1-19,cutsite=SYA-GN,prob=0.5922)
gene_20109	gene_20109-T1	mRNA	Contig68	1585392	1586771	-		hypothetical protein				PF16483	IPR032477 Beta-1,3-glucanase, N-terminal	ENOG41			SignalP(1-19,cutsite=TAA-LR,prob=0.7166)			GH64
gene_00005	gene_00005-T1	mRNA	Chr_1	54673	55086	-		hypothetical protein									SignalP(1-19,cutsite=TDA-WS,prob=0.6360)
gene_07573	gene_07573-T1	mRNA	Chr_5	4280129	4283332	+		hypothetical protein				PF00933;PF01915;PF14310	IPR001764 Glycoside hydrolase, family 3, N-terminal;IPR002772 Glycoside hydrolase family 3 C-terminal domain;IPR017853 Glycoside hydrolase superfamily;IPR019800 Glycoside hydrolase, family 3, active site;IPR026891 Fibronectin type III-like domain			GO_function: GO:0004553 - hydrolase activity, hydrolyzing O-glycosyl compounds [Evidence IEA];GO_process: GO:0005975 - carbohydrate metabolic process [Evidence IEA]	SignalP(1-19,cutsite=TDG-AV,prob=0.3061)			GH3
gene_10455	gene_10455-T1	mRNA	Chr_8	2074974	2076589	-		hypothetical protein						ENOG41			SignalP(1-19,cutsite=TEA-AV,prob=0.9182)
gene_06022	gene_06022-T1	mRNA	Chr_4	5111854	5113710	+	HPM9	FAD-linked oxidoreductase hmp9				PF01565;PF08031	IPR006094 FAD linked oxidase, N-terminal;IPR012951 Berberine/berberine-like;IPR016166 FAD-binding domain, PCMH-type;IPR016167 FAD-binding, type PCMH, subdomain 1;IPR016169 FAD-binding, type PCMH, subdomain 2	ENOG41		GO_function: GO:0050660 - flavin adenine dinucleotide binding [Evidence IEA];GO_function: GO:0016614 - oxidoreductase activity, acting on CH-OH group of donors [Evidence IEA];GO_function: GO:0016491 - oxidoreductase activity [Evidence IEA];GO_function: GO:0003824 - catalytic activity [Evidence IEA];GO_process: GO:0055114 - oxidation-reduction process [Evidence IEA]	SignalP(1-19,cutsite=TEA-IG,prob=0.8035)			AA7
gene_11814	gene_11814-T1	mRNA	Chr_9	1778395	1779845	-		hypothetical protein				PF00026;PF14543	IPR001461 Aspartic peptidase A1 family;IPR001969 Aspartic peptidase, active site;IPR021109 Aspartic peptidase domain superfamily;IPR033121 Peptidase family A1 domain;IPR033876 Secreted aspartic endopeptidase	ENOG41		GO_function: GO:0004190 - aspartic-type endopeptidase activity [Evidence IEA];GO_process: GO:0006508 - proteolysis [Evidence IEA]	SignalP(1-19,cutsite=TEG-IS,prob=0.8043)		A01A
gene_16084	gene_16084-T1	mRNA	Chr_13	859652	861424	+		hypothetical protein				PF00144	IPR001466 Beta-lactamase-related;IPR012338 Beta-lactamase/transpeptidase-like	ENOG41			SignalP(1-19,cutsite=TFA-KD,prob=0.9570)
gene_19770	gene_19770-T1	mRNA	Contig65	393477	394877	+		hypothetical protein						ENOG41			SignalP(1-19,cutsite=TFG-TT,prob=0.5896)
gene_14160	gene_14160-T1	mRNA	Chr_11	1500621	1502771	-		hypothetical protein				PF01565;PF08031	IPR006094 FAD linked oxidase, N-terminal;IPR012951 Berberine/berberine-like;IPR016166 FAD-binding domain, PCMH-type;IPR016169 FAD-binding, type PCMH, subdomain 2	ENOG41		GO_function: GO:0050660 - flavin adenine dinucleotide binding [Evidence IEA];GO_function: GO:0016614 - oxidoreductase activity, acting on CH-OH group of donors [Evidence IEA];GO_function: GO:0016491 - oxidoreductase activity [Evidence IEA];GO_function: GO:0003824 - catalytic activity [Evidence IEA];GO_process: GO:0055114 - oxidation-reduction process [Evidence IEA]	SignalP(1-19,cutsite=TLG-QT,prob=0.6211)
gene_19890	gene_19890-T1	mRNA	Contig68	241739	242815	+		hypothetical protein				PF00710	IPR006034 Asparaginase/glutaminase-like;IPR027473 L-asparaginase, C-terminal;IPR027474 L-asparaginase, N-terminal			GO_process: GO:0006520 - cellular amino acid metabolic process [Evidence IEA]	SignalP(1-19,cutsite=TLN-VL,prob=0.1628)
gene_02271	gene_02271-T1	mRNA	Chr_1	6271946	6272425	-		hypothetical protein						ENOG41			SignalP(1-19,cutsite=TLS-AP,prob=0.6902)
gene_16693	gene_16693-T1	mRNA	Contig32	454757	456197	-		hypothetical protein						ENOG41			SignalP(1-19,cutsite=TMS-SP,prob=0.5456)
gene_12655	gene_12655-T1	mRNA	Chr_10	559274	560973	-		hypothetical protein				PF00450	IPR001563 Peptidase S10, serine carboxypeptidase;IPR018202 Serine carboxypeptidase, serine active site;IPR029058 Alpha/Beta hydrolase fold			GO_function: GO:0004185 - serine-type carboxypeptidase activity [Evidence IEA];GO_process: GO:0006508 - proteolysis [Evidence IEA]	SignalP(1-19,cutsite=TNA-SV,prob=0.8854)		S10
gene_01848	gene_01848-T1	mRNA	Chr_1	5235283	5236113	-		hypothetical protein				PF01083	IPR000675 Cutinase/acetylxylan esterase;IPR029058 Alpha/Beta hydrolase fold	ENOG41		GO_function: GO:0016787 - hydrolase activity [Evidence IEA];GO_process: GO:0008152 - metabolic process [Evidence IEA]	SignalP(1-19,cutsite=TNS-TT,prob=0.4143)			CE5
gene_02179	gene_02179-T1	mRNA	Chr_1	6036955	6042879	-		hypothetical protein						ENOG41			SignalP(1-19,cutsite=TQA-RP,prob=0.8132)
gene_07716	gene_07716-T1	mRNA	Chr_5	4665545	4666918	+		hypothetical protein				PF03583	IPR005152 Lipase, secreted;IPR029058 Alpha/Beta hydrolase fold	ENOG41		GO_function: GO:0004806 - triglyceride lipase activity [Evidence IEA];GO_process: GO:0016042 - lipid catabolic process [Evidence IEA]	SignalP(1-19,cutsite=TQA-SL,prob=0.7786)
gene_11892	gene_11892-T1	mRNA	Chr_9	2008791	2011307	-		hypothetical protein			EOG092625OH	PF06814	IPR009637 Transmembrane protein GPR107/GPR108-like	ENOG41		GO_component: GO:0016021 - integral component of membrane [Evidence IEA]	SignalP(1-19,cutsite=TQA-YE,prob=0.9904)
gene_13903	gene_13903-T1	mRNA	Chr_11	885547	886083	-		hypothetical protein					IPR024079 Metallopeptidase, catalytic domain superfamily	ENOG41		GO_function: GO:0008237 - metallopeptidase activity [Evidence IEA]	SignalP(1-19,cutsite=TSA-AI,prob=0.6173)
gene_13436	gene_13436-T1	mRNA	Chr_10	2715058	2715828	-		hypothetical protein						ENOG41			SignalP(1-19,cutsite=TSA-EP,prob=0.8494)
gene_16493	gene_16493-T1	mRNA	Chr_13	1870528	1871836	-		hypothetical protein				PF00734;PF03443	IPR000254 Cellulose-binding domain, fungal;IPR005103 Glycoside hydrolase, family 61	ENOG41		GO_component: GO:0005576 - extracellular region [Evidence IEA];GO_function: GO:0030248 - cellulose binding [Evidence IEA];GO_function: GO:0004553 - hydrolase activity, hydrolyzing O-glycosyl compounds [Evidence IEA];GO_process: GO:0005975 - carbohydrate metabolic process [Evidence IEA]	SignalP(1-19,cutsite=TSA-HY,prob=0.8734)			AA9
gene_14261	gene_14261-T1	mRNA	Chr_11	1751806	1753827	-		hypothetical protein						ENOG41			SignalP(1-19,cutsite=TSA-QH,prob=0.9551)
gene_19231	gene_19231-T1	mRNA	Contig36	80900	82383	+		hypothetical protein				PF05730	IPR008427 Extracellular membrane protein, CFEM domain	ENOG41			SignalP(1-19,cutsite=TVA-DI,prob=0.4190)
gene_17172	gene_17172-T1	mRNA	Contig1	1271246	1272625	-		hypothetical protein				PF16483	IPR032477 Beta-1,3-glucanase, N-terminal	ENOG41			SignalP(1-19,cutsite=TVA-LR,prob=0.7378)			GH64
gene_10770	gene_10770-T1	mRNA	Chr_8	2928797	2931194	-		hypothetical protein						ENOG41			SignalP(1-19,cutsite=TYS-LD,prob=0.8831)
gene_11113	gene_11113-T1	mRNA	Chr_8	3875773	3876633	-		hypothetical protein						ENOG41			SignalP(1-19,cutsite=VAG-HQ,prob=0.6681)
gene_09807	gene_09807-T1	mRNA	Chr_8	297051	299476	-		hypothetical protein				PF00933;PF01915;PF14310	IPR001764 Glycoside hydrolase, family 3, N-terminal;IPR002772 Glycoside hydrolase family 3 C-terminal domain;IPR017853 Glycoside hydrolase superfamily;IPR026891 Fibronectin type III-like domain			GO_function: GO:0004553 - hydrolase activity, hydrolyzing O-glycosyl compounds [Evidence IEA];GO_process: GO:0005975 - carbohydrate metabolic process [Evidence IEA]	SignalP(1-19,cutsite=VAG-RE,prob=0.5760)			GH3
gene_04080	gene_04080-T1	mRNA	Chr_4	95815	96717	+		hypothetical protein						ENOG41			SignalP(1-19,cutsite=VAG-RE,prob=0.8410)
gene_13458	gene_13458-T1	mRNA	Chr_10	2757163	2758592	-		hypothetical protein				PF06441	IPR000639 Epoxide hydrolase-like;IPR010497 Epoxide hydrolase, N-terminal;IPR016292 Epoxide hydrolase;IPR029058 Alpha/Beta hydrolase fold	ENOG41		GO_function: GO:0033961 - cis-stilbene-oxide hydrolase activity [Evidence IEA];GO_function: GO:0003824 - catalytic activity [Evidence IEA]	SignalP(1-19,cutsite=VDA-TP,prob=0.9678)		S33
gene_17608	gene_17608-T1	mRNA	Contig1	3784602	3785807	-		hypothetical protein				PF01670	IPR002594 Glycoside hydrolase family 12;IPR013319 Glycoside hydrolase family 11/12;IPR013320 Concanavalin A-like lectin/glucanase domain superfamily			GO_function: GO:0008810 - cellulase activity [Evidence IEA];GO_function: GO:0004553 - hydrolase activity, hydrolyzing O-glycosyl compounds [Evidence IEA];GO_process: GO:0000272 - polysaccharide catabolic process [Evidence IEA]	SignalP(1-19,cutsite=VEA-AK,prob=0.7821)			GH12
gene_01302	gene_01302-T1	mRNA	Chr_1	3708636	3710579	-		hypothetical protein						ENOG41			SignalP(1-19,cutsite=VEA-AP,prob=0.9620)
gene_08130	gene_08130-T1	mRNA	Chr_7	189371	189889	+		hypothetical protein						ENOG41			SignalP(1-19,cutsite=VEA-AW,prob=0.9810)
gene_05288	gene_05288-T1	mRNA	Chr_4	3278090	3278377	+		hypothetical protein						ENOG41			SignalP(1-19,cutsite=VEA-CK,prob=0.9186)
gene_02605	gene_02605-T1	mRNA	Chr_2	759471	760297	+		hypothetical protein						ENOG41			SignalP(1-19,cutsite=VEA-GV,prob=0.9625)
gene_02227	gene_02227-T1	mRNA	Chr_1	6160473	6163163	-		hypothetical protein				PF01670	IPR002594 Glycoside hydrolase family 12;IPR013319 Glycoside hydrolase family 11/12;IPR013320 Concanavalin A-like lectin/glucanase domain superfamily			GO_function: GO:0008810 - cellulase activity [Evidence IEA];GO_function: GO:0004553 - hydrolase activity, hydrolyzing O-glycosyl compounds [Evidence IEA];GO_process: GO:0000272 - polysaccharide catabolic process [Evidence IEA]	SignalP(1-19,cutsite=VEA-SR,prob=0.7918)
gene_07733	gene_07733-T1	mRNA	Chr_5	4698211	4701258	-		hypothetical protein				PF06964	IPR010720 Alpha-L-arabinofuranosidase, C-terminal;IPR017853 Glycoside hydrolase superfamily			GO_function: GO:0046556 - alpha-L-arabinofuranosidase activity [Evidence IEA];GO_process: GO:0046373 - L-arabinose metabolic process [Evidence IEA]	SignalP(1-19,cutsite=VES-VD,prob=0.8799)			GH51
gene_14865	gene_14865-T1	mRNA	Chr_12	241038	241478	+		hypothetical protein						ENOG41			SignalP(1-19,cutsite=VFA-AD,prob=0.9694)
gene_00776	gene_00776-T1	mRNA	Chr_1	2232682	2233113	-		hypothetical protein						ENOG41			SignalP(1-19,cutsite=VFA-SP,prob=0.6745)
gene_16799	gene_16799-T1	mRNA	Contig52	20048	21124	+		hypothetical protein						ENOG41			SignalP(1-19,cutsite=VFA-SP,prob=0.8275)
gene_15562	gene_15562-T1	mRNA	Chr_12	1841819	1843542	-		hypothetical protein				PF05730	IPR008427 Extracellular membrane protein, CFEM domain	ENOG41			SignalP(1-19,cutsite=VFC-GD,prob=0.9112)
gene_02551	gene_02551-T1	mRNA	Chr_2	640011	643579	+		hypothetical protein				PF01476	IPR018392 LysM domain	ENOG41			SignalP(1-19,cutsite=VFG-AA,prob=0.3290)
gene_08270	gene_08270-T1	mRNA	Chr_7	547306	548208	-		hypothetical protein						ENOG41			SignalP(1-19,cutsite=VFS-LP,prob=0.7958)
gene_11197	gene_11197-T1	mRNA	Chr_9	146929	148878	+		hypothetical protein				PF00732;PF05199	IPR000172 Glucose-methanol-choline oxidoreductase, N-terminal;IPR007867 Glucose-methanol-choline oxidoreductase, C-terminal;IPR012132 Glucose-methanol-choline oxidoreductase;IPR023753 FAD/NAD(P)-binding domain			GO_function: GO:0050660 - flavin adenine dinucleotide binding [Evidence IEA];GO_function: GO:0016491 - oxidoreductase activity [Evidence IEA];GO_function: GO:0016614 - oxidoreductase activity, acting on CH-OH group of donors [Evidence IEA];GO_process: GO:0055114 - oxidation-reduction process [Evidence IEA]	SignalP(1-19,cutsite=VGA-VD,prob=0.6404)			AA3
gene_07493	gene_07493-T1	mRNA	Chr_5	4028952	4030097	-		hypothetical protein				PF00722	IPR000757 Glycoside hydrolase family 16;IPR013320 Concanavalin A-like lectin/glucanase domain superfamily	ENOG41		GO_function: GO:0004553 - hydrolase activity, hydrolyzing O-glycosyl compounds [Evidence IEA];GO_process: GO:0005975 - carbohydrate metabolic process [Evidence IEA]	SignalP(1-19,cutsite=VHG-SS,prob=0.7529)			GH16
gene_12049	gene_12049-T1	mRNA	Chr_9	2479707	2480123	+		hypothetical protein						ENOG41			SignalP(1-19,cutsite=VIA-AK,prob=0.5485)
gene_08207	gene_08207-T1	mRNA	Chr_7	404436	406417	-		hypothetical protein						ENOG41			SignalP(1-19,cutsite=VIA-AQ,prob=0.3956)
gene_15692	gene_15692-T1	mRNA	Chr_12	2181400	2182773	+		hypothetical protein				PF00734	IPR000254 Cellulose-binding domain, fungal;IPR024079 Metallopeptidase, catalytic domain superfamily	ENOG41		GO_component: GO:0005576 - extracellular region [Evidence IEA];GO_function: GO:0008237 - metallopeptidase activity [Evidence IEA];GO_function: GO:0030248 - cellulose binding [Evidence IEA];GO_function: GO:0004553 - hydrolase activity, hydrolyzing O-glycosyl compounds [Evidence IEA];GO_process: GO:0005975 - carbohydrate metabolic process [Evidence IEA]	SignalP(1-19,cutsite=VIA-QS,prob=0.4891)
gene_13347	gene_13347-T1	mRNA	Chr_10	2484019	2485557	-		hypothetical protein					IPR000742 EGF-like domain;IPR009030 Growth factor receptor cysteine-rich domain superfamily	ENOG41		GO_function: GO:0005515 - protein binding [Evidence IEA]	SignalP(1-19,cutsite=VKA-LP,prob=0.9248)
gene_13967	gene_13967-T1	mRNA	Chr_11	1043946	1045161	+		hypothetical protein					IPR011040 Sialidase	ENOG41			SignalP(1-19,cutsite=VLA-AP,prob=0.8153)			GH93
gene_18373	gene_18373-T1	mRNA	Contig22	28514	29458	-		hypothetical protein						ENOG41			SignalP(1-19,cutsite=VLA-QD,prob=0.7933)
gene_18852	gene_18852-T1	mRNA	Contig25	384044	384985	+		hypothetical protein						ENOG41			SignalP(1-19,cutsite=VLA-QD,prob=0.8039)
gene_15066	gene_15066-T1	mRNA	Chr_12	713103	714691	-		hypothetical protein				PF01565	IPR006094 FAD linked oxidase, N-terminal;IPR016166 FAD-binding domain, PCMH-type;IPR016169 FAD-binding, type PCMH, subdomain 2	ENOG41		GO_function: GO:0050660 - flavin adenine dinucleotide binding [Evidence IEA];GO_function: GO:0016614 - oxidoreductase activity, acting on CH-OH group of donors [Evidence IEA];GO_function: GO:0016491 - oxidoreductase activity [Evidence IEA];GO_function: GO:0003824 - catalytic activity [Evidence IEA];GO_process: GO:0055114 - oxidation-reduction process [Evidence IEA]	SignalP(1-19,cutsite=VLA-ST,prob=0.9290)			AA7
gene_13582	gene_13582-T1	mRNA	Chr_11	90394	92307	+		hypothetical protein				PF05730	IPR008427 Extracellular membrane protein, CFEM domain	ENOG41			SignalP(1-19,cutsite=VLC-SD,prob=0.9179)
gene_05841	gene_05841-T1	mRNA	Chr_4	4700094	4701611	-		hypothetical protein				PF00561;PF08386	IPR000073 Alpha/beta hydrolase fold-1;IPR013595 Peptidase S33 tripeptidyl aminopeptidase-like, C-terminal;IPR029058 Alpha/Beta hydrolase fold	ENOG41			SignalP(1-19,cutsite=VNA-AA,prob=0.4666)		S33
gene_14089	gene_14089-T1	mRNA	Chr_11	1328788	1330540	+		hypothetical protein				PF05730	IPR008427 Extracellular membrane protein, CFEM domain	ENOG41			SignalP(1-19,cutsite=VNA-AS,prob=0.8484)
gene_05754	gene_05754-T1	mRNA	Chr_4	4494464	4494844	-		hypothetical protein						ENOG41			SignalP(1-19,cutsite=VNA-GP,prob=0.8227)
gene_16755	gene_16755-T1	mRNA	Contig32	608867	610609	+		hypothetical protein				PF07519	IPR011118 Tannase/feruloyl esterase;IPR029058 Alpha/Beta hydrolase fold				SignalP(1-19,cutsite=VQA-AS,prob=0.8342)
gene_17846	gene_17846-T1	mRNA	Contig8	129829	130786	+		hypothetical protein				PF00722	IPR000757 Glycoside hydrolase family 16;IPR013320 Concanavalin A-like lectin/glucanase domain superfamily	ENOG41		GO_function: GO:0004553 - hydrolase activity, hydrolyzing O-glycosyl compounds [Evidence IEA];GO_process: GO:0005975 - carbohydrate metabolic process [Evidence IEA]	SignalP(1-19,cutsite=VQA-AV,prob=0.9638)			GH16
gene_19994	gene_19994-T1	mRNA	Contig68	977855	978812	-		hypothetical protein				PF00722	IPR000757 Glycoside hydrolase family 16;IPR013320 Concanavalin A-like lectin/glucanase domain superfamily	ENOG41		GO_function: GO:0004553 - hydrolase activity, hydrolyzing O-glycosyl compounds [Evidence IEA];GO_process: GO:0005975 - carbohydrate metabolic process [Evidence IEA]	SignalP(1-19,cutsite=VQA-AV,prob=0.9638)			GH16
gene_05199	gene_05199-T1	mRNA	Chr_4	3054877	3055935	+		hypothetical protein					IPR029058 Alpha/Beta hydrolase fold	ENOG41			SignalP(1-19,cutsite=VQA-QS,prob=0.6617)
gene_00569	gene_00569-T1	mRNA	Chr_1	1598340	1599876	-		hypothetical protein				PF00026	IPR001461 Aspartic peptidase A1 family;IPR001969 Aspartic peptidase, active site;IPR021109 Aspartic peptidase domain superfamily;IPR033121 Peptidase family A1 domain;IPR033876 Secreted aspartic endopeptidase	ENOG41		GO_function: GO:0004190 - aspartic-type endopeptidase activity [Evidence IEA];GO_process: GO:0006508 - proteolysis [Evidence IEA]	SignalP(1-19,cutsite=VQA-QT,prob=0.9214)		A01A
gene_15373	gene_15373-T1	mRNA	Chr_12	1409149	1410711	-		hypothetical protein				PF04616	IPR006710 Glycoside hydrolase, family 43;IPR008979 Galactose-binding-like domain superfamily;IPR023296 Glycosyl hydrolase, five-bladed beta-propellor domain superfamily	ENOG41		GO_function: GO:0004553 - hydrolase activity, hydrolyzing O-glycosyl compounds [Evidence IEA];GO_process: GO:0005975 - carbohydrate metabolic process [Evidence IEA]	SignalP(1-19,cutsite=VQA-SL,prob=0.9414)			GH43
gene_14855	gene_14855-T1	mRNA	Chr_12	185248	186439	+		hypothetical protein				PF02102;PF14521	IPR001384 Peptidase M35, deuterolysin;IPR024079 Metallopeptidase, catalytic domain superfamily			GO_function: GO:0004222 - metalloendopeptidase activity [Evidence IEA];GO_function: GO:0008237 - metallopeptidase activity [Evidence IEA];GO_process: GO:0006508 - proteolysis [Evidence IEA]	SignalP(1-19,cutsite=VRA-HL,prob=0.9678)		M35
gene_17333	gene_17333-T1	mRNA	Contig1	2310819	2312237	+		hypothetical protein				PF00070;PF01593;PF13450	IPR002937 Amine oxidase;IPR023753 FAD/NAD(P)-binding domain	ENOG41		GO_function: GO:0016491 - oxidoreductase activity [Evidence IEA];GO_process: GO:0055114 - oxidation-reduction process [Evidence IEA]	SignalP(1-19,cutsite=VSA-AA,prob=0.5162)
gene_04751	gene_04751-T1	mRNA	Chr_4	1800608	1803161	-		hypothetical protein				PF03200;PF16923	IPR004888 Glycoside hydrolase family 63;IPR008928 Six-hairpin glycosidase superfamily;IPR012341 Six-hairpin glycosidase-like superfamily;IPR031335 Glycosyl hydrolase family 63, C-terminal;IPR031631 Glycosyl hydrolase family 63, N-terminal			GO_function: GO:0004573 - mannosyl-oligosaccharide glucosidase activity [Evidence IEA];GO_function: GO:0003824 - catalytic activity [Evidence IEA];GO_process: GO:0009311 - oligosaccharide metabolic process [Evidence IEA]	SignalP(1-19,cutsite=VSA-AD,prob=0.6484)
gene_06048	gene_06048-T1	mRNA	Chr_4	5177725	5184923	+		hypothetical protein				PF00023;PF00622;PF12796	IPR001870 B30.2/SPRY domain;IPR002110 Ankyrin repeat;IPR003877 SPRY domain;IPR013320 Concanavalin A-like lectin/glucanase domain superfamily;IPR020683 Ankyrin repeat-containing domain	ENOG41		GO_function: GO:0005515 - protein binding [Evidence IEA]	SignalP(1-19,cutsite=VSA-AD,prob=0.6501)
gene_08522	gene_08522-T1	mRNA	Chr_7	1193785	1194438	+		hypothetical protein						ENOG41			SignalP(1-19,cutsite=VSA-AE,prob=0.7580)
gene_13199	gene_13199-T1	mRNA	Chr_10	2129718	2130311	-		hypothetical protein						ENOG41			SignalP(1-19,cutsite=VSA-AP,prob=0.7161)
gene_14152	gene_14152-T1	mRNA	Chr_11	1469891	1472272	+		hypothetical protein				PF00732;PF05199;PF16010	IPR000172 Glucose-methanol-choline oxidoreductase, N-terminal;IPR007867 Glucose-methanol-choline oxidoreductase, C-terminal;IPR015920 Cellobiose dehydrogenase, cytochrome domain;IPR023753 FAD/NAD(P)-binding domain			GO_function: GO:0050660 - flavin adenine dinucleotide binding [Evidence IEA];GO_function: GO:0016491 - oxidoreductase activity [Evidence IEA];GO_function: GO:0016614 - oxidoreductase activity, acting on CH-OH group of donors [Evidence IEA];GO_process: GO:0055114 - oxidation-reduction process [Evidence IEA]	SignalP(1-19,cutsite=VSA-ES,prob=0.8092)			AA3;AA8
gene_10453	gene_10453-T1	mRNA	Chr_8	2070004	2070228	+	MC69	Secreted virulence factor mc69						ENOG41			SignalP(1-19,cutsite=VSA-GI,prob=0.8252)
gene_06252	gene_06252-T1	mRNA	Chr_5	363121	363671	+		hypothetical protein									SignalP(1-19,cutsite=VSA-GL,prob=0.6986)
gene_12706	gene_12706-T1	mRNA	Chr_10	689598	690260	-		hypothetical protein						ENOG41			SignalP(1-19,cutsite=VSA-GP,prob=0.7318)
gene_12543	gene_12543-T1	mRNA	Chr_10	256030	256992	+		hypothetical protein				PF10528	IPR011658 PA14 domain;IPR018871 GLEYA adhesin domain	ENOG41			SignalP(1-19,cutsite=VSA-GP,prob=0.9398)
gene_10762	gene_10762-T1	mRNA	Chr_8	2903936	2906812	-		hypothetical protein				PF05730	IPR008427 Extracellular membrane protein, CFEM domain	ENOG41			SignalP(1-19,cutsite=VSA-HW,prob=0.9599)
gene_15392	gene_15392-T1	mRNA	Chr_12	1462830	1463894	-		hypothetical protein				PF03443	IPR005103 Glycoside hydrolase, family 61	ENOG41			SignalP(1-19,cutsite=VSA-HY,prob=0.8159)			AA9
gene_14914	gene_14914-T1	mRNA	Chr_12	353104	355182	+		hypothetical protein						ENOG41			SignalP(1-19,cutsite=VSA-IP,prob=0.8277)
gene_06731	gene_06731-T1	mRNA	Chr_5	1749423	1751730	+		hypothetical protein						ENOG41			SignalP(1-19,cutsite=VSA-LQ,prob=0.9587)
gene_15198	gene_15198-T1	mRNA	Chr_12	1024441	1025890	+		hypothetical protein				PF15892		ENOG41			SignalP(1-19,cutsite=VSA-LT,prob=0.6917)			GH145
gene_13555	gene_13555-T1	mRNA	Chr_11	29532	29960	-		hypothetical protein						ENOG41			SignalP(1-19,cutsite=VSA-QS,prob=0.8736)
gene_06642	gene_06642-T1	mRNA	Chr_5	1484506	1486669	+		hypothetical protein				PF00245	IPR001952 Alkaline phosphatase;IPR017849 None;IPR017850 Alkaline-phosphatase-like, core domain superfamily	ENOG41		GO_function: GO:0016791 - phosphatase activity [Evidence IEA];GO_function: GO:0003824 - catalytic activity [Evidence IEA];GO_process: GO:0008152 - metabolic process [Evidence IEA]	SignalP(1-19,cutsite=VSA-QT,prob=0.6530)
gene_07647	gene_07647-T1	mRNA	Chr_5	4479137	4480910	-		hypothetical protein				PF02225;PF04389	IPR003137 PA domain;IPR007484 Peptidase M28;IPR029514 Aminopeptidase Y	ENOG41		GO_function: GO:0004177 - aminopeptidase activity [Evidence IEA]	SignalP(1-19,cutsite=VSA-TK,prob=0.9411)		M28A
gene_13275	gene_13275-T1	mRNA	Chr_10	2325427	2327356	+		hypothetical protein				PF01425	IPR023631 Amidase signature domain				SignalP(1-19,cutsite=VSA-TP,prob=0.8135)
gene_07973	gene_07973-T1	mRNA	Contig9	353995	354243	+		hypothetical protein						ENOG41			SignalP(1-19,cutsite=VST-GP,prob=0.6957)
gene_18817	gene_18817-T1	mRNA	Contig25	267258	267545	-		hypothetical protein						ENOG41			SignalP(1-19,cutsite=VST-GP,prob=0.6958)
gene_07561	gene_07561-T1	mRNA	Chr_5	4247857	4250147	-		hypothetical protein				PF09423;PF16655	IPR018946 PhoD-like phosphatase, metallophosphatase domain;IPR029052 Metallo-dependent phosphatase-like;IPR032093 Phospholipase D, N-terminal				SignalP(1-19,cutsite=VTA-EF,prob=0.7769)
gene_15067	gene_15067-T1	mRNA	Chr_12	715179	715436	-		hypothetical protein						ENOG41			SignalP(1-19,cutsite=VTA-LP,prob=0.8153)
gene_16822	gene_16822-T1	mRNA	Contig52	92272	92715	-		hypothetical protein						ENOG41			SignalP(1-19,cutsite=VTA-LP,prob=0.8742)
gene_07749	gene_07749-T1	mRNA	Chr_5	4735911	4737185	-		hypothetical protein				PF00544	IPR002022 Pectate lyase;IPR011050 Pectin lyase fold/virulence factor;IPR012334 Pectin lyase fold				SignalP(1-19,cutsite=VTA-QK,prob=0.9075)			PL1
gene_09223	gene_09223-T1	mRNA	Chr_7	3171371	3171913	+		hypothetical protein						ENOG41			SignalP(1-19,cutsite=VTA-TL,prob=0.4276)
gene_19209	gene_19209-T1	mRNA	Contig34	343497	344380	-		hypothetical protein						ENOG41			SignalP(1-19,cutsite=VTA-VP,prob=0.9179)
gene_00549	gene_00549-T1	mRNA	Chr_1	1553792	1554613	+	FPR2	Peptidyl-prolyl cis-trans isomerase fpr2				PF00254	IPR001179 FKBP-type peptidyl-prolyl cis-trans isomerase domain;IPR023566 Peptidyl-prolyl cis-trans isomerase Fpr3/Fpr4-like				SignalP(1-19,cutsite=VVA-ED,prob=0.8986)
gene_05232	gene_05232-T1	mRNA	Chr_4	3125970	3131215	+		hypothetical protein				PF00657;PF13472;PF13517	IPR013830 SGNH hydrolase-type esterase domain	ENOG41			SignalP(1-19,cutsite=VVA-RP,prob=0.8306)
gene_13843	gene_13843-T1	mRNA	Chr_11	707052	708754	+		hypothetical protein				PF00450	IPR001563 Peptidase S10, serine carboxypeptidase;IPR029058 Alpha/Beta hydrolase fold	ENOG41		GO_function: GO:0004185 - serine-type carboxypeptidase activity [Evidence IEA];GO_process: GO:0006508 - proteolysis [Evidence IEA]	SignalP(1-19,cutsite=VVG-QD,prob=0.8425)		S10
gene_02892	gene_02892-T1	mRNA	Chr_2	1525080	1527300	-		hypothetical protein				PF00082	IPR000209 Peptidase S8/S53 domain;IPR009020 None;IPR010259 Peptidase S8 propeptide/proteinase inhibitor I9;IPR015500 Peptidase S8, subtilisin-related;IPR022398 Peptidase S8, subtilisin, His-active site;IPR023827 Peptidase S8, subtilisin, Asp-active site;IPR023828 Peptidase S8, subtilisin, Ser-active site;IPR034193 Proteinase K-like catalytic domain	ENOG41		GO_function: GO:0004252 - serine-type endopeptidase activity [Evidence IEA];GO_process: GO:0006508 - proteolysis [Evidence IEA]	SignalP(1-20,cutsite=AAA-AP,prob=0.9115)		S08A
gene_02259	gene_02259-T1	mRNA	Chr_1	6245962	6246795	-		hypothetical protein				PF11327	IPR021476 Egh16-like virulence factor	ENOG41			SignalP(1-20,cutsite=AAA-HS,prob=0.7539)
gene_09065	gene_09065-T1	mRNA	Chr_7	2712117	2713279	-		hypothetical protein			EOG09264R0D	PF04756	IPR012336 Thioredoxin-like fold;IPR021149 Oligosaccharyl transferase complex, subunit OST3/OST6				SignalP(1-20,cutsite=AAA-KK,prob=0.4498)
gene_11015	gene_11015-T1	mRNA	Chr_8	3644721	3645395	+		hypothetical protein						ENOG41			SignalP(1-20,cutsite=AAA-QR,prob=0.8413)
gene_15825	gene_15825-T1	mRNA	Chr_13	197859	199507	-	CRF1	copper resistance protein				PF00722	IPR000757 Glycoside hydrolase family 16;IPR013320 Concanavalin A-like lectin/glucanase domain superfamily;IPR017168 Glycoside hydrolase, family 16, CRH1, predicted			GO_component: GO:0005618 - cell wall [Evidence IEA];GO_function: GO:0016798 - hydrolase activity, acting on glycosyl bonds [Evidence IEA];GO_function: GO:0004553 - hydrolase activity, hydrolyzing O-glycosyl compounds [Evidence IEA];GO_process: GO:0071555 - cell wall organization [Evidence IEA];GO_process: GO:0005975 - carbohydrate metabolic process [Evidence IEA]	SignalP(1-20,cutsite=AAA-QT,prob=0.6125)			GH16
gene_10670	gene_10670-T1	mRNA	Chr_8	2665865	2666565	+		hypothetical protein						ENOG41			SignalP(1-20,cutsite=AAA-SA,prob=0.4297)
gene_13811	gene_13811-T1	mRNA	Chr_11	640399	641013	+		hypothetical protein				PF07110	IPR009799 EthD domain;IPR011008 Dimeric alpha-beta barrel	ENOG41			SignalP(1-20,cutsite=AAA-SP,prob=0.6711)
gene_15214	gene_15214-T1	mRNA	Chr_12	1055304	1058430	-		hypothetical protein						ENOG41			SignalP(1-20,cutsite=AAA-VD,prob=0.6911)
gene_15369	gene_15369-T1	mRNA	Chr_12	1390633	1395667	-		hypothetical protein					IPR004089 Methyl-accepting chemotaxis protein (MCP) signalling domain	ENOG41		GO_component: GO:0016020 - membrane [Evidence IEA];GO_function: GO:0004871 - signal transducer activity [Evidence IEA];GO_process: GO:0007165 - signal transduction [Evidence IEA]	SignalP(1-20,cutsite=AAA-VP,prob=0.4069)
gene_06663	gene_06663-T1	mRNA	Chr_5	1548987	1550326	-		hypothetical protein				PF00226	IPR001623 DnaJ domain	ENOG41			SignalP(1-20,cutsite=AAA-WS,prob=0.5653)
gene_00485	gene_00485-T1	mRNA	Chr_1	1356230	1356738	-		hypothetical protein						ENOG41			SignalP(1-20,cutsite=ACA-AE,prob=0.5237)
gene_18712	gene_18712-T1	mRNA	Contig24	1258899	1260203	-		hypothetical protein				PF00491	IPR006035 Ureohydrolase;IPR020855 Ureohydrolase, manganese-binding site;IPR023696 Ureohydrolase domain superfamily			GO_function: GO:0046872 - metal ion binding [Evidence IEA];GO_function: GO:0016813 - hydrolase activity, acting on carbon-nitrogen (but not peptide) bonds, in linear amidines [Evidence IEA]	SignalP(1-20,cutsite=ACA-DD,prob=0.4725)
gene_06314	gene_06314-T1	mRNA	Chr_5	527063	527928	+		hypothetical protein						ENOG41			SignalP(1-20,cutsite=ACC-DS,prob=0.4724)
gene_16276	gene_16276-T1	mRNA	Chr_13	1306077	1306457	+		hypothetical protein						ENOG41			SignalP(1-20,cutsite=ADG-AR,prob=0.8708)
gene_03766	gene_03766-T1	mRNA	Chr_2	4115192	4116945	+		hypothetical protein				PF00190	IPR006045 Cupin 1;IPR011051 RmlC-like cupin domain superfamily;IPR014710 RmlC-like jelly roll fold;IPR019780 Germin, manganese binding site	ENOG41		GO_function: GO:0030145 - manganese ion binding [Evidence IEA];GO_function: GO:0045735 - nutrient reservoir activity [Evidence IEA]	SignalP(1-20,cutsite=AEA-AP,prob=0.8395)
gene_06437	gene_06437-T1	mRNA	Chr_5	855030	856618	+		hypothetical protein				PF00295	IPR000743 Glycoside hydrolase, family 28;IPR011050 Pectin lyase fold/virulence factor;IPR012334 Pectin lyase fold			GO_function: GO:0004650 - polygalacturonase activity [Evidence IEA];GO_process: GO:0005975 - carbohydrate metabolic process [Evidence IEA]	SignalP(1-20,cutsite=AEA-ID,prob=0.6571)			GH28
gene_06298	gene_06298-T1	mRNA	Chr_5	476348	478473	+		hypothetical protein				PF01593	IPR002937 Amine oxidase;IPR023753 FAD/NAD(P)-binding domain	ENOG41		GO_function: GO:0016491 - oxidoreductase activity [Evidence IEA];GO_process: GO:0055114 - oxidation-reduction process [Evidence IEA]	SignalP(1-20,cutsite=AEA-VP,prob=0.8890)
gene_00346	gene_00346-T1	mRNA	Chr_1	949577	950693	-	ATG27	type II membrane protein				PF09451	IPR009011 Mannose-6-phosphate receptor binding domain superfamily;IPR018939 Autophagy-related protein 27				SignalP(1-20,cutsite=AFA-AE,prob=0.9301)
gene_02141	gene_02141-T1	mRNA	Chr_1	5945556	5945928	+		hypothetical protein				PF13396	IPR027379 Cardiolipin synthase N-terminal	ENOG41			SignalP(1-20,cutsite=AFA-AP,prob=0.7926)
gene_13348	gene_13348-T1	mRNA	Chr_10	2491585	2492676	-		hypothetical protein				PF03443	IPR005103 Glycoside hydrolase, family 61	ENOG41			SignalP(1-20,cutsite=AFA-HY,prob=0.9664)			AA9
gene_05378	gene_05378-T1	mRNA	Chr_4	3481457	3482980	-		hypothetical protein				PF05730	IPR008427 Extracellular membrane protein, CFEM domain	ENOG41			SignalP(1-20,cutsite=AFA-QQ,prob=0.8325)
gene_17588	gene_17588-T1	mRNA	Contig1	3689924	3691119	-		hypothetical protein					IPR029058 Alpha/Beta hydrolase fold	ENOG41			SignalP(1-20,cutsite=AFA-RE,prob=0.7951)
gene_14222	gene_14222-T1	mRNA	Chr_11	1658906	1659376	-		hypothetical protein						ENOG41			SignalP(1-20,cutsite=AFA-VN,prob=0.7284)
gene_16794	gene_16794-T1	mRNA	Contig32	699029	700929	-		hypothetical protein				PF09286	IPR000209 Peptidase S8/S53 domain;IPR009020 None;IPR015366 Peptidase S53, activation domain;IPR023828 Peptidase S8, subtilisin, Ser-active site;IPR030400 Sedolisin domain			GO_function: GO:0004252 - serine-type endopeptidase activity [Evidence IEA];GO_function: GO:0008236 - serine-type peptidase activity [Evidence IEA];GO_process: GO:0006508 - proteolysis [Evidence IEA]	SignalP(1-20,cutsite=AFG-KS,prob=0.4234)		S53
gene_11564	gene_11564-T1	mRNA	Chr_9	1075625	1076595	+		hypothetical protein				PF00657;PF13472	IPR013830 SGNH hydrolase-type esterase domain	ENOG41			SignalP(1-20,cutsite=AGA-IP,prob=0.6722)			CE3
gene_13907	gene_13907-T1	mRNA	Chr_11	893275	893874	-		hypothetical protein						ENOG41			SignalP(1-20,cutsite=AGA-VP,prob=0.3204)
gene_05593	gene_05593-T1	mRNA	Chr_4	4048202	4049875	+		hypothetical protein				PF00246	IPR000834 Peptidase M14, carboxypeptidase A			GO_function: GO:0008270 - zinc ion binding [Evidence IEA];GO_function: GO:0004181 - metallocarboxypeptidase activity [Evidence IEA];GO_process: GO:0006508 - proteolysis [Evidence IEA]	SignalP(1-20,cutsite=AHA-AG,prob=0.8931)		M14A
gene_03336	gene_03336-T1	mRNA	Chr_2	2916008	2917027	-		hypothetical protein				PF03443	IPR005103 Glycoside hydrolase, family 61				SignalP(1-20,cutsite=AHA-QV,prob=0.7603)			AA9
gene_19416	gene_19416-T1	mRNA	Contig49	56595	56948	-		hypothetical protein									SignalP(1-20,cutsite=AHG-VS,prob=0.4525)
gene_12868	gene_12868-T1	mRNA	Chr_10	1136359	1137832	+		hypothetical protein				PF00026	IPR001461 Aspartic peptidase A1 family;IPR001969 Aspartic peptidase, active site;IPR021109 Aspartic peptidase domain superfamily;IPR033121 Peptidase family A1 domain;IPR034164 Pepsin-like domain	ENOG41		GO_function: GO:0004190 - aspartic-type endopeptidase activity [Evidence IEA];GO_process: GO:0006508 - proteolysis [Evidence IEA]	SignalP(1-20,cutsite=AIA-AV,prob=0.4096)		A01A
gene_15717	gene_15717-T1	mRNA	Chr_12	2242765	2244278	+		hypothetical protein				PF00326;PF00734;PF10503	IPR000254 Cellulose-binding domain, fungal;IPR010126 Esterase, PHB depolymerase;IPR029058 Alpha/Beta hydrolase fold			GO_component: GO:0005576 - extracellular region [Evidence IEA];GO_function: GO:0016787 - hydrolase activity [Evidence IEA];GO_function: GO:0030248 - cellulose binding [Evidence IEA];GO_function: GO:0004553 - hydrolase activity, hydrolyzing O-glycosyl compounds [Evidence IEA];GO_process: GO:0005975 - carbohydrate metabolic process [Evidence IEA]	SignalP(1-20,cutsite=ALA-AE,prob=0.9371)			CE1
gene_12683	gene_12683-T1	mRNA	Chr_10	631246	632237	+		hypothetical protein						ENOG41			SignalP(1-20,cutsite=ALA-AP,prob=0.8355)
gene_02293	gene_02293-T1	mRNA	Chr_1	6313431	6315123	-	PRB1_1	proteinase B				PF00082;PF05922	IPR000209 Peptidase S8/S53 domain;IPR009020 None;IPR010259 Peptidase S8 propeptide/proteinase inhibitor I9;IPR015500 Peptidase S8, subtilisin-related;IPR022398 Peptidase S8, subtilisin, His-active site;IPR023827 Peptidase S8, subtilisin, Asp-active site;IPR023828 Peptidase S8, subtilisin, Ser-active site;IPR034193 Proteinase K-like catalytic domain			GO_function: GO:0004252 - serine-type endopeptidase activity [Evidence IEA];GO_process: GO:0006508 - proteolysis [Evidence IEA]	SignalP(1-20,cutsite=ALA-AP,prob=0.8775)		S08A
gene_09222	gene_09222-T1	mRNA	Chr_7	3169577	3170729	+		hypothetical protein				PF00445	IPR001568 Ribonuclease T2-like;IPR033130 Ribonuclease T2, His active site 2			GO_function: GO:0003723 - RNA binding [Evidence IEA];GO_function: GO:0033897 - ribonuclease T2 activity [Evidence IEA]	SignalP(1-20,cutsite=ALA-GT,prob=0.5144)
gene_02527	gene_02527-T1	mRNA	Chr_2	590097	590963	+		hypothetical protein				PF01476	IPR018392 LysM domain	ENOG41			SignalP(1-20,cutsite=ALA-MP,prob=0.8567)
gene_06370	gene_06370-T1	mRNA	Chr_5	652679	653116	-		hypothetical protein						ENOG41			SignalP(1-20,cutsite=ALA-NP,prob=0.8662)
gene_02058	gene_02058-T1	mRNA	Chr_1	5743442	5744398	-		hypothetical protein				PF00722	IPR000757 Glycoside hydrolase family 16;IPR013320 Concanavalin A-like lectin/glucanase domain superfamily	ENOG41		GO_function: GO:0004553 - hydrolase activity, hydrolyzing O-glycosyl compounds [Evidence IEA];GO_process: GO:0005975 - carbohydrate metabolic process [Evidence IEA]	SignalP(1-20,cutsite=ALA-QD,prob=0.9756)			GH16
gene_17446	gene_17446-T1	mRNA	Contig1	2907734	2909243	+		hypothetical protein				PF05730	IPR008427 Extracellular membrane protein, CFEM domain	ENOG41			SignalP(1-20,cutsite=ALA-QS,prob=0.7979)
gene_05018	gene_05018-T1	mRNA	Chr_4	2581412	2585961	-		hypothetical protein			EOG0926049A	PF06427;PF18400;PF18401;PF18402;PF18403;PF18404	IPR009448 UDP-glucose:Glycoprotein Glucosyltransferase;IPR029044 Nucleotide-diphospho-sugar transferases			GO_function: GO:0003980 - UDP-glucose:glycoprotein glucosyltransferase activity [Evidence IEA];GO_process: GO:0006486 - protein glycosylation [Evidence IEA]	SignalP(1-20,cutsite=ALA-SP,prob=0.8137)			GT24
gene_08276	gene_08276-T1	mRNA	Chr_7	560175	561284	+		hypothetical protein				PF00710;PF17763	IPR004550 L-asparaginase, type II;IPR006034 Asparaginase/glutaminase-like;IPR020827 Asparaginase/glutaminase, active site 1;IPR027473 L-asparaginase, C-terminal;IPR027474 L-asparaginase, N-terminal;IPR027475 Asparaginase/glutaminase, active site 2			GO_function: GO:0004067 - asparaginase activity [Evidence IEA];GO_process: GO:0006520 - cellular amino acid metabolic process [Evidence IEA];GO_process: GO:0006528 - asparagine metabolic process [Evidence IEA]	SignalP(1-20,cutsite=ALA-SP,prob=0.8472)
gene_13996	gene_13996-T1	mRNA	Chr_11	1101848	1102766	+		hypothetical protein						ENOG41			SignalP(1-20,cutsite=ALA-SP,prob=0.9513)
gene_12464	gene_12464-T1	mRNA	Chr_10	86866	88324	-		hypothetical protein				PF13450	IPR023753 FAD/NAD(P)-binding domain			GO_function: GO:0016491 - oxidoreductase activity [Evidence IEA];GO_process: GO:0055114 - oxidation-reduction process [Evidence IEA]	SignalP(1-20,cutsite=ALA-TP,prob=0.8236)
gene_01235	gene_01235-T1	mRNA	Chr_1	3539433	3540732	-		hypothetical protein				PF10348;PF16010	IPR005018 DOMON domain;IPR006593 Cytochrome b561/ferric reductase transmembrane;IPR015920 Cellobiose dehydrogenase, cytochrome domain;IPR018825 Domain of unknown function DUF2427	ENOG41			SignalP(1-20,cutsite=ALA-VT,prob=0.6458)
gene_05320	gene_05320-T1	mRNA	Chr_4	3337296	3339438	-		hypothetical protein				PF00026;PF14543	IPR001461 Aspartic peptidase A1 family;IPR001969 Aspartic peptidase, active site;IPR021109 Aspartic peptidase domain superfamily;IPR033121 Peptidase family A1 domain;IPR034163 Aspergillopepsin-like catalytic domain	ENOG41		GO_function: GO:0004190 - aspartic-type endopeptidase activity [Evidence IEA];GO_process: GO:0006508 - proteolysis [Evidence IEA]	SignalP(1-20,cutsite=ALG-AP,prob=0.5188)		A01A
gene_01215	gene_01215-T1	mRNA	Chr_1	3494727	3495902	-		hypothetical protein						ENOG41			SignalP(1-20,cutsite=ALG-LN,prob=0.7187)
gene_03183	gene_03183-T1	mRNA	Chr_2	2419683	2421500	-		hypothetical protein				PF00394;PF07731;PF07732	IPR001117 Multicopper oxidase, type 1;IPR008972 Cupredoxin;IPR011706 Multicopper oxidase, type 2;IPR011707 Multicopper oxidase, type 3	ENOG41		GO_function: GO:0016491 - oxidoreductase activity [Evidence IEA];GO_function: GO:0005507 - copper ion binding [Evidence IEA];GO_process: GO:0055114 - oxidation-reduction process [Evidence IEA]	SignalP(1-20,cutsite=ALP-EP,prob=0.4524)			AA1
gene_15136	gene_15136-T1	mRNA	Chr_12	878207	879690	-		hypothetical protein				PF01328	IPR000028 Chloroperoxidase			GO_function: GO:0004601 - peroxidase activity [Evidence IEA]	SignalP(1-20,cutsite=ALS-FP,prob=0.8402)
gene_09621	gene_09621-T1	mRNA	Chr_7	4272246	4274422	+		hypothetical protein				PF00149;PF14008;PF16656	IPR004843 Calcineurin-like phosphoesterase domain, ApaH type;IPR008963 Purple acid phosphatase-like, N-terminal;IPR014390 Acid phosphatase, Aspergillus type;IPR015914 Purple acid phosphatase, N-terminal;IPR025733 Iron/zinc purple acid phosphatase-like C-terminal domain;IPR029052 Metallo-dependent phosphatase-like			GO_function: GO:0003993 - acid phosphatase activity [Evidence IEA];GO_function: GO:0046872 - metal ion binding [Evidence IEA];GO_function: GO:0016787 - hydrolase activity [Evidence IEA]	SignalP(1-20,cutsite=ALS-KP,prob=0.9323)
gene_09728	gene_09728-T1	mRNA	Chr_8	61229	63028	+		hypothetical protein				PF18370	IPR013783 Immunoglobulin-like fold	ENOG41			SignalP(1-20,cutsite=ALS-QR,prob=0.7792)			PL11
gene_16082	gene_16082-T1	mRNA	Chr_13	853113	855887	-		hypothetical protein				PF19501		ENOG41			SignalP(1-20,cutsite=AMA-AP,prob=0.8899)			PL26
gene_13004	gene_13004-T1	mRNA	Chr_10	1552375	1553867	+		hypothetical protein						ENOG41			SignalP(1-20,cutsite=AMA-DV,prob=0.7081)
gene_15518	gene_15518-T1	mRNA	Chr_12	1754416	1754757	-		hypothetical protein						ENOG41			SignalP(1-20,cutsite=AMA-FL,prob=0.6830)
gene_13693	gene_13693-T1	mRNA	Chr_11	358617	359684	-		hypothetical protein					IPR011050 Pectin lyase fold/virulence factor	ENOG41			SignalP(1-20,cutsite=ANA-AC,prob=0.8016)
gene_15730	gene_15730-T1	mRNA	Chr_12	2327767	2328942	-		hypothetical protein				PF00150	IPR001547 Glycoside hydrolase, family 5;IPR013781 None;IPR017853 Glycoside hydrolase superfamily	ENOG41		GO_function: GO:0004553 - hydrolase activity, hydrolyzing O-glycosyl compounds [Evidence IEA];GO_process: GO:0005975 - carbohydrate metabolic process [Evidence IEA]	SignalP(1-20,cutsite=ANA-AP,prob=0.9657)			GH5
gene_06122	gene_06122-T1	mRNA	Chr_4	5440601	5440954	+		hypothetical protein						ENOG41			SignalP(1-20,cutsite=ANA-AS,prob=0.8867)
gene_15038	gene_15038-T1	mRNA	Chr_12	646249	647436	-		hypothetical protein					IPR013032 EGF-like, conserved site;IPR023296 Glycosyl hydrolase, five-bladed beta-propellor domain superfamily	ENOG41			SignalP(1-20,cutsite=ANA-CK,prob=0.8898)
gene_16242	gene_16242-T1	mRNA	Chr_13	1236871	1238141	-		hypothetical protein				PF13229	IPR011050 Pectin lyase fold/virulence factor;IPR012334 Pectin lyase fold	ENOG41			SignalP(1-20,cutsite=ANA-KD,prob=0.9729)			PL9
gene_02418	gene_02418-T1	mRNA	Chr_2	328570	330217	-		hypothetical protein				PF02469	IPR000782 FAS1 domain	ENOG41			SignalP(1-20,cutsite=ANA-QD,prob=0.9309)
gene_05187	gene_05187-T1	mRNA	Chr_4	3031472	3032923	+		hypothetical protein						ENOG41			SignalP(1-20,cutsite=ANA-SP,prob=0.8999)
gene_15103	gene_15103-T1	mRNA	Chr_12	790724	791235	+		hypothetical protein									SignalP(1-20,cutsite=ANA-SW,prob=0.9355)
gene_16559	gene_16559-T1	mRNA	Contig4	184441	184926	+		hypothetical protein				PF09056	IPR015141 Phospholipase A2, prokaryotic/fungal;IPR016090 Phospholipase A2 domain	ENOG41		GO_function: GO:0004623 - phospholipase A2 activity [Evidence IEA];GO_process: GO:0006644 - phospholipid metabolic process [Evidence IEA];GO_process: GO:0050482 - arachidonic acid secretion [Evidence IEA]	SignalP(1-20,cutsite=APA-AD,prob=0.3241)
gene_17546	gene_17546-T1	mRNA	Contig1	3449578	3450884	+		hypothetical protein				PF00295	IPR000743 Glycoside hydrolase, family 28;IPR011050 Pectin lyase fold/virulence factor;IPR012334 Pectin lyase fold			GO_function: GO:0004650 - polygalacturonase activity [Evidence IEA];GO_process: GO:0005975 - carbohydrate metabolic process [Evidence IEA]	SignalP(1-20,cutsite=APA-DP,prob=0.4612)			GH28
gene_00014	gene_00014-T1	mRNA	Chr_1	75545	76091	+		hypothetical protein				PF05730	IPR008427 Extracellular membrane protein, CFEM domain	ENOG41			SignalP(1-20,cutsite=AQA-IT,prob=0.5968)
gene_14704	gene_14704-T1	mRNA	Chr_11	2928957	2929454	-		hypothetical protein						ENOG41			SignalP(1-20,cutsite=AQA-LT,prob=0.8473)
gene_15543	gene_15543-T1	mRNA	Chr_12	1804431	1805615	-		hypothetical protein				PF00722	IPR000757 Glycoside hydrolase family 16;IPR013320 Concanavalin A-like lectin/glucanase domain superfamily	ENOG41		GO_function: GO:0004553 - hydrolase activity, hydrolyzing O-glycosyl compounds [Evidence IEA];GO_process: GO:0005975 - carbohydrate metabolic process [Evidence IEA]	SignalP(1-20,cutsite=AQG-NA,prob=0.6481)			GH16
gene_07850	gene_07850-T1	mRNA	Chr_5	5078862	5080317	+		hypothetical protein				PF00026	IPR001461 Aspartic peptidase A1 family;IPR021109 Aspartic peptidase domain superfamily;IPR033121 Peptidase family A1 domain	ENOG41		GO_function: GO:0004190 - aspartic-type endopeptidase activity [Evidence IEA];GO_process: GO:0006508 - proteolysis [Evidence IEA]	SignalP(1-20,cutsite=AQG-VV,prob=0.6437)		A01A
gene_07365	gene_07365-T1	mRNA	Chr_5	3674624	3675786	-		hypothetical protein			EOG092628SP	PF03388	IPR005052 Legume-like lectin;IPR013320 Concanavalin A-like lectin/glucanase domain superfamily			GO_component: GO:0016020 - membrane [Evidence IEA]	SignalP(1-20,cutsite=ARA-DD,prob=0.9661)
gene_15417	gene_15417-T1	mRNA	Chr_12	1524694	1525727	+		hypothetical protein				PF00753	IPR001279 Metallo-beta-lactamase	ENOG41			SignalP(1-20,cutsite=ARA-IT,prob=0.5347)
gene_16090	gene_16090-T1	mRNA	Chr_13	868531	869548	+		hypothetical protein				PF04616	IPR006710 Glycoside hydrolase, family 43;IPR016828 Alpha-L-arabinofuranosidase;IPR023296 Glycosyl hydrolase, five-bladed beta-propellor domain superfamily	ENOG41		GO_function: GO:0004553 - hydrolase activity, hydrolyzing O-glycosyl compounds [Evidence IEA];GO_process: GO:0005975 - carbohydrate metabolic process [Evidence IEA]	SignalP(1-20,cutsite=ARA-YT,prob=0.8932)			GH43
gene_00738	gene_00738-T1	mRNA	Chr_1	2142630	2144263	-		hypothetical protein				PF00085;PF13848	IPR005788 Disulphide isomerase;IPR005792 Protein disulphide isomerase;IPR012336 Thioredoxin-like fold;IPR013766 Thioredoxin domain;IPR017937 Thioredoxin, conserved site			GO_component: GO:0005783 - endoplasmic reticulum [Evidence IEA];GO_function: GO:0016853 - isomerase activity [Evidence IEA];GO_process: GO:0045454 - cell redox homeostasis [Evidence IEA]	SignalP(1-20,cutsite=ASA-AD,prob=0.7818)
gene_16310	gene_16310-T1	mRNA	Chr_13	1396979	1398340	-		hypothetical protein				PF00328	IPR000560 Histidine phosphatase superfamily, clade-2;IPR016274 Histidine acid phosphatase, eukaryotic;IPR029033 Histidine phosphatase superfamily			GO_function: GO:0003993 - acid phosphatase activity [Evidence IEA];GO_function: GO:0016791 - phosphatase activity [Evidence IEA]	SignalP(1-20,cutsite=ASA-AS,prob=0.3464)
gene_05680	gene_05680-T1	mRNA	Chr_4	4308197	4309811	-		hypothetical protein				PF00775	IPR000627 Intradiol ring-cleavage dioxygenase, C-terminal;IPR015889 Intradiol ring-cleavage dioxygenase, core	ENOG41		GO_function: GO:0016702 - oxidoreductase activity, acting on single donors with incorporation of molecular oxygen, incorporation of two atoms of oxygen [Evidence IEA];GO_function: GO:0008199 - ferric iron binding [Evidence IEA];GO_function: GO:0005506 - iron ion binding [Evidence IEA];GO_function: GO:0003824 - catalytic activity [Evidence IEA];GO_process: GO:0055114 - oxidation-reduction process …	SignalP(1-20,cutsite=ASA-HP,prob=0.5185)
gene_13950	gene_13950-T1	mRNA	Chr_11	1001522	1004865	-		hypothetical protein				PF03659	IPR005197 Glycoside hydrolase family 71	ENOG41		GO_function: GO:0016787 - hydrolase activity [Evidence IEA]	SignalP(1-20,cutsite=ASA-KA,prob=0.2954)			GH71
gene_13985	gene_13985-T1	mRNA	Chr_11	1083006	1083734	-		hypothetical protein						ENOG41			SignalP(1-20,cutsite=ASA-LP,prob=0.3888)
gene_14055	gene_14055-T1	mRNA	Chr_11	1240170	1242025	-		hypothetical protein				PF00135	IPR002018 Carboxylesterase, type B;IPR019819 Carboxylesterase type B, conserved site;IPR019826 Carboxylesterase type B, active site;IPR029058 Alpha/Beta hydrolase fold	ENOG41			SignalP(1-20,cutsite=ASA-LP,prob=0.8005)		S09X
gene_18282	gene_18282-T1	mRNA	Contig21	644264	645321	-		hypothetical protein					IPR023296 Glycosyl hydrolase, five-bladed beta-propellor domain superfamily	ENOG41			SignalP(1-20,cutsite=ASA-NT,prob=0.8211)			GH43
gene_12975	gene_12975-T1	mRNA	Chr_10	1471883	1473620	-		hypothetical protein				PF06824	IPR008313 Metal-independent alpha-mannosidase;IPR008928 Six-hairpin glycosidase superfamily;IPR012341 Six-hairpin glycosidase-like superfamily			GO_function: GO:0003824 - catalytic activity [Evidence IEA]	SignalP(1-20,cutsite=ASA-SP,prob=0.8608)			GH125
gene_02698	gene_02698-T1	mRNA	Chr_2	1006800	1007660	-		hypothetical protein						ENOG41			SignalP(1-20,cutsite=ASA-VD,prob=0.7820)
gene_05278	gene_05278-T1	mRNA	Chr_4	3249342	3250607	-		hypothetical protein					IPR015943 WD40/YVTN repeat-like-containing domain superfamily	ENOG41		GO_function: GO:0005515 - protein binding [Evidence IEA]	SignalP(1-20,cutsite=ASS-HP,prob=0.9243)
gene_15601	gene_15601-T1	mRNA	Chr_12	1935678	1935959	-		hypothetical protein									SignalP(1-20,cutsite=AST-NP,prob=0.4066)
gene_14102	gene_14102-T1	mRNA	Chr_11	1358190	1358576	-		hypothetical protein						ENOG41			SignalP(1-20,cutsite=ATA-AP,prob=0.8390)
gene_09891	gene_09891-T1	mRNA	Chr_8	498889	500777	-		hypothetical protein				PF00144	IPR001466 Beta-lactamase-related;IPR012338 Beta-lactamase/transpeptidase-like	ENOG41			SignalP(1-20,cutsite=ATA-EL,prob=0.6318)		S12
gene_07756	gene_07756-T1	mRNA	Chr_5	4795195	4795527	-		hypothetical protein									SignalP(1-20,cutsite=ATA-GL,prob=0.7620)
gene_13919	gene_13919-T1	mRNA	Chr_11	927614	929653	-		hypothetical protein				PF00754;PF01344;PF09118	IPR000421 Coagulation factor 5/8 C-terminal domain;IPR006652 Kelch repeat type 1;IPR008979 Galactose-binding-like domain superfamily;IPR011043 Galactose oxidase/kelch, beta-propeller;IPR013783 Immunoglobulin-like fold;IPR014756 Immunoglobulin E-set;IPR015202 Galactose oxidase-like, Early set domain;IPR015916 None			GO_function: GO:0005515 - protein binding [Evidence IEA]	SignalP(1-20,cutsite=ATA-IP,prob=0.8019)			AA5;CBM32
gene_14088	gene_14088-T1	mRNA	Chr_11	1325758	1327274	-		hypothetical protein				PF01328	IPR000028 Chloroperoxidase	ENOG41		GO_function: GO:0004601 - peroxidase activity [Evidence IEA]	SignalP(1-20,cutsite=ATA-LP,prob=0.9045)
gene_15060	gene_15060-T1	mRNA	Chr_12	695462	700470	+		hypothetical protein				PF01565;PF08031	IPR006094 FAD linked oxidase, N-terminal;IPR012951 Berberine/berberine-like;IPR016166 FAD-binding domain, PCMH-type;IPR016169 FAD-binding, type PCMH, subdomain 2	ENOG41		GO_function: GO:0050660 - flavin adenine dinucleotide binding [Evidence IEA];GO_function: GO:0016614 - oxidoreductase activity, acting on CH-OH group of donors [Evidence IEA];GO_function: GO:0016491 - oxidoreductase activity [Evidence IEA];GO_function: GO:0003824 - catalytic activity [Evidence IEA];GO_process: GO:0055114 - oxidation-reduction process [Evidence IEA]	SignalP(1-20,cutsite=ATA-SD,prob=0.5352)
gene_16863	gene_16863-T1	mRNA	Contig52	192767	193345	+		hypothetical protein					IPR032710 NTF2-like domain superfamily	ENOG41			SignalP(1-20,cutsite=ATA-TN,prob=0.8384)
gene_06612	gene_06612-T1	mRNA	Chr_5	1401430	1402084	-		hypothetical protein						ENOG41			SignalP(1-20,cutsite=ATA-YK,prob=0.7864)
gene_05261	gene_05261-T1	mRNA	Chr_4	3196979	3198438	-		hypothetical protein				PF07992	IPR000103 None;IPR023753 FAD/NAD(P)-binding domain	ENOG41		GO_function: GO:0016491 - oxidoreductase activity [Evidence IEA];GO_process: GO:0055114 - oxidation-reduction process [Evidence IEA]	SignalP(1-20,cutsite=ATC-SP,prob=0.8272)
gene_16482	gene_16482-T1	mRNA	Chr_13	1849403	1851002	-		hypothetical protein				PF03088;PF08450	IPR011042 Six-bladed beta-propeller, TolB-like;IPR013658 SMP-30/Gluconolactonase/LRE-like region				SignalP(1-20,cutsite=AVA-AK,prob=0.4532)
gene_15052	gene_15052-T1	mRNA	Chr_12	676631	678151	+		hypothetical protein				PF00150	IPR001547 Glycoside hydrolase, family 5;IPR013781 None;IPR017853 Glycoside hydrolase superfamily	ENOG41		GO_function: GO:0004553 - hydrolase activity, hydrolyzing O-glycosyl compounds [Evidence IEA];GO_process: GO:0005975 - carbohydrate metabolic process [Evidence IEA]	SignalP(1-20,cutsite=AVA-AW,prob=0.5706)			GH5
gene_17544	gene_17544-T1	mRNA	Contig1	3444870	3446183	+		hypothetical protein				PF01095	IPR000070 Pectinesterase, catalytic;IPR011050 Pectin lyase fold/virulence factor;IPR012334 Pectin lyase fold	ENOG41		GO_component: GO:0005618 - cell wall [Evidence IEA];GO_function: GO:0030599 - pectinesterase activity [Evidence IEA];GO_process: GO:0042545 - cell wall modification [Evidence IEA]	SignalP(1-20,cutsite=AVA-DC,prob=0.6669)			CE8
gene_14838	gene_14838-T1	mRNA	Chr_12	148903	150134	+		hypothetical protein				PF00331	IPR001000 Glycoside hydrolase family 10 domain;IPR013781 None;IPR017853 Glycoside hydrolase superfamily			GO_function: GO:0004553 - hydrolase activity, hydrolyzing O-glycosyl compounds [Evidence IEA];GO_process: GO:0005975 - carbohydrate metabolic process [Evidence IEA]	SignalP(1-20,cutsite=AVA-NP,prob=0.7723)			GH10
gene_06593	gene_06593-T1	mRNA	Chr_5	1351111	1352013	-		hypothetical protein				PF03896	IPR005595 Translocon-associated protein (TRAP), alpha subunit	ENOG41		GO_component: GO:0005789 - endoplasmic reticulum membrane [Evidence IEA]	SignalP(1-20,cutsite=AVA-QD,prob=0.6547)
gene_12219	gene_12219-T1	mRNA	Chr_9	2957881	2962084	-		hypothetical protein				PF00023;PF00728;PF02838;PF12796	IPR002110 Ankyrin repeat;IPR013781 None;IPR015882 Beta-hexosaminidase, bacterial type, N-terminal;IPR015883 Glycoside hydrolase family 20, catalytic domain;IPR017853 Glycoside hydrolase superfamily;IPR020683 Ankyrin repeat-containing domain;IPR025705 Beta-hexosaminidase;IPR029018 Beta-hexosaminidase-like, domain 2			GO_function: GO:0004563 - beta-N-acetylhexosaminidase activity [Evidence IEA];GO_function: GO:0005515 - protein binding [Evidence IEA];GO_function: GO:0004553 - hydrolase activity, hydrolyzing O-glycosyl compounds [Evidence IEA];GO_process: GO:0005975 - carbohydrate metabolic process [Evidence IEA]	SignalP(1-20,cutsite=AVA-QD,prob=0.8631)			GH20
gene_05815	gene_05815-T1	mRNA	Chr_4	4643545	4646038	+		hypothetical protein						ENOG41			SignalP(1-20,cutsite=AVA-QQ,prob=0.7489)
gene_17888	gene_17888-T1	mRNA	Contig12	114784	115179	+		hypothetical protein						ENOG41			SignalP(1-20,cutsite=AWA-QA,prob=0.4707)
gene_15180	gene_15180-T1	mRNA	Chr_12	982553	982934	-		hypothetical protein									SignalP(1-20,cutsite=AWA-QA,prob=0.5679)
gene_15502	gene_15502-T1	mRNA	Chr_12	1709763	1710809	-		hypothetical protein				PF04616	IPR006710 Glycoside hydrolase, family 43;IPR023296 Glycosyl hydrolase, five-bladed beta-propellor domain superfamily	ENOG41		GO_function: GO:0004553 - hydrolase activity, hydrolyzing O-glycosyl compounds [Evidence IEA];GO_process: GO:0005975 - carbohydrate metabolic process [Evidence IEA]	SignalP(1-20,cutsite=CAA-QD,prob=0.9038)			GH43
gene_12986	gene_12986-T1	mRNA	Chr_10	1495399	1496978	-		hypothetical protein				PF02225;PF04389	IPR003137 PA domain;IPR007484 Peptidase M28;IPR029514 Aminopeptidase Y			GO_function: GO:0004177 - aminopeptidase activity [Evidence IEA]	SignalP(1-20,cutsite=CAC-KQ,prob=0.3063)		M28A
gene_06369	gene_06369-T1	mRNA	Chr_5	650320	652122	-		hypothetical protein				PF03718;PF17433;PF18783;PF18841	IPR005192 Glycoside hydrolase, family 49, C-terminal;IPR011050 Pectin lyase fold/virulence factor;IPR012334 Pectin lyase fold;IPR023226 Glycoside hydrolase, family 49, N-terminal domain	ENOG41		GO_function: GO:0004553 - hydrolase activity, hydrolyzing O-glycosyl compounds [Evidence IEA]	SignalP(1-20,cutsite=CEG-KE,prob=0.5528)			GH49
gene_00984	gene_00984-T1	mRNA	Chr_1	2848774	2849352	-		hypothetical protein				PF01822	IPR002889 Carbohydrate-binding WSC	ENOG41			SignalP(1-20,cutsite=CKS-QE,prob=0.5354)
gene_10419	gene_10419-T1	mRNA	Chr_8	1958356	1960360	+		hypothetical protein				PF00082;PF05922	IPR000209 Peptidase S8/S53 domain;IPR009020 None;IPR010259 Peptidase S8 propeptide/proteinase inhibitor I9;IPR015500 Peptidase S8, subtilisin-related;IPR022398 Peptidase S8, subtilisin, His-active site;IPR023827 Peptidase S8, subtilisin, Asp-active site;IPR023828 Peptidase S8, subtilisin, Ser-active site;IPR034193 Proteinase K-like catalytic domain			GO_function: GO:0004252 - serine-type endopeptidase activity [Evidence IEA];GO_process: GO:0006508 - proteolysis [Evidence IEA]	SignalP(1-20,cutsite=CLT-AP,prob=0.5972)		S08A
gene_15763	gene_15763-T1	mRNA	Chr_13	26892	27227	-		hypothetical protein				PF05572	IPR008754 Peptidase M43, pregnancy-associated plasma-A	ENOG41			SignalP(1-20,cutsite=CTG-DG,prob=0.5814)		M43B
gene_14862	gene_14862-T1	mRNA	Chr_12	233375	234732	+		hypothetical protein					IPR003140 Phospholipase/carboxylesterase/thioesterase;IPR029058 Alpha/Beta hydrolase fold	ENOG41		GO_function: GO:0016787 - hydrolase activity [Evidence IEA]	SignalP(1-20,cutsite=GDA-AS,prob=0.6097)			CE1
gene_09881	gene_09881-T1	mRNA	Chr_8	472556	472840	-		hypothetical protein						ENOG41			SignalP(1-20,cutsite=GEA-CK,prob=0.9443)
gene_12660	gene_12660-T1	mRNA	Chr_10	571298	571653	+		hypothetical protein						ENOG41			SignalP(1-20,cutsite=GEA-RN,prob=0.9584)
gene_16320	gene_16320-T1	mRNA	Chr_13	1422827	1426093	-		hypothetical protein									SignalP(1-20,cutsite=GEA-TP,prob=0.7829)
gene_02667	gene_02667-T1	mRNA	Chr_2	927744	929245	+		hypothetical protein				PF11327	IPR013783 Immunoglobulin-like fold;IPR021476 Egh16-like virulence factor	ENOG41			SignalP(1-20,cutsite=GHS-VI,prob=0.3163)
gene_13553	gene_13553-T1	mRNA	Chr_11	27195	28121	+		hypothetical protein						ENOG41			SignalP(1-20,cutsite=GIA-QT,prob=0.6981)
gene_17582	gene_17582-T1	mRNA	Contig1	3648729	3649517	+		hypothetical protein						ENOG41			SignalP(1-20,cutsite=GKQ-IK,prob=0.4952)
gene_17669	gene_17669-T1	mRNA	Contig1	4165137	4166046	-		hypothetical protein						ENOG41			SignalP(1-20,cutsite=GKQ-IK,prob=0.4952)
gene_15275	gene_15275-T1	mRNA	Chr_12	1191934	1193248	+		hypothetical protein				PF00082;PF05922	IPR000209 Peptidase S8/S53 domain;IPR009020 None;IPR010259 Peptidase S8 propeptide/proteinase inhibitor I9;IPR015500 Peptidase S8, subtilisin-related;IPR022398 Peptidase S8, subtilisin, His-active site;IPR023828 Peptidase S8, subtilisin, Ser-active site;IPR034193 Proteinase K-like catalytic domain			GO_function: GO:0004252 - serine-type endopeptidase activity [Evidence IEA];GO_process: GO:0006508 - proteolysis [Evidence IEA]	SignalP(1-20,cutsite=GLA-AP,prob=0.3296)		S08A
gene_13864	gene_13864-T1	mRNA	Chr_11	746121	747674	-		hypothetical protein						ENOG41			SignalP(1-20,cutsite=GLA-GW,prob=0.4048)
gene_08391	gene_08391-T1	mRNA	Chr_7	878912	882484	+		hypothetical protein				PF01822	IPR002889 Carbohydrate-binding WSC;IPR011047 Quinoprotein alcohol dehydrogenase-like superfamily;IPR027295 None	ENOG41			SignalP(1-20,cutsite=GLA-ST,prob=0.6214)
gene_18881	gene_18881-T1	mRNA	Contig25	509546	511335	+		hypothetical protein				PF01734	IPR002641 Patatin-like phospholipase domain;IPR016035 Acyl transferase/acyl hydrolase/lysophospholipase	ENOG41		GO_process: GO:0006629 - lipid metabolic process [Evidence IEA];GO_process: GO:0008152 - metabolic process [Evidence IEA]	SignalP(1-20,cutsite=GMP-II,prob=0.3074)
gene_05460	gene_05460-T1	mRNA	Chr_4	3665383	3666996	-		hypothetical protein				PF05577	IPR008758 Peptidase S28;IPR029058 Alpha/Beta hydrolase fold	ENOG41		GO_function: GO:0008236 - serine-type peptidase activity [Evidence IEA];GO_process: GO:0006508 - proteolysis [Evidence IEA]	SignalP(1-20,cutsite=GSA-YS,prob=0.5210)		S28
gene_06028	gene_06028-T1	mRNA	Chr_4	5123881	5125685	-		hypothetical protein				PF00450	IPR001563 Peptidase S10, serine carboxypeptidase;IPR018202 Serine carboxypeptidase, serine active site;IPR029058 Alpha/Beta hydrolase fold;IPR033124 Serine carboxypeptidases, histidine active site	ENOG41		GO_function: GO:0004185 - serine-type carboxypeptidase activity [Evidence IEA];GO_process: GO:0006508 - proteolysis [Evidence IEA]	SignalP(1-20,cutsite=GSC-TP,prob=0.6500)		S10
gene_15265	gene_15265-T1	mRNA	Chr_12	1167663	1169236	+		hypothetical protein						ENOG41			SignalP(1-20,cutsite=GYA-SM,prob=0.6327)
gene_12406	gene_12406-T1	mRNA	Chr_9	3477151	3477660	+		hypothetical protein						ENOG41			SignalP(1-20,cutsite=IHA-FE,prob=0.9479)
gene_17512	gene_17512-T1	mRNA	Contig1	3248250	3249478	+		hypothetical protein						ENOG41			SignalP(1-20,cutsite=ISA-SP,prob=0.4836)
gene_12364	gene_12364-T1	mRNA	Chr_9	3325093	3328007	+		hypothetical protein				PF01179;PF02727;PF09248	IPR000269 Copper amine oxidase;IPR015328 Domain of unknown function DUF1965;IPR015798 Copper amine oxidase, catalytic domain;IPR015800 Copper amine oxidase, N2-terminal;IPR016182 Copper amine oxidase, N-terminal			GO_function: GO:0005507 - copper ion binding [Evidence IEA];GO_function: GO:0048038 - quinone binding [Evidence IEA];GO_function: GO:0008131 - primary amine oxidase activity [Evidence IEA];GO_process: GO:0055114 - oxidation-reduction process [Evidence IEA];GO_process: GO:0009308 - amine metabolic process [Evidence IEA]	SignalP(1-20,cutsite=ISA-YP,prob=0.8962)
gene_14336	gene_14336-T1	mRNA	Chr_11	1920872	1921690	-		hypothetical protein						ENOG41			SignalP(1-20,cutsite=IYS-MP,prob=0.5864)
gene_11108	gene_11108-T1	mRNA	Chr_8	3869508	3869903	-		hypothetical protein						ENOG41			SignalP(1-20,cutsite=SAA-IH,prob=0.5520)
gene_17538	gene_17538-T1	mRNA	Contig1	3421365	3422247	-		hypothetical protein				PF00194	IPR001148 Alpha carbonic anhydrase domain;IPR023561 Carbonic anhydrase, alpha-class				SignalP(1-20,cutsite=SCA-KH,prob=0.3741)
gene_02219	gene_02219-T1	mRNA	Chr_1	6144806	6145684	+		hypothetical protein				PF00194	IPR001148 Alpha carbonic anhydrase domain;IPR023561 Carbonic anhydrase, alpha-class				SignalP(1-20,cutsite=SCA-KH,prob=0.3820)
gene_19634	gene_19634-T1	mRNA	Contig62	153852	156074	-		hypothetical protein					IPR011330 Glycoside hydrolase/deacetylase, beta/alpha-barrel	ENOG41		GO_function: GO:0003824 - catalytic activity [Evidence IEA];GO_process: GO:0005975 - carbohydrate metabolic process [Evidence IEA]	SignalP(1-20,cutsite=SDA-QT,prob=0.7447)
gene_16803	gene_16803-T1	mRNA	Contig52	37480	39702	+		hypothetical protein					IPR011330 Glycoside hydrolase/deacetylase, beta/alpha-barrel	ENOG41		GO_function: GO:0003824 - catalytic activity [Evidence IEA];GO_process: GO:0005975 - carbohydrate metabolic process [Evidence IEA]	SignalP(1-20,cutsite=SDA-QT,prob=0.7789)
gene_02632	gene_02632-T1	mRNA	Chr_2	834440	835630	+		hypothetical protein				PF12697	IPR000073 Alpha/beta hydrolase fold-1;IPR029058 Alpha/Beta hydrolase fold	ENOG41			SignalP(1-20,cutsite=SDA-VR,prob=0.3772)
gene_17021	gene_17021-T1	mRNA	Contig1	596361	597219	+		hypothetical protein				PF01565	IPR006094 FAD linked oxidase, N-terminal;IPR016166 FAD-binding domain, PCMH-type;IPR016167 FAD-binding, type PCMH, subdomain 1	ENOG41		GO_function: GO:0050660 - flavin adenine dinucleotide binding [Evidence IEA];GO_function: GO:0016614 - oxidoreductase activity, acting on CH-OH group of donors [Evidence IEA];GO_function: GO:0016491 - oxidoreductase activity [Evidence IEA];GO_function: GO:0003824 - catalytic activity [Evidence IEA];GO_process: GO:0055114 - oxidation-reduction process [Evidence IEA]	SignalP(1-20,cutsite=SEA-RS,prob=0.4695)
gene_06726	gene_06726-T1	mRNA	Chr_5	1731485	1733245	-		hypothetical protein						ENOG41			SignalP(1-20,cutsite=SFA-LR,prob=0.9371)
gene_09244	gene_09244-T1	mRNA	Chr_7	3219143	3221219	-		hypothetical protein						ENOG41			SignalP(1-20,cutsite=SIA-LQ,prob=0.6541)
gene_13754	gene_13754-T1	mRNA	Chr_11	526006	527295	-		hypothetical protein					IPR008757 Peptidase M6-like, domain	ENOG41		GO_function: GO:0008233 - peptidase activity [Evidence IEA];GO_process: GO:0006508 - proteolysis [Evidence IEA]	SignalP(1-20,cutsite=SIC-QP,prob=0.3287)
gene_14197	gene_14197-T1	mRNA	Chr_11	1588041	1591664	+		hypothetical protein				PF01301;PF10435;PF13363;PF13364	IPR001944 Glycoside hydrolase, family 35;IPR008979 Galactose-binding-like domain superfamily;IPR013781 None;IPR017853 Glycoside hydrolase superfamily;IPR018954 Beta-galactosidase, domain 2;IPR025300 Beta-galactosidase jelly roll domain;IPR025972 Beta-galactosidase, domain 3;IPR031330 Glycoside hydrolase 35, catalytic domain			GO_function: GO:0004553 - hydrolase activity, hydrolyzing O-glycosyl compounds [Evidence IEA];GO_process: GO:0005975 - carbohydrate metabolic process [Evidence IEA]	SignalP(1-20,cutsite=SIG-QE,prob=0.8540)			GH35
gene_11964	gene_11964-T1	mRNA	Chr_9	2247026	2250711	-		hypothetical protein				PF05935;PF09350;PF14269	IPR018961 DnaJ homologue, subfamily C, member 28, conserved domain	ENOG41			SignalP(1-20,cutsite=SLA-DD,prob=0.9073)
gene_19940	gene_19940-T1	mRNA	Contig68	537211	538724	+		hypothetical protein				PF05730	IPR008427 Extracellular membrane protein, CFEM domain	ENOG41			SignalP(1-20,cutsite=SLA-QS,prob=0.6868)
gene_12996	gene_12996-T1	mRNA	Chr_10	1524509	1525339	+		hypothetical protein						ENOG41			SignalP(1-20,cutsite=SLC-AT,prob=0.5609)
gene_05802	gene_05802-T1	mRNA	Chr_4	4606287	4606929	+		hypothetical protein				PF05730	IPR008427 Extracellular membrane protein, CFEM domain	ENOG41			SignalP(1-20,cutsite=SLG-DV,prob=0.4223)
gene_00985	gene_00985-T1	mRNA	Chr_1	2850618	2853167	+		hypothetical protein				PF17389;PF17390	IPR008902 Alpha-L-rhamnosidase, concanavalin-like domain;IPR008928 Six-hairpin glycosidase superfamily	ENOG41		GO_function: GO:0003824 - catalytic activity [Evidence IEA]	SignalP(1-20,cutsite=SLG-TS,prob=0.2805)
gene_13579	gene_13579-T1	mRNA	Chr_11	83676	85475	+		hypothetical protein				PF00135	IPR002018 Carboxylesterase, type B;IPR019819 Carboxylesterase type B, conserved site;IPR019826 Carboxylesterase type B, active site;IPR029058 Alpha/Beta hydrolase fold	ENOG41			SignalP(1-20,cutsite=SLG-VP,prob=0.9196)		S09X
gene_02198	gene_02198-T1	mRNA	Chr_1	6095994	6096578	+		hypothetical protein						ENOG41			SignalP(1-20,cutsite=SLS-QT,prob=0.6105)
gene_15940	gene_15940-T1	mRNA	Chr_13	478722	479507	+		hypothetical protein				PF19535		ENOG41			SignalP(1-20,cutsite=SLS-RR,prob=0.3901)
gene_12635	gene_12635-T1	mRNA	Chr_10	497531	499544	-		hypothetical protein				PF00024	IPR003609 PAN/Apple domain	ENOG41			SignalP(1-20,cutsite=SQA-DH,prob=0.4891)
gene_18427	gene_18427-T1	mRNA	Contig23	211337	214098	-	KATG2_3	Catalase-peroxidase 2				PF00141	IPR000763 Catalase-peroxidase haem;IPR002016 Haem peroxidase;IPR010255 Haem peroxidase superfamily;IPR019793 Peroxidases heam-ligand binding site;IPR019794 Peroxidase, active site			GO_function: GO:0004601 - peroxidase activity [Evidence IEA];GO_function: GO:0004096 - catalase activity [Evidence IEA];GO_function: GO:0020037 - heme binding [Evidence IEA];GO_process: GO:0055114 - oxidation-reduction process [Evidence IEA];GO_process: GO:0006979 - response to oxidative stress [Evidence IEA]	SignalP(1-20,cutsite=SQG-CP,prob=0.4637)
gene_16786	gene_16786-T1	mRNA	Contig32	683293	685829	+	KATG2_1	Catalase-peroxidase 2				PF00141	IPR000763 Catalase-peroxidase haem;IPR002016 Haem peroxidase;IPR010255 Haem peroxidase superfamily;IPR019793 Peroxidases heam-ligand binding site;IPR019794 Peroxidase, active site			GO_function: GO:0004601 - peroxidase activity [Evidence IEA];GO_function: GO:0004096 - catalase activity [Evidence IEA];GO_function: GO:0020037 - heme binding [Evidence IEA];GO_process: GO:0055114 - oxidation-reduction process [Evidence IEA];GO_process: GO:0006979 - response to oxidative stress [Evidence IEA]	SignalP(1-20,cutsite=SQG-CP,prob=0.4683)
gene_04698	gene_04698-T1	mRNA	Chr_4	1646850	1647569	+		hypothetical protein						ENOG41			SignalP(1-20,cutsite=SRA-TD,prob=0.7607)
gene_13920	gene_13920-T1	mRNA	Chr_11	931654	934469	-		hypothetical protein				PF00933;PF01915;PF14310	IPR001764 Glycoside hydrolase, family 3, N-terminal;IPR002772 Glycoside hydrolase family 3 C-terminal domain;IPR017853 Glycoside hydrolase superfamily;IPR019800 Glycoside hydrolase, family 3, active site;IPR026891 Fibronectin type III-like domain	ENOG41		GO_function: GO:0004553 - hydrolase activity, hydrolyzing O-glycosyl compounds [Evidence IEA];GO_process: GO:0005975 - carbohydrate metabolic process [Evidence IEA]	SignalP(1-20,cutsite=SSA-KN,prob=0.5739)			GH3
gene_14904	gene_14904-T1	mRNA	Chr_12	324752	327995	-		hypothetical protein				PF01822;PF07250;PF09118	IPR002889 Carbohydrate-binding WSC;IPR009880 Glyoxal oxidase, N-terminal;IPR011043 Galactose oxidase/kelch, beta-propeller;IPR013783 Immunoglobulin-like fold;IPR014756 Immunoglobulin E-set;IPR015202 Galactose oxidase-like, Early set domain;IPR015916 None	ENOG41			SignalP(1-20,cutsite=SSA-SV,prob=0.5533)
gene_06858	gene_06858-T1	mRNA	Chr_5	2169164	2172275	+		hypothetical protein					IPR002889 Carbohydrate-binding WSC	ENOG41			SignalP(1-20,cutsite=SYA-FS,prob=0.6035)
gene_01309	gene_01309-T1	mRNA	Chr_1	3732310	3734033	+		hypothetical protein					IPR029033 Histidine phosphatase superfamily	ENOG41			SignalP(1-20,cutsite=TAA-ED,prob=0.7161)
gene_12060	gene_12060-T1	mRNA	Chr_9	2517610	2519018	-		hypothetical protein				PF00026;PF14543	IPR001461 Aspartic peptidase A1 family;IPR001969 Aspartic peptidase, active site;IPR021109 Aspartic peptidase domain superfamily;IPR033121 Peptidase family A1 domain;IPR034163 Aspergillopepsin-like catalytic domain	ENOG41		GO_function: GO:0004190 - aspartic-type endopeptidase activity [Evidence IEA];GO_process: GO:0006508 - proteolysis [Evidence IEA]	SignalP(1-20,cutsite=TAA-TP,prob=0.5252)		A01A
gene_06262	gene_06262-T1	mRNA	Chr_5	394500	396176	+		hypothetical protein				PF00135	IPR002018 Carboxylesterase, type B;IPR019819 Carboxylesterase type B, conserved site;IPR019826 Carboxylesterase type B, active site;IPR029058 Alpha/Beta hydrolase fold	ENOG41			SignalP(1-20,cutsite=TDA-RG,prob=0.7454)		S09X
gene_18147	gene_18147-T1	mRNA	Contig15	41499	41769	+		hypothetical protein						ENOG41			SignalP(1-20,cutsite=TLA-AP,prob=0.6090)
gene_13673	gene_13673-T1	mRNA	Chr_11	310849	312749	+		hypothetical protein						ENOG41			SignalP(1-20,cutsite=TLA-DQ,prob=0.8420)
gene_15593	gene_15593-T1	mRNA	Chr_12	1908480	1909555	-		hypothetical protein				PF01828	IPR000250 Peptidase G1;IPR013320 Concanavalin A-like lectin/glucanase domain superfamily	ENOG41		GO_function: GO:0004190 - aspartic-type endopeptidase activity [Evidence IEA];GO_process: GO:0006508 - proteolysis [Evidence IEA]	SignalP(1-20,cutsite=TLA-IP,prob=0.8845)		G01
gene_15604	gene_15604-T1	mRNA	Chr_12	1944745	1948082	+		hypothetical protein				PF03636	IPR005195 Glycoside hydrolase, family 65, central catalytic;IPR005196 Glycoside hydrolase, family 65, N-terminal;IPR008928 Six-hairpin glycosidase superfamily;IPR008979 Galactose-binding-like domain superfamily;IPR011013 Galactose mutarotase-like domain superfamily;IPR012341 Six-hairpin glycosidase-like superfamily			GO_function: GO:0030246 - carbohydrate binding [Evidence IEA];GO_function: GO:0003824 - catalytic activity [Evidence IEA];GO_process: GO:0005975 - carbohydrate metabolic process [Evidence IEA]	SignalP(1-20,cutsite=TLA-TS,prob=0.4280)			GH65
gene_15592	gene_15592-T1	mRNA	Chr_12	1905118	1905471	+		hypothetical protein						ENOG41			SignalP(1-20,cutsite=TLA-VG,prob=0.8761)
gene_18669	gene_18669-T1	mRNA	Contig24	1089301	1091340	-		hypothetical protein				PF00754;PF01344;PF09118	IPR000421 Coagulation factor 5/8 C-terminal domain;IPR006652 Kelch repeat type 1;IPR008979 Galactose-binding-like domain superfamily;IPR011043 Galactose oxidase/kelch, beta-propeller;IPR013783 Immunoglobulin-like fold;IPR014756 Immunoglobulin E-set;IPR015202 Galactose oxidase-like, Early set domain;IPR015916 None			GO_function: GO:0005515 - protein binding [Evidence IEA]	SignalP(1-20,cutsite=TNA-EV,prob=0.9547)			AA5;CBM32
gene_15262	gene_15262-T1	mRNA	Chr_12	1160325	1161809	-		hypothetical protein					IPR015943 WD40/YVTN repeat-like-containing domain superfamily	ENOG41		GO_function: GO:0005515 - protein binding [Evidence IEA]	SignalP(1-20,cutsite=TQA-HP,prob=0.8360)
gene_19259	gene_19259-T1	mRNA	Contig36	256384	257157	-		hypothetical protein						ENOG41			SignalP(1-20,cutsite=TQA-WE,prob=0.9634)
gene_04121	gene_04121-T1	mRNA	Chr_4	203276	204703	+		hypothetical protein				PF00264	IPR002227 Tyrosinase copper-binding domain;IPR008922 Uncharacterised domain, di-copper centre			GO_function: GO:0016491 - oxidoreductase activity [Evidence IEA];GO_process: GO:0008152 - metabolic process [Evidence IEA]	SignalP(1-20,cutsite=TQG-SS,prob=0.6925)
gene_11236	gene_11236-T1	mRNA	Chr_9	273044	275176	-		hypothetical protein				PF00024;PF09118	IPR003609 PAN/Apple domain;IPR006652 Kelch repeat type 1;IPR011043 Galactose oxidase/kelch, beta-propeller;IPR013783 Immunoglobulin-like fold;IPR014756 Immunoglobulin E-set;IPR015202 Galactose oxidase-like, Early set domain;IPR015916 None			GO_function: GO:0005515 - protein binding [Evidence IEA]	SignalP(1-20,cutsite=TSA-AL,prob=0.6888)
gene_08605	gene_08605-T1	mRNA	Chr_7	1394389	1397103	+		hypothetical protein				PF05345	IPR006644 Dystroglycan-type cadherin-like;IPR008009 None;IPR013783 Immunoglobulin-like fold;IPR015919 Cadherin-like superfamily			GO_component: GO:0016020 - membrane [Evidence IEA];GO_function: GO:0005509 - calcium ion binding [Evidence IEA]	SignalP(1-20,cutsite=TSS-QP,prob=0.8258)
gene_14969	gene_14969-T1	mRNA	Chr_12	488194	489141	+		hypothetical protein						ENOG41			SignalP(1-20,cutsite=TSS-SP,prob=0.7261)
gene_04025	gene_04025-T1	mRNA	Chr_2	4799769	4801916	-		hypothetical protein						ENOG41			SignalP(1-20,cutsite=TYA-SP,prob=0.7496)
gene_11182	gene_11182-T1	mRNA	Chr_9	92634	93966	+		hypothetical protein				PF00264	IPR002227 Tyrosinase copper-binding domain;IPR008922 Uncharacterised domain, di-copper centre			GO_function: GO:0016491 - oxidoreductase activity [Evidence IEA];GO_process: GO:0008152 - metabolic process [Evidence IEA]	SignalP(1-20,cutsite=VAA-AP,prob=0.6662)
gene_19992	gene_19992-T1	mRNA	Contig68	967744	969076	-		hypothetical protein				PF00264	IPR002227 Tyrosinase copper-binding domain;IPR008922 Uncharacterised domain, di-copper centre			GO_function: GO:0016491 - oxidoreductase activity [Evidence IEA];GO_process: GO:0008152 - metabolic process [Evidence IEA]	SignalP(1-20,cutsite=VAA-AP,prob=0.6858)
gene_09208	gene_09208-T1	mRNA	Chr_7	3140177	3141065	-		hypothetical protein						ENOG41			SignalP(1-20,cutsite=VAA-DT,prob=0.8298)
gene_03482	gene_03482-T1	mRNA	Chr_2	3338074	3338930	-		hypothetical protein						ENOG41			SignalP(1-20,cutsite=VAA-EP,prob=0.8679)
gene_13511	gene_13511-T1	mRNA	Chr_10	2908325	2908624	+		hypothetical protein				PF16804	IPR031837 Domain of unknown function DUF5071	ENOG41			SignalP(1-20,cutsite=VAA-EV,prob=0.3328)
gene_17277	gene_17277-T1	mRNA	Contig1	1941908	1943615	+		hypothetical protein				PF00450	IPR001563 Peptidase S10, serine carboxypeptidase;IPR029058 Alpha/Beta hydrolase fold	ENOG41		GO_function: GO:0004185 - serine-type carboxypeptidase activity [Evidence IEA];GO_process: GO:0006508 - proteolysis [Evidence IEA]	SignalP(1-20,cutsite=VAA-QD,prob=0.8784)		S10
gene_19725	gene_19725-T1	mRNA	Contig65	103538	105245	-		hypothetical protein				PF00450	IPR001563 Peptidase S10, serine carboxypeptidase;IPR029058 Alpha/Beta hydrolase fold	ENOG41		GO_function: GO:0004185 - serine-type carboxypeptidase activity [Evidence IEA];GO_process: GO:0006508 - proteolysis [Evidence IEA]	SignalP(1-20,cutsite=VAA-QD,prob=0.8784)		S10
gene_08701	gene_08701-T1	mRNA	Chr_7	1654789	1656123	+		hypothetical protein					IPR017946 PLC-like phosphodiesterase, TIM beta/alpha-barrel domain superfamily	ENOG41		GO_function: GO:0008081 - phosphoric diester hydrolase activity [Evidence IEA];GO_process: GO:0006629 - lipid metabolic process [Evidence IEA]	SignalP(1-20,cutsite=VAA-QT,prob=0.9079)
gene_09849	gene_09849-T1	mRNA	Chr_8	394833	396145	-		hypothetical protein				PF00264	IPR002227 Tyrosinase copper-binding domain;IPR008922 Uncharacterised domain, di-copper centre			GO_function: GO:0016491 - oxidoreductase activity [Evidence IEA];GO_process: GO:0008152 - metabolic process [Evidence IEA]	SignalP(1-20,cutsite=VAA-SP,prob=0.7594)
gene_04597	gene_04597-T1	mRNA	Chr_4	1369834	1370944	+		hypothetical protein				PF01105	IPR009038 GOLD domain;IPR015720 Transmembrane emp24 domain-containing protein			GO_component: GO:0016021 - integral component of membrane [Evidence IEA];GO_process: GO:0006810 - transport [Evidence IEA]	SignalP(1-20,cutsite=VAA-TA,prob=0.6127)
gene_04885	gene_04885-T1	mRNA	Chr_4	2157136	2161040	-		hypothetical protein				PF00082	IPR000209 Peptidase S8/S53 domain;IPR015500 Peptidase S8, subtilisin-related;IPR022398 Peptidase S8, subtilisin, His-active site;IPR023827 Peptidase S8, subtilisin, Asp-active site;IPR023828 Peptidase S8, subtilisin, Ser-active site;IPR034187 PoSI-like peptidase domain	ENOG41		GO_function: GO:0004252 - serine-type endopeptidase activity [Evidence IEA];GO_process: GO:0006508 - proteolysis [Evidence IEA]	SignalP(1-20,cutsite=VDA-EE,prob=0.8907)		S08A
gene_03630	gene_03630-T1	mRNA	Chr_2	3738850	3739386	-		hypothetical protein						ENOG41			SignalP(1-20,cutsite=VEA-AI,prob=0.9057)
gene_11619	gene_11619-T1	mRNA	Chr_9	1226713	1230090	-		hypothetical protein						ENOG41			SignalP(1-20,cutsite=VEA-NR,prob=0.8885)
gene_04041	gene_04041-T1	mRNA	Chr_2	4839010	4841469	+		hypothetical protein				PF01822;PF09362	IPR002889 Carbohydrate-binding WSC;IPR018535 Domain of unknown function DUF1996	ENOG41			SignalP(1-20,cutsite=VEG-YW,prob=0.7340)
gene_06457	gene_06457-T1	mRNA	Chr_5	913232	914058	-		hypothetical protein					IPR008972 Cupredoxin	ENOG41			SignalP(1-20,cutsite=VEM-SP,prob=0.2435)
gene_09580	gene_09580-T1	mRNA	Chr_7	4142790	4143909	+		hypothetical protein					IPR009003 Peptidase S1, PA clan	ENOG41			SignalP(1-20,cutsite=VFA-TP,prob=0.7301)
gene_09543	gene_09543-T1	mRNA	Chr_7	4053401	4054624	-		hypothetical protein						ENOG41			SignalP(1-20,cutsite=VFS-HV,prob=0.7468)			AA11
gene_09438	gene_09438-T1	mRNA	Chr_7	3778727	3779170	-		hypothetical protein						ENOG41			SignalP(1-20,cutsite=VGT-AP,prob=0.5559)
gene_01334	gene_01334-T1	mRNA	Chr_1	3792437	3792799	+		hypothetical protein						ENOG41			SignalP(1-20,cutsite=VHA-MP,prob=0.9492)
gene_12607	gene_12607-T1	mRNA	Chr_10	411048	413109	+		hypothetical protein				PF00194	IPR001148 Alpha carbonic anhydrase domain;IPR023561 Carbonic anhydrase, alpha-class				SignalP(1-20,cutsite=VHA-SC,prob=0.9428)
gene_00756	gene_00756-T1	mRNA	Chr_1	2189553	2191586	-		hypothetical protein				PF03901	IPR005599 GPI mannosyltransferase			GO_function: GO:0016757 - transferase activity, transferring glycosyl groups [Evidence IEA]	SignalP(1-20,cutsite=VHL-LV,prob=0.2613)			GT22
gene_17742	gene_17742-T1	mRNA	Contig3	21797	22504	-		hypothetical protein				PF05257	IPR007921 CHAP domain	ENOG41			SignalP(1-20,cutsite=VHS-YP,prob=0.9876)
gene_18228	gene_18228-T1	mRNA	Contig21	275387	276094	+		hypothetical protein				PF05257	IPR007921 CHAP domain	ENOG41			SignalP(1-20,cutsite=VHS-YP,prob=0.9876)
gene_14165	gene_14165-T1	mRNA	Chr_11	1514149	1514794	-		hypothetical protein						ENOG41			SignalP(1-20,cutsite=VIA-DC,prob=0.9231)
gene_01106	gene_01106-T1	mRNA	Chr_1	3191035	3191875	+		hypothetical protein					IPR001424 Superoxide dismutase, copper/zinc binding domain			GO_function: GO:0046872 - metal ion binding [Evidence IEA];GO_process: GO:0006801 - superoxide metabolic process [Evidence IEA];GO_process: GO:0055114 - oxidation-reduction process [Evidence IEA]	SignalP(1-20,cutsite=VIG-QD,prob=0.8589)
gene_08240	gene_08240-T1	mRNA	Chr_7	487456	488420	-		hypothetical protein				PF01083	IPR000675 Cutinase/acetylxylan esterase;IPR029058 Alpha/Beta hydrolase fold			GO_function: GO:0016787 - hydrolase activity [Evidence IEA];GO_process: GO:0008152 - metabolic process [Evidence IEA]	SignalP(1-20,cutsite=VKA-QS,prob=0.6268)			CE5
gene_04384	gene_04384-T1	mRNA	Chr_4	810020	812088	+		hypothetical protein				PF00144	IPR001466 Beta-lactamase-related;IPR012338 Beta-lactamase/transpeptidase-like	ENOG41			SignalP(1-20,cutsite=VLA-AK,prob=0.8937)		S12
gene_17462	gene_17462-T1	mRNA	Contig1	3011886	3013295	-	PRB1_3	proteinase B				PF00082;PF05922	IPR000209 Peptidase S8/S53 domain;IPR010259 Peptidase S8 propeptide/proteinase inhibitor I9;IPR015500 Peptidase S8, subtilisin-related;IPR022398 Peptidase S8, subtilisin, His-active site;IPR023827 Peptidase S8, subtilisin, Asp-active site;IPR034193 Proteinase K-like catalytic domain			GO_function: GO:0004252 - serine-type endopeptidase activity [Evidence IEA];GO_process: GO:0006508 - proteolysis [Evidence IEA]	SignalP(1-20,cutsite=VLA-AP,prob=0.7339)		S08A
gene_14174	gene_14174-T1	mRNA	Chr_11	1536351	1537874	-	PRB1_2	proteinase B				PF00082;PF05922	IPR000209 Peptidase S8/S53 domain;IPR009020 None;IPR010259 Peptidase S8 propeptide/proteinase inhibitor I9;IPR015500 Peptidase S8, subtilisin-related;IPR022398 Peptidase S8, subtilisin, His-active site;IPR023827 Peptidase S8, subtilisin, Asp-active site;IPR023828 Peptidase S8, subtilisin, Ser-active site;IPR034193 Proteinase K-like catalytic domain			GO_function: GO:0004252 - serine-type endopeptidase activity [Evidence IEA];GO_process: GO:0006508 - proteolysis [Evidence IEA]	SignalP(1-20,cutsite=VLA-AP,prob=0.8064)		S08A
gene_14100	gene_14100-T1	mRNA	Chr_11	1352439	1354161	-		hypothetical protein						ENOG41			SignalP(1-20,cutsite=VLA-GP,prob=0.9334)
gene_14368	gene_14368-T1	mRNA	Chr_11	1997257	2000113	+		hypothetical protein				PF18951		ENOG41			SignalP(1-20,cutsite=VLA-QK,prob=0.7527)
gene_05294	gene_05294-T1	mRNA	Chr_4	3287953	3290456	-		hypothetical protein				PF18961	IPR008928 Six-hairpin glycosidase superfamily	ENOG41		GO_function: GO:0003824 - catalytic activity [Evidence IEA]	SignalP(1-20,cutsite=VLA-TL,prob=0.8368)			GH139
gene_08267	gene_08267-T1	mRNA	Chr_7	540425	543048	+		hypothetical protein						ENOG41			SignalP(1-20,cutsite=VLC-ST,prob=0.5550)
gene_12264	gene_12264-T1	mRNA	Chr_9	3067940	3069024	+		hypothetical protein				PF00326;PF10503	IPR010126 Esterase, PHB depolymerase;IPR029058 Alpha/Beta hydrolase fold			GO_component: GO:0005576 - extracellular region [Evidence IEA];GO_function: GO:0016787 - hydrolase activity [Evidence IEA]	SignalP(1-20,cutsite=VLG-AE,prob=0.8462)			CE1
gene_00309	gene_00309-T1	mRNA	Chr_1	837832	838959	+		hypothetical protein				PF00544	IPR002022 Pectate lyase;IPR011050 Pectin lyase fold/virulence factor;IPR012334 Pectin lyase fold				SignalP(1-20,cutsite=VLG-AL,prob=0.4908)			PL1
gene_05751	gene_05751-T1	mRNA	Chr_4	4484733	4485999	-		hypothetical protein				PF04616	IPR006710 Glycoside hydrolase, family 43;IPR023296 Glycosyl hydrolase, five-bladed beta-propellor domain superfamily	ENOG41		GO_function: GO:0004553 - hydrolase activity, hydrolyzing O-glycosyl compounds [Evidence IEA];GO_process: GO:0005975 - carbohydrate metabolic process [Evidence IEA]	SignalP(1-20,cutsite=VLG-FT,prob=0.6604)			GH43
gene_01981	gene_01981-T1	mRNA	Chr_1	5567038	5568530	-		hypothetical protein					IPR029033 Histidine phosphatase superfamily				SignalP(1-20,cutsite=VLG-ND,prob=0.8886)
gene_14381	gene_14381-T1	mRNA	Chr_11	2034727	2036650	+		hypothetical protein				PF00135	IPR002018 Carboxylesterase, type B;IPR019819 Carboxylesterase type B, conserved site;IPR019826 Carboxylesterase type B, active site;IPR029058 Alpha/Beta hydrolase fold	ENOG41			SignalP(1-20,cutsite=VLG-RQ,prob=0.8585)		S09X
gene_01878	gene_01878-T1	mRNA	Chr_1	5322420	5324061	-		hypothetical protein				PF00082;PF05922	IPR000209 Peptidase S8/S53 domain;IPR009020 None;IPR010259 Peptidase S8 propeptide/proteinase inhibitor I9;IPR015500 Peptidase S8, subtilisin-related;IPR022398 Peptidase S8, subtilisin, His-active site;IPR023827 Peptidase S8, subtilisin, Asp-active site;IPR023828 Peptidase S8, subtilisin, Ser-active site;IPR034193 Proteinase K-like catalytic domain			GO_function: GO:0004252 - serine-type endopeptidase activity [Evidence IEA];GO_process: GO:0006508 - proteolysis [Evidence IEA]	SignalP(1-20,cutsite=VNA-AP,prob=0.7720)		S08A
gene_15912	gene_15912-T1	mRNA	Chr_13	413761	414708	-		hypothetical protein				PF04616	IPR006710 Glycoside hydrolase, family 43;IPR016840 Glycoside hydrolase, family 43, endo-1, 5-alpha-L-arabinosidase;IPR023296 Glycosyl hydrolase, five-bladed beta-propellor domain superfamily			GO_function: GO:0046558 - arabinan endo-1,5-alpha-L-arabinosidase activity [Evidence IEA];GO_function: GO:0004553 - hydrolase activity, hydrolyzing O-glycosyl compounds [Evidence IEA];GO_process: GO:0005975 - carbohydrate metabolic process [Evidence IEA]	SignalP(1-20,cutsite=VNA-AY,prob=0.9401)			GH43
gene_09822	gene_09822-T1	mRNA	Chr_8	334478	335389	-		hypothetical protein						ENOG41			SignalP(1-20,cutsite=VNA-ET,prob=0.8795)
gene_14830	gene_14830-T1	mRNA	Chr_12	108232	110156	+		hypothetical protein				PF00083;PF07690	IPR003663 Sugar/inositol transporter;IPR005828 Major facilitator, sugar transporter-like;IPR005829 Sugar transporter, conserved site;IPR020846 Major facilitator superfamily domain	ENOG41		GO_component: GO:0016020 - membrane [Evidence IEA];GO_component: GO:0016021 - integral component of membrane [Evidence IEA];GO_function: GO:0022857 - transmembrane transporter activity [Evidence IEA];GO_function: GO:0022891 - substrate-specific transmembrane transporter activity [Evidence IEA];GO_function: GO:0005215 - transporter activity [Evidence IEA];GO_process: GO:0055085 - transmembrane tra…	SignalP(1-20,cutsite=VNA-VS,prob=0.2121)
gene_04008	gene_04008-T1	mRNA	Chr_2	4743435	4744078	-		hypothetical protein						ENOG41			SignalP(1-20,cutsite=VQA-AN,prob=0.9538)
gene_16327	gene_16327-T1	mRNA	Chr_13	1442169	1443012	+		hypothetical protein				PF05630	IPR008701 Necrosis inducing protein	ENOG41			SignalP(1-20,cutsite=VQA-SP,prob=0.9457)
gene_08510	gene_08510-T1	mRNA	Chr_7	1168193	1168507	+		hypothetical protein						ENOG41			SignalP(1-20,cutsite=VQA-TC,prob=0.7292)
gene_15008	gene_15008-T1	mRNA	Chr_12	574694	576177	+		hypothetical protein				PF00295	IPR000743 Glycoside hydrolase, family 28;IPR011050 Pectin lyase fold/virulence factor;IPR012334 Pectin lyase fold			GO_function: GO:0004650 - polygalacturonase activity [Evidence IEA];GO_process: GO:0005975 - carbohydrate metabolic process [Evidence IEA]	SignalP(1-20,cutsite=VQA-VT,prob=0.9360)			GH28
gene_08369	gene_08369-T1	mRNA	Chr_7	831231	832135	+		hypothetical protein						ENOG41			SignalP(1-20,cutsite=VQC-SS,prob=0.7937)
gene_17880	gene_17880-T1	mRNA	Contig12	75369	76916	+		hypothetical protein				PF03372;PF05345	IPR005135 Endonuclease/exonuclease/phosphatase;IPR013783 Immunoglobulin-like fold;IPR015919 Cadherin-like superfamily	ENOG41		GO_component: GO:0016020 - membrane [Evidence IEA];GO_function: GO:0005509 - calcium ion binding [Evidence IEA]	SignalP(1-20,cutsite=VRA-QD,prob=0.9852)
gene_13719	gene_13719-T1	mRNA	Chr_11	430182	431371	+		hypothetical protein				PF00544	IPR002022 Pectate lyase;IPR011050 Pectin lyase fold/virulence factor;IPR012334 Pectin lyase fold				SignalP(1-20,cutsite=VSA-AG,prob=0.8074)			PL1
gene_08799	gene_08799-T1	mRNA	Chr_7	1927998	1930695	+		hypothetical protein					IPR000494 Receptor L-domain;IPR032675 Leucine-rich repeat domain superfamily	ENOG41			SignalP(1-20,cutsite=VSA-AT,prob=0.7998)
gene_16476	gene_16476-T1	mRNA	Chr_13	1837307	1838806	+		hypothetical protein				PF05270;PF09206	IPR007934 Alpha-L-arabinofuranosidase B, arabinose-binding domain;IPR013320 Concanavalin A-like lectin/glucanase domain superfamily;IPR015289 Alpha-L-arabinofuranosidase B, catalytic			GO_function: GO:0046556 - alpha-L-arabinofuranosidase activity [Evidence IEA];GO_process: GO:0031221 - arabinan metabolic process [Evidence IEA];GO_process: GO:0046373 - L-arabinose metabolic process [Evidence IEA]	SignalP(1-20,cutsite=VSA-GP,prob=0.8613)			GH54;CBM42
gene_16240	gene_16240-T1	mRNA	Chr_13	1233288	1235094	-		hypothetical protein						ENOG41			SignalP(1-20,cutsite=VSA-GP,prob=0.9083)
gene_14466	gene_14466-T1	mRNA	Chr_11	2241287	2242252	+		hypothetical protein				PF04616	IPR006710 Glycoside hydrolase, family 43;IPR023296 Glycosyl hydrolase, five-bladed beta-propellor domain superfamily	ENOG41		GO_function: GO:0004553 - hydrolase activity, hydrolyzing O-glycosyl compounds [Evidence IEA];GO_process: GO:0005975 - carbohydrate metabolic process [Evidence IEA]	SignalP(1-20,cutsite=VSA-GT,prob=0.8716)			GH43
gene_07838	gene_07838-T1	mRNA	Chr_5	5053734	5054964	+		hypothetical protein				PF00775	IPR000627 Intradiol ring-cleavage dioxygenase, C-terminal;IPR015889 Intradiol ring-cleavage dioxygenase, core	ENOG41		GO_function: GO:0016702 - oxidoreductase activity, acting on single donors with incorporation of molecular oxygen, incorporation of two atoms of oxygen [Evidence IEA];GO_function: GO:0008199 - ferric iron binding [Evidence IEA];GO_function: GO:0005506 - iron ion binding [Evidence IEA];GO_function: GO:0003824 - catalytic activity [Evidence IEA];GO_process: GO:0055114 - oxidation-reduction process …	SignalP(1-20,cutsite=VSA-HP,prob=0.6254)
gene_07665	gene_07665-T1	mRNA	Chr_5	4522320	4523958	+		hypothetical protein				PF02225;PF04389	IPR003137 PA domain;IPR007484 Peptidase M28;IPR029514 Aminopeptidase Y			GO_function: GO:0004177 - aminopeptidase activity [Evidence IEA]	SignalP(1-20,cutsite=VSA-LQ,prob=0.9243)		M28A
gene_11635	gene_11635-T1	mRNA	Chr_9	1266549	1268770	+		hypothetical protein				PF01204	IPR001661 Glycoside hydrolase, family 37;IPR008928 Six-hairpin glycosidase superfamily;IPR018232 Glycoside hydrolase, family 37, conserved site			GO_function: GO:0004555 - alpha,alpha-trehalase activity [Evidence IEA];GO_function: GO:0003824 - catalytic activity [Evidence IEA];GO_process: GO:0005991 - trehalose metabolic process [Evidence IEA]	SignalP(1-20,cutsite=VSA-LY,prob=0.4212)			GH37
gene_15728	gene_15728-T1	mRNA	Chr_12	2292454	2292822	+		hypothetical protein									SignalP(1-20,cutsite=VSA-NP,prob=0.7331)
gene_17536	gene_17536-T1	mRNA	Contig1	3414525	3416342	-		hypothetical protein				PF00732;PF05199	IPR000172 Glucose-methanol-choline oxidoreductase, N-terminal;IPR007867 Glucose-methanol-choline oxidoreductase, C-terminal;IPR012132 Glucose-methanol-choline oxidoreductase;IPR023753 FAD/NAD(P)-binding domain			GO_function: GO:0050660 - flavin adenine dinucleotide binding [Evidence IEA];GO_function: GO:0016491 - oxidoreductase activity [Evidence IEA];GO_function: GO:0016614 - oxidoreductase activity, acting on CH-OH group of donors [Evidence IEA];GO_process: GO:0055114 - oxidation-reduction process [Evidence IEA]	SignalP(1-20,cutsite=VSA-SE,prob=0.9476)			AA3
gene_03946	gene_03946-T1	mRNA	Chr_2	4577430	4579061	+		hypothetical protein					IPR008826 Selenium-binding protein;IPR011044 Quinoprotein amine dehydrogenase, beta chain-like;IPR015943 WD40/YVTN repeat-like-containing domain superfamily			GO_function: GO:0005515 - protein binding [Evidence IEA];GO_function: GO:0008430 - selenium binding [Evidence IEA]	SignalP(1-20,cutsite=VSA-SP,prob=0.8263)
gene_13957	gene_13957-T1	mRNA	Chr_11	1018754	1019276	+		hypothetical protein						ENOG41			SignalP(1-20,cutsite=VSA-WG,prob=0.7101)
gene_06210	gene_06210-T1	mRNA	Chr_5	258383	259419	-		hypothetical protein				PF00753	IPR001279 Metallo-beta-lactamase	ENOG41			SignalP(1-20,cutsite=VSC-HP,prob=0.6125)
gene_09813	gene_09813-T1	mRNA	Chr_8	308487	309646	+		hypothetical protein				PF12697	IPR000073 Alpha/beta hydrolase fold-1;IPR029058 Alpha/Beta hydrolase fold	ENOG41			SignalP(1-20,cutsite=VSG-LN,prob=0.7173)
gene_02457	gene_02457-T1	mRNA	Chr_2	429262	430238	-		hypothetical protein				PF00657;PF13472	IPR013830 SGNH hydrolase-type esterase domain				SignalP(1-20,cutsite=VSG-QT,prob=0.8635)			CE12
gene_11125	gene_11125-T1	mRNA	Chr_8	3904578	3906476	+		hypothetical protein					IPR011042 Six-bladed beta-propeller, TolB-like	ENOG41			SignalP(1-20,cutsite=VTA-AA,prob=0.4476)
gene_18093	gene_18093-T1	mRNA	Contig12	1080503	1082422	-		hypothetical protein				PF00135	IPR002018 Carboxylesterase, type B;IPR019826 Carboxylesterase type B, active site;IPR029058 Alpha/Beta hydrolase fold	ENOG41			SignalP(1-20,cutsite=VTA-AP,prob=0.9607)		S09X
gene_13543	gene_13543-T1	mRNA	Chr_10	2974541	2976073	-		hypothetical protein				PF01979	IPR006680 Amidohydrolase-related;IPR011059 Metal-dependent hydrolase, composite domain superfamily;IPR032466 Metal-dependent hydrolase	ENOG41		GO_function: GO:0016787 - hydrolase activity [Evidence IEA];GO_function: GO:0016810 - hydrolase activity, acting on carbon-nitrogen (but not peptide) bonds [Evidence IEA]	SignalP(1-20,cutsite=VTA-GR,prob=0.5180)
gene_01037	gene_01037-T1	mRNA	Chr_1	2978387	2979436	-		hypothetical protein						ENOG41			SignalP(1-20,cutsite=VTA-LP,prob=0.8620)
gene_06957	gene_06957-T1	mRNA	Chr_5	2441278	2442769	+		hypothetical protein				PF03663	IPR005198 Glycoside hydrolase, family 76;IPR008928 Six-hairpin glycosidase superfamily;IPR012341 Six-hairpin glycosidase-like superfamily;IPR014480 Mannan endo-1,6-alpha-mannosidase			GO_function: GO:0008496 - mannan endo-1,6-alpha-mannosidase activity [Evidence IEA];GO_function: GO:0003824 - catalytic activity [Evidence IEA];GO_process: GO:0016052 - carbohydrate catabolic process [Evidence IEA]	SignalP(1-20,cutsite=VTA-YD,prob=0.8455)			GH76
gene_14163	gene_14163-T1	mRNA	Chr_11	1509299	1511124	-		hypothetical protein				PF01565	IPR006094 FAD linked oxidase, N-terminal;IPR016166 FAD-binding domain, PCMH-type;IPR016167 FAD-binding, type PCMH, subdomain 1;IPR016169 FAD-binding, type PCMH, subdomain 2	ENOG41		GO_function: GO:0050660 - flavin adenine dinucleotide binding [Evidence IEA];GO_function: GO:0016614 - oxidoreductase activity, acting on CH-OH group of donors [Evidence IEA];GO_function: GO:0016491 - oxidoreductase activity [Evidence IEA];GO_function: GO:0003824 - catalytic activity [Evidence IEA];GO_process: GO:0055114 - oxidation-reduction process [Evidence IEA]	SignalP(1-20,cutsite=VTC-AT,prob=0.3148)			AA7
gene_05066	gene_05066-T1	mRNA	Chr_4	2709737	2710465	-		hypothetical protein				PF00903	IPR004360 Glyoxalase/fosfomycin resistance/dioxygenase domain;IPR029068 Glyoxalase/Bleomycin resistance protein/Dihydroxybiphenyl dioxygenase				SignalP(1-20,cutsite=VTS-HS,prob=0.5636)
gene_12019	gene_12019-T1	mRNA	Chr_9	2391361	2392378	+		hypothetical protein									SignalP(1-20,cutsite=VTS-QT,prob=0.3921)
gene_05285	gene_05285-T1	mRNA	Chr_4	3268369	3269094	+		hypothetical protein						ENOG41			SignalP(1-20,cutsite=VTS-SS,prob=0.3320)
gene_18165	gene_18165-T1	mRNA	Contig15	90618	91565	+		hypothetical protein						ENOG41			SignalP(1-20,cutsite=VTS-SY,prob=0.4441)
gene_15540	gene_15540-T1	mRNA	Chr_12	1800789	1801678	+		hypothetical protein					IPR009009 RlpA-like protein, double-psi beta-barrel domain	ENOG41			SignalP(1-20,cutsite=VVA-DV,prob=0.8344)
gene_02199	gene_02199-T1	mRNA	Chr_1	6097337	6100671	+		hypothetical protein				PF17132	IPR008979 Galactose-binding-like domain superfamily;IPR033400 None	ENOG41			SignalP(1-20,cutsite=VVG-QG,prob=0.3500)			GH106
gene_09897	gene_09897-T1	mRNA	Chr_8	514708	516675	+		hypothetical protein			EOG0926195C	PF07915;PF13015	IPR009011 Mannose-6-phosphate receptor binding domain superfamily;IPR026874 Glucosidase 2 subunit beta;IPR028146 Glucosidase II beta subunit, N-terminal			GO_process: GO:0006491 - N-glycan processing [Evidence IEA]	SignalP(1-21,cutsite=AAA-GS,prob=0.4688)
gene_09337	gene_09337-T1	mRNA	Chr_7	3513728	3515313	+		hypothetical protein				PF00141	IPR001621 Fungal ligninase;IPR002016 Haem peroxidase;IPR010255 Haem peroxidase superfamily;IPR019794 Peroxidase, active site			GO_function: GO:0004601 - peroxidase activity [Evidence IEA];GO_function: GO:0020037 - heme binding [Evidence IEA];GO_process: GO:0055114 - oxidation-reduction process [Evidence IEA];GO_process: GO:0006979 - response to oxidative stress [Evidence IEA]	SignalP(1-21,cutsite=AAA-HP,prob=0.7150)			AA2
gene_17293	gene_17293-T1	mRNA	Contig1	2066720	2067115	-		hypothetical protein						ENOG41			SignalP(1-21,cutsite=AAA-ID,prob=0.5119)
gene_18259	gene_18259-T1	mRNA	Contig21	506310	506705	-		hypothetical protein						ENOG41			SignalP(1-21,cutsite=AAA-ID,prob=0.5119)
gene_09867	gene_09867-T1	mRNA	Chr_8	440614	441724	+		hypothetical protein				PF03070	IPR004305 Thiaminase-2/PQQC;IPR016084 Haem oxygenase-like, multi-helical	ENOG41			SignalP(1-21,cutsite=AAA-LP,prob=0.4072)
gene_03888	gene_03888-T1	mRNA	Chr_2	4426408	4427150	-		hypothetical protein						ENOG41			SignalP(1-21,cutsite=AAA-NT,prob=0.4272)
gene_12348	gene_12348-T1	mRNA	Chr_9	3251812	3252512	-		hypothetical protein					IPR001764 Glycoside hydrolase, family 3, N-terminal;IPR017853 Glycoside hydrolase superfamily			GO_function: GO:0004553 - hydrolase activity, hydrolyzing O-glycosyl compounds [Evidence IEA];GO_process: GO:0005975 - carbohydrate metabolic process [Evidence IEA]	SignalP(1-21,cutsite=AAA-QI,prob=0.7610)
gene_16364	gene_16364-T1	mRNA	Chr_13	1576731	1578374	+		hypothetical protein				PF00149	IPR004843 Calcineurin-like phosphoesterase domain, ApaH type;IPR029052 Metallo-dependent phosphatase-like	ENOG41		GO_function: GO:0016787 - hydrolase activity [Evidence IEA]	SignalP(1-21,cutsite=AAA-QR,prob=0.3494)
gene_09834	gene_09834-T1	mRNA	Chr_8	361427	363790	-		hypothetical protein				PF14295	IPR003609 PAN/Apple domain	ENOG41			SignalP(1-21,cutsite=AAA-SL,prob=0.6635)
gene_14494	gene_14494-T1	mRNA	Chr_11	2305548	2306875	-		hypothetical protein				PF00026	IPR001461 Aspartic peptidase A1 family;IPR021109 Aspartic peptidase domain superfamily;IPR033121 Peptidase family A1 domain	ENOG41		GO_function: GO:0004190 - aspartic-type endopeptidase activity [Evidence IEA];GO_process: GO:0006508 - proteolysis [Evidence IEA]	SignalP(1-21,cutsite=AAA-TK,prob=0.3807)		A01A
gene_16273	gene_16273-T1	mRNA	Chr_13	1296018	1296293	-		hypothetical protein									SignalP(1-21,cutsite=AAA-VP,prob=0.5319)
gene_05307	gene_05307-T1	mRNA	Chr_4	3316637	3318229	-		hypothetical protein				PF07519	IPR011118 Tannase/feruloyl esterase;IPR029058 Alpha/Beta hydrolase fold	ENOG41			SignalP(1-21,cutsite=AAA-VP,prob=0.7107)
gene_05453	gene_05453-T1	mRNA	Chr_4	3647553	3648596	-		hypothetical protein				PF01112	IPR000246 Peptidase T2, asparaginase 2;IPR029055 Nucleophile aminohydrolases, N-terminal			GO_function: GO:0016787 - hydrolase activity [Evidence IEA]	SignalP(1-21,cutsite=AAG-NT,prob=0.4454)		T02
gene_14950	gene_14950-T1	mRNA	Chr_12	434983	435896	-		hypothetical protein						ENOG41			SignalP(1-21,cutsite=AEA-GP,prob=0.9385)
gene_16824	gene_16824-T1	mRNA	Contig52	95281	97229	-		hypothetical protein				PF01593;PF13450	IPR002937 Amine oxidase;IPR016040 NAD(P)-binding domain;IPR023753 FAD/NAD(P)-binding domain			GO_function: GO:0016491 - oxidoreductase activity [Evidence IEA];GO_process: GO:0055114 - oxidation-reduction process [Evidence IEA]	SignalP(1-21,cutsite=AEA-VS,prob=0.7973)
gene_15539	gene_15539-T1	mRNA	Chr_12	1798779	1799601	-		hypothetical protein					IPR013781 None;IPR017853 Glycoside hydrolase superfamily			GO_process: GO:0005975 - carbohydrate metabolic process [Evidence IEA]	SignalP(1-21,cutsite=AET-KS,prob=0.4909)			GH5
gene_06213	gene_06213-T1	mRNA	Chr_5	264056	265003	+		hypothetical protein				PF00378	IPR001753 Enoyl-CoA hydratase/isomerase;IPR029045 ClpP/crotonase-like domain superfamily	ENOG41		GO_function: GO:0003824 - catalytic activity [Evidence IEA];GO_process: GO:0008152 - metabolic process [Evidence IEA]	SignalP(1-21,cutsite=AFA-LD,prob=0.5908)
gene_01203	gene_01203-T1	mRNA	Chr_1	3465096	3466701	+		hypothetical protein			EOG092628A0	PF04597	IPR007676 Ribophorin I			GO_component: GO:0005783 - endoplasmic reticulum [Evidence IEA];GO_component: GO:0016021 - integral component of membrane [Evidence IEA];GO_function: GO:0004579 - dolichyl-diphosphooligosaccharide-protein glycotransferase activity [Evidence IEA];GO_process: GO:0006486 - protein glycosylation [Evidence IEA]	SignalP(1-21,cutsite=AGA-TT,prob=0.4633)
gene_09047	gene_09047-T1	mRNA	Chr_7	2651084	2652976	-		hypothetical protein						ENOG41			SignalP(1-21,cutsite=AHA-IG,prob=0.7074)
gene_02439	gene_02439-T1	mRNA	Chr_2	379322	380371	-		hypothetical protein				PF03443	IPR005103 Glycoside hydrolase, family 61	ENOG41			SignalP(1-21,cutsite=AHG-TV,prob=0.5288)			AA9
gene_16363	gene_16363-T1	mRNA	Chr_13	1573685	1575983	+		hypothetical protein				PF01593;PF13450	IPR001613 Flavin amine oxidase;IPR002937 Amine oxidase;IPR016040 NAD(P)-binding domain;IPR023753 FAD/NAD(P)-binding domain			GO_function: GO:0016491 - oxidoreductase activity [Evidence IEA];GO_process: GO:0055114 - oxidation-reduction process [Evidence IEA]	SignalP(1-21,cutsite=AHS-AV,prob=0.6737)
gene_19990	gene_19990-T1	mRNA	Contig68	906268	906999	+		hypothetical protein						ENOG41			SignalP(1-21,cutsite=AIA-NS,prob=0.6428)
gene_14900	gene_14900-T1	mRNA	Chr_12	316304	317756	-		hypothetical protein					IPR001148 Alpha carbonic anhydrase domain;IPR023561 Carbonic anhydrase, alpha-class				SignalP(1-21,cutsite=AIA-SC,prob=0.3790)
gene_18222	gene_18222-T1	mRNA	Contig21	232821	234248	-		hypothetical protein				PF07632	IPR011483 Protein of unknown function DUF1593	ENOG41			SignalP(1-21,cutsite=AIA-TS,prob=0.2311)
gene_13406	gene_13406-T1	mRNA	Chr_10	2639054	2640924	+		hypothetical protein				PF16862	IPR017853 Glycoside hydrolase superfamily;IPR031728 Beta-glucuronidase, C-terminal	ENOG41			SignalP(1-21,cutsite=ALA-EG,prob=0.5138)			GH79
gene_08695	gene_08695-T1	mRNA	Chr_7	1635294	1637158	-		hypothetical protein						ENOG41			SignalP(1-21,cutsite=ALA-ES,prob=0.9363)
gene_07797	gene_07797-T1	mRNA	Chr_5	4898409	4901228	-		hypothetical protein						ENOG41			SignalP(1-21,cutsite=ALA-GP,prob=0.9154)
gene_01434	gene_01434-T1	mRNA	Chr_1	4068837	4070003	-		hypothetical protein				PF11790	IPR013781 None;IPR017853 Glycoside hydrolase superfamily;IPR024655 Uncharacterised protein family, glycosyl hydrolase catalytic domain	ENOG41		GO_process: GO:0005975 - carbohydrate metabolic process [Evidence IEA]	SignalP(1-21,cutsite=ALA-LG,prob=0.5259)
gene_15950	gene_15950-T1	mRNA	Chr_13	495686	496497	+		hypothetical protein						ENOG41			SignalP(1-21,cutsite=ALA-TP,prob=0.8157)
gene_01988	gene_01988-T1	mRNA	Chr_1	5579002	5579382	+		hypothetical protein						ENOG41			SignalP(1-21,cutsite=AMA-IE,prob=0.4520)
gene_14921	gene_14921-T1	mRNA	Chr_12	366048	366929	-		hypothetical protein						ENOG41			SignalP(1-21,cutsite=ANA-GP,prob=0.8768)
gene_02347	gene_02347-T1	mRNA	Chr_2	133372	135000	+		hypothetical protein				PF00144	IPR001466 Beta-lactamase-related;IPR012338 Beta-lactamase/transpeptidase-like	ENOG41			SignalP(1-21,cutsite=ANA-QE,prob=0.9724)		S12
gene_14358	gene_14358-T1	mRNA	Chr_11	1974313	1974939	-		hypothetical protein						ENOG41			SignalP(1-21,cutsite=ANC-FS,prob=0.4138)
gene_00002	gene_00002-T1	mRNA	Chr_1	18507	19394	-		hypothetical protein						ENOG41			SignalP(1-21,cutsite=ANC-GL,prob=0.7857)
gene_06085	gene_06085-T1	mRNA	Chr_4	5290122	5291097	+		hypothetical protein						ENOG41			SignalP(1-21,cutsite=AQA-DP,prob=0.7766)
gene_20135	gene_20135-T1	mRNA	Contig68	1673344	1674084	-		hypothetical protein					IPR003609 PAN/Apple domain	ENOG41			SignalP(1-21,cutsite=AQA-GI,prob=0.6384)
gene_06569	gene_06569-T1	mRNA	Chr_5	1283392	1284237	-		hypothetical protein					IPR003609 PAN/Apple domain	ENOG41			SignalP(1-21,cutsite=AQA-GP,prob=0.8194)
gene_17197	gene_17197-T1	mRNA	Contig1	1364811	1365551	-		hypothetical protein					IPR003609 PAN/Apple domain	ENOG41			SignalP(1-21,cutsite=AQA-GV,prob=0.5864)
gene_08045	gene_08045-T1	mRNA	Contig9	637275	638015	-		hypothetical protein					IPR003609 PAN/Apple domain	ENOG41			SignalP(1-21,cutsite=AQA-GV,prob=0.5864)
gene_19795	gene_19795-T1	mRNA	Contig65	495670	496410	-		hypothetical protein					IPR003609 PAN/Apple domain	ENOG41			SignalP(1-21,cutsite=AQA-GV,prob=0.5864)
gene_09745	gene_09745-T1	mRNA	Chr_8	103418	105361	-		hypothetical protein				PF04616;PF17851	IPR006710 Glycoside hydrolase, family 43;IPR013320 Concanavalin A-like lectin/glucanase domain superfamily;IPR023296 Glycosyl hydrolase, five-bladed beta-propellor domain superfamily	ENOG41		GO_function: GO:0004553 - hydrolase activity, hydrolyzing O-glycosyl compounds [Evidence IEA];GO_process: GO:0005975 - carbohydrate metabolic process [Evidence IEA]	SignalP(1-21,cutsite=AQA-IW,prob=0.9415)			GH43
gene_05928	gene_05928-T1	mRNA	Chr_4	4894822	4896327	-		hypothetical protein					IPR000514 Glycoside hydrolase, family 39;IPR013781 None;IPR017853 Glycoside hydrolase superfamily	ENOG41		GO_function: GO:0004553 - hydrolase activity, hydrolyzing O-glycosyl compounds [Evidence IEA];GO_process: GO:0005975 - carbohydrate metabolic process [Evidence IEA]	SignalP(1-21,cutsite=AQA-QS,prob=0.6473)
gene_07379	gene_07379-T1	mRNA	Chr_5	3713124	3715211	-		hypothetical protein				PF01822	IPR002889 Carbohydrate-binding WSC	ENOG41			SignalP(1-21,cutsite=AQA-TH,prob=0.9523)
gene_11476	gene_11476-T1	mRNA	Chr_9	854590	857076	-		hypothetical protein				PF00933;PF01915;PF14310	IPR001764 Glycoside hydrolase, family 3, N-terminal;IPR002772 Glycoside hydrolase family 3 C-terminal domain;IPR017853 Glycoside hydrolase superfamily;IPR026891 Fibronectin type III-like domain			GO_function: GO:0004553 - hydrolase activity, hydrolyzing O-glycosyl compounds [Evidence IEA];GO_process: GO:0005975 - carbohydrate metabolic process [Evidence IEA]	SignalP(1-21,cutsite=AQA-YD,prob=0.5204)			GH3
gene_11204	gene_11204-T1	mRNA	Chr_9	177159	178276	+		hypothetical protein				PF02018	IPR003305 Carbohydrate-binding, CenC-like	ENOG41		GO_function: GO:0016798 - hydrolase activity, acting on glycosyl bonds [Evidence IEA]	SignalP(1-21,cutsite=ARA-CA,prob=0.4560)
gene_06009	gene_06009-T1	mRNA	Chr_4	5086055	5087142	+		hypothetical protein					IPR003305 Carbohydrate-binding, CenC-like	ENOG41		GO_function: GO:0016798 - hydrolase activity, acting on glycosyl bonds [Evidence IEA]	SignalP(1-21,cutsite=ARA-CV,prob=0.6176)
gene_00046	gene_00046-T1	mRNA	Chr_1	163807	166091	-		hypothetical protein				PF07519	IPR011118 Tannase/feruloyl esterase;IPR029058 Alpha/Beta hydrolase fold				SignalP(1-21,cutsite=ASA-AC,prob=0.5825)
gene_07864	gene_07864-T1	mRNA	Chr_5	5118153	5118976	-		hypothetical protein				PF01522	IPR002509 NodB homology domain;IPR011330 Glycoside hydrolase/deacetylase, beta/alpha-barrel	ENOG41		GO_function: GO:0003824 - catalytic activity [Evidence IEA];GO_function: GO:0016810 - hydrolase activity, acting on carbon-nitrogen (but not peptide) bonds [Evidence IEA];GO_process: GO:0005975 - carbohydrate metabolic process [Evidence IEA]	SignalP(1-21,cutsite=ASA-AI,prob=0.6951)			CE4
gene_20193	gene_20193-T1	mRNA	Contig68	2126169	2126575	+		hypothetical protein									SignalP(1-21,cutsite=ASA-DP,prob=0.9535)
gene_03921	gene_03921-T1	mRNA	Chr_2	4506305	4507652	+		hypothetical protein				PF04479	IPR007568 RTA-like protein	ENOG41		GO_component: GO:0016021 - integral component of membrane [Evidence IEA];GO_process: GO:0006950 - response to stress [Evidence IEA]	SignalP(1-21,cutsite=ASA-IP,prob=0.4558)
gene_03516	gene_03516-T1	mRNA	Chr_2	3448630	3449667	-		hypothetical protein				PF02469	IPR000782 FAS1 domain	ENOG41			SignalP(1-21,cutsite=ASA-KV,prob=0.8661)
gene_04966	gene_04966-T1	mRNA	Chr_4	2399948	2402134	+		hypothetical protein				PF00226;PF13181;PF13431;PF13432	IPR001623 DnaJ domain;IPR011990 Tetratricopeptide-like helical domain superfamily;IPR013026 Tetratricopeptide repeat-containing domain;IPR019734 Tetratricopeptide repeat			GO_function: GO:0005515 - protein binding [Evidence IEA]	SignalP(1-21,cutsite=ASA-LS,prob=0.7827)
gene_15015	gene_15015-T1	mRNA	Chr_12	592969	593943	-		hypothetical protein					IPR023296 Glycosyl hydrolase, five-bladed beta-propellor domain superfamily	ENOG41			SignalP(1-21,cutsite=ASA-QI,prob=0.8398)
gene_03998	gene_03998-T1	mRNA	Chr_2	4716408	4723770	-		hypothetical protein				PF05792	IPR008440 Agglutinin-like protein repeat;IPR033504 Agglutinin-like protein	ENOG41		GO_process: GO:0007155 - cell adhesion [Evidence IEA]	SignalP(1-21,cutsite=ASA-WD,prob=0.9046)
gene_05370	gene_05370-T1	mRNA	Chr_4	3457821	3463007	+		hypothetical protein					IPR006150 Cysteine-rich repeat	ENOG41			SignalP(1-21,cutsite=ASA-YP,prob=0.7927)
gene_11107	gene_11107-T1	mRNA	Chr_8	3866922	3868316	-		hypothetical protein					IPR011040 Sialidase	ENOG41			SignalP(1-21,cutsite=ASC-RV,prob=0.8806)			GH93
gene_06458	gene_06458-T1	mRNA	Chr_5	915455	916976	+		hypothetical protein				PF01095	IPR000070 Pectinesterase, catalytic;IPR011050 Pectin lyase fold/virulence factor;IPR012334 Pectin lyase fold	ENOG41		GO_component: GO:0005618 - cell wall [Evidence IEA];GO_function: GO:0030599 - pectinesterase activity [Evidence IEA];GO_process: GO:0042545 - cell wall modification [Evidence IEA]	SignalP(1-21,cutsite=ATA-SP,prob=0.7533)			CE8
gene_20178	gene_20178-T1	mRNA	Contig68	1916502	1917857	-		hypothetical protein				PF13813	IPR032805 Wax synthase domain	ENOG41			SignalP(1-21,cutsite=AVA-FR,prob=0.4142)
gene_02362	gene_02362-T1	mRNA	Chr_2	162515	163023	+		hypothetical protein						ENOG41			SignalP(1-21,cutsite=AVA-NP,prob=0.7388)
gene_17540	gene_17540-T1	mRNA	Contig1	3429394	3431022	+		hypothetical protein				PF00149	IPR004843 Calcineurin-like phosphoesterase domain, ApaH type;IPR029052 Metallo-dependent phosphatase-like	ENOG41		GO_function: GO:0016787 - hydrolase activity [Evidence IEA]	SignalP(1-21,cutsite=AVA-QR,prob=0.4661)
gene_05974	gene_05974-T1	mRNA	Chr_4	4993153	4994081	-		hypothetical protein						ENOG41			SignalP(1-21,cutsite=AVA-SP,prob=0.7691)
gene_14947	gene_14947-T1	mRNA	Chr_12	427507	429743	-		hypothetical protein									SignalP(1-21,cutsite=AVG-AN,prob=0.4289)
gene_11980	gene_11980-T1	mRNA	Chr_9	2291081	2293118	-		hypothetical protein				PF09949	IPR019236 Domain of unknown function DUF2183	ENOG41			SignalP(1-21,cutsite=AVP-GP,prob=0.1270)
gene_17423	gene_17423-T1	mRNA	Contig1	2754911	2755187	+		hypothetical protein									SignalP(1-21,cutsite=AWT-QD,prob=0.7404)
gene_19845	gene_19845-T1	mRNA	Contig68	14140	14973	+		hypothetical protein									SignalP(1-21,cutsite=AYA-QE,prob=0.9339)
gene_03194	gene_03194-T1	mRNA	Chr_2	2459464	2460211	-		hypothetical protein						ENOG41			SignalP(1-21,cutsite=AYA-SE,prob=0.8694)
gene_14915	gene_14915-T1	mRNA	Chr_12	355605	356782	-		hypothetical protein				PF03211	IPR004898 Pectate lyase PlyH/PlyE-like;IPR011050 Pectin lyase fold/virulence factor;IPR012334 Pectin lyase fold	ENOG41		GO_component: GO:0005576 - extracellular region [Evidence IEA];GO_function: GO:0030570 - pectate lyase activity [Evidence IEA]	SignalP(1-21,cutsite=CLG-YT,prob=0.3318)			PL3
gene_12463	gene_12463-T1	mRNA	Chr_10	84006	85968	-		hypothetical protein				PF03068	IPR004303 Protein-arginine deiminase;IPR013530 Protein-arginine deiminase, C-terminal;IPR013733 Protein-arginine deiminase (PAD), central domain			GO_component: GO:0005737 - cytoplasm [Evidence IEA];GO_function: GO:0005509 - calcium ion binding [Evidence IEA];GO_function: GO:0004668 - protein-arginine deiminase activity [Evidence IEA];GO_process: GO:0018101 - protein citrullination [Evidence IEA]	SignalP(1-21,cutsite=CNA-LQ,prob=0.9549)
gene_17545	gene_17545-T1	mRNA	Contig1	3446911	3448242	-		hypothetical protein				PF01095	IPR000070 Pectinesterase, catalytic;IPR011050 Pectin lyase fold/virulence factor;IPR012334 Pectin lyase fold			GO_component: GO:0005618 - cell wall [Evidence IEA];GO_function: GO:0030599 - pectinesterase activity [Evidence IEA];GO_process: GO:0042545 - cell wall modification [Evidence IEA]	SignalP(1-21,cutsite=CSS-RT,prob=0.3563)			CE8
gene_01573	gene_01573-T1	mRNA	Chr_1	4452986	4454102	-		hypothetical protein									SignalP(1-21,cutsite=EKG-SP,prob=0.3613)
gene_09883	gene_09883-T1	mRNA	Chr_8	477803	478111	+		hypothetical protein						ENOG41			SignalP(1-21,cutsite=GEA-CK,prob=0.8503)
gene_15933	gene_15933-T1	mRNA	Chr_13	461340	463075	+		hypothetical protein				PF16862	IPR017853 Glycoside hydrolase superfamily;IPR031728 Beta-glucuronidase, C-terminal	ENOG41			SignalP(1-21,cutsite=GFA-FN,prob=0.4044)			GH79
gene_09645	gene_09645-T1	mRNA	Chr_7	4326726	4327691	-		hypothetical protein									SignalP(1-21,cutsite=GHA-GP,prob=0.9656)
gene_13370	gene_13370-T1	mRNA	Chr_10	2548310	2549478	+		hypothetical protein				PF07366;PF12680	IPR009959 Polyketide cyclase SnoaL-like;IPR032710 NTF2-like domain superfamily	ENOG41			SignalP(1-21,cutsite=GLA-LP,prob=0.4708)
gene_16278	gene_16278-T1	mRNA	Chr_13	1309126	1310865	-		hypothetical protein						ENOG41			SignalP(1-21,cutsite=GLA-QS,prob=0.6617)
gene_15094	gene_15094-T1	mRNA	Chr_12	769100	770718	-		hypothetical protein				PF05730	IPR008427 Extracellular membrane protein, CFEM domain	ENOG41			SignalP(1-21,cutsite=GLA-QT,prob=0.7141)
gene_16700	gene_16700-T1	mRNA	Contig32	478741	482454	+		hypothetical protein				PF15979;PF17829	IPR029018 Beta-hexosaminidase-like, domain 2;IPR031924 Glycosyl hydrolase family 115	ENOG41			SignalP(1-21,cutsite=GLG-QQ,prob=0.3327)			GH115
gene_09677	gene_09677-T1	mRNA	Chr_7	4400871	4402236	-		hypothetical protein				PF00657;PF13472	IPR013830 SGNH hydrolase-type esterase domain	ENOG41			SignalP(1-21,cutsite=GSA-LP,prob=0.5871)
gene_15649	gene_15649-T1	mRNA	Chr_12	2062881	2064453	-		hypothetical protein				PF05730	IPR008427 Extracellular membrane protein, CFEM domain	ENOG41			SignalP(1-21,cutsite=GST-ST,prob=0.3427)
gene_19660	gene_19660-T1	mRNA	Contig62	319169	319405	-		hypothetical protein									SignalP(1-21,cutsite=GTA-QS,prob=0.6086)
gene_05476	gene_05476-T1	mRNA	Chr_4	3692423	3693169	-		hypothetical protein						ENOG41			SignalP(1-21,cutsite=IEG-YG,prob=0.6191)
gene_13384	gene_13384-T1	mRNA	Chr_10	2579842	2581101	-		hypothetical protein				PF00251	IPR013148 Glycosyl hydrolase family 32, N-terminal;IPR023296 Glycosyl hydrolase, five-bladed beta-propellor domain superfamily	ENOG41			SignalP(1-21,cutsite=IHS-HE,prob=0.7846)			GH43
gene_15310	gene_15310-T1	mRNA	Chr_12	1263329	1264925	+		hypothetical protein				PF08241;PF13489;PF13649	IPR029063 S-adenosyl-L-methionine-dependent methyltransferase	ENOG41			SignalP(1-21,cutsite=IMA-LD,prob=0.2298)
gene_01964	gene_01964-T1	mRNA	Chr_1	5518475	5519510	-		hypothetical protein						ENOG41			SignalP(1-21,cutsite=INT-NN,prob=0.3055)
gene_11059	gene_11059-T1	mRNA	Chr_8	3748375	3749619	+		hypothetical protein				PF04666	IPR006759 Glycosyl transferase family 54;IPR029675 GPI-GalNAc transferase PGAP4	ENOG41		GO_component: GO:0016020 - membrane [Evidence IEA];GO_function: GO:0016758 - transferase activity, transferring hexosyl groups [Evidence IEA];GO_process: GO:0005975 - carbohydrate metabolic process [Evidence IEA]	SignalP(1-21,cutsite=IWS-YH,prob=0.3561)
gene_14003	gene_14003-T1	mRNA	Chr_11	1117631	1120739	-		hypothetical protein				PF00023;PF17111	IPR002110 Ankyrin repeat;IPR020683 Ankyrin repeat-containing domain;IPR031348 Fungal N-terminal domain of STAND protein	ENOG41		GO_function: GO:0005515 - protein binding [Evidence IEA]	SignalP(1-21,cutsite=KSA-KI,prob=0.2051)
gene_01951	gene_01951-T1	mRNA	Chr_1	5492106	5493922	+		hypothetical protein						ENOG41			SignalP(1-21,cutsite=LDA-ST,prob=0.4036)
gene_00836	gene_00836-T1	mRNA	Chr_1	2409414	2409689	-		hypothetical protein									SignalP(1-21,cutsite=LEA-AP,prob=0.7325)
gene_06621	gene_06621-T1	mRNA	Chr_5	1425976	1426830	-	SPT4	transcription elongation factor spt4			EOG09265BBJ	PF06093	IPR016046 None;IPR022800 Spt4/RpoE2 zinc finger;IPR029040 RNA polymerase subunit RPABC4/transcription elongation factor Spt4				SignalP(1-21,cutsite=LHA-QD,prob=0.7099)
gene_04154	gene_04154-T1	mRNA	Chr_4	279811	280008	-		hypothetical protein									SignalP(1-21,cutsite=LHS-AG,prob=0.1460)
gene_15449	gene_15449-T1	mRNA	Chr_12	1590991	1593625	-		hypothetical protein				PF00933;PF01915;PF14310	IPR001764 Glycoside hydrolase, family 3, N-terminal;IPR002772 Glycoside hydrolase family 3 C-terminal domain;IPR017853 Glycoside hydrolase superfamily;IPR019800 Glycoside hydrolase, family 3, active site;IPR026891 Fibronectin type III-like domain			GO_function: GO:0004553 - hydrolase activity, hydrolyzing O-glycosyl compounds [Evidence IEA];GO_process: GO:0005975 - carbohydrate metabolic process [Evidence IEA]	SignalP(1-21,cutsite=LLA-QK,prob=0.7927)			GH3
gene_19797	gene_19797-T1	mRNA	Contig65	499964	500671	+		hypothetical protein					IPR009009 RlpA-like protein, double-psi beta-barrel domain	ENOG41			SignalP(1-21,cutsite=LQG-IT,prob=0.4250)
gene_17199	gene_17199-T1	mRNA	Contig1	1369156	1369863	+		hypothetical protein					IPR009009 RlpA-like protein, double-psi beta-barrel domain	ENOG41			SignalP(1-21,cutsite=LQG-IT,prob=0.4291)
gene_08047	gene_08047-T1	mRNA	Contig9	645222	645929	+		hypothetical protein					IPR009009 RlpA-like protein, double-psi beta-barrel domain	ENOG41			SignalP(1-21,cutsite=LQG-IT,prob=0.4318)
gene_20138	gene_20138-T1	mRNA	Contig68	1682864	1683571	+		hypothetical protein					IPR009009 RlpA-like protein, double-psi beta-barrel domain	ENOG41			SignalP(1-21,cutsite=LQG-IT,prob=0.4599)
gene_03896	gene_03896-T1	mRNA	Chr_2	4450212	4451145	-		hypothetical protein						ENOG41			SignalP(1-21,cutsite=MQA-KE,prob=0.5615)
gene_19134	gene_19134-T1	mRNA	Contig33	701187	702970	+		hypothetical protein						ENOG41			SignalP(1-21,cutsite=NHG-VS,prob=0.1542)
gene_11654	gene_11654-T1	mRNA	Chr_9	1313008	1314052	-	60S_2	60s acidic ribosomal protein P2				PF00428	IPR001859 Trypanosoma cruzi ribosomal protein P2-like;IPR027534 Ribosomal protein L12/P1/P2 family			GO_component: GO:0005840 - ribosome [Evidence IEA];GO_component: GO:0005622 - intracellular [Evidence IEA];GO_function: GO:0003735 - structural constituent of ribosome [Evidence IEA];GO_process: GO:0006414 - translational elongation [Evidence IEA];GO_process: GO:0006412 - translation [Evidence IEA]	SignalP(1-21,cutsite=SAA-DV,prob=0.3727)
gene_11212	gene_11212-T1	mRNA	Chr_9	209255	213644	+		hypothetical protein				PF05792;PF10528	IPR008440 Agglutinin-like protein repeat;IPR018871 GLEYA adhesin domain;IPR033504 Agglutinin-like protein	ENOG41		GO_process: GO:0007155 - cell adhesion [Evidence IEA]	SignalP(1-21,cutsite=SDA-SL,prob=0.6859)
gene_05416	gene_05416-T1	mRNA	Chr_4	3574016	3575353	+		hypothetical protein				PF00246	IPR000834 Peptidase M14, carboxypeptidase A	ENOG41		GO_function: GO:0008270 - zinc ion binding [Evidence IEA];GO_function: GO:0004181 - metallocarboxypeptidase activity [Evidence IEA];GO_process: GO:0006508 - proteolysis [Evidence IEA]	SignalP(1-21,cutsite=SDS-IP,prob=0.4447)		M14A
gene_02103	gene_02103-T1	mRNA	Chr_1	5850435	5851775	-		hypothetical protein					IPR008979 Galactose-binding-like domain superfamily	ENOG41			SignalP(1-21,cutsite=SEA-GP,prob=0.9725)
gene_16461	gene_16461-T1	mRNA	Chr_13	1796254	1797457	+		hypothetical protein				PF00264	IPR002227 Tyrosinase copper-binding domain;IPR008922 Uncharacterised domain, di-copper centre			GO_function: GO:0016491 - oxidoreductase activity [Evidence IEA];GO_process: GO:0008152 - metabolic process [Evidence IEA]	SignalP(1-21,cutsite=SEA-KS,prob=0.8804)
gene_16136	gene_16136-T1	mRNA	Chr_13	974760	976776	-		hypothetical protein						ENOG41			SignalP(1-21,cutsite=SFA-AE,prob=0.3481)
gene_13704	gene_13704-T1	mRNA	Chr_11	390533	394057	+		hypothetical protein				PF05729	IPR027417 P-loop containing nucleoside triphosphate hydrolase	ENOG41			SignalP(1-21,cutsite=SFA-TD,prob=0.2200)
gene_11028	gene_11028-T1	mRNA	Chr_8	3675746	3677907	-		hypothetical protein				PF01735	IPR002642 Lysophospholipase, catalytic domain;IPR016035 Acyl transferase/acyl hydrolase/lysophospholipase			GO_function: GO:0004620 - phospholipase activity [Evidence IEA];GO_process: GO:0008152 - metabolic process [Evidence IEA];GO_process: GO:0009395 - phospholipid catabolic process [Evidence IEA]	SignalP(1-21,cutsite=SGA-DP,prob=0.6807)
gene_17032	gene_17032-T1	mRNA	Contig1	644748	644945	-		hypothetical protein									SignalP(1-21,cutsite=SHN-TT,prob=0.2639)
gene_15179	gene_15179-T1	mRNA	Chr_12	980295	980687	-		hypothetical protein				PF14087	IPR025363 Protein of unknown function DUF4267	ENOG41			SignalP(1-21,cutsite=SLA-GG,prob=0.2870)
gene_15197	gene_15197-T1	mRNA	Chr_12	1019785	1022499	-		hypothetical protein				PF00082;PF18647	IPR000209 Peptidase S8/S53 domain;IPR023828 Peptidase S8, subtilisin, Ser-active site	ENOG41		GO_function: GO:0004252 - serine-type endopeptidase activity [Evidence IEA];GO_process: GO:0006508 - proteolysis [Evidence IEA]	SignalP(1-21,cutsite=SNA-AD,prob=0.9300)		S08A
gene_06499	gene_06499-T1	mRNA	Chr_5	1040473	1041780	+		hypothetical protein				PF00704	IPR001223 Glycoside hydrolase family 18, catalytic domain;IPR011583 Chitinase II;IPR013781 None;IPR017853 Glycoside hydrolase superfamily			GO_function: GO:0004568 - chitinase activity [Evidence IEA];GO_function: GO:0004553 - hydrolase activity, hydrolyzing O-glycosyl compounds [Evidence IEA];GO_process: GO:0006032 - chitin catabolic process [Evidence IEA];GO_process: GO:0005975 - carbohydrate metabolic process [Evidence IEA]	SignalP(1-21,cutsite=SQA-EP,prob=0.7389)			GH18
gene_02553	gene_02553-T1	mRNA	Chr_2	646279	647139	+		hypothetical protein				PF02018	IPR008979 Galactose-binding-like domain superfamily	ENOG41			SignalP(1-21,cutsite=SQA-GP,prob=0.9010)
gene_03970	gene_03970-T1	mRNA	Chr_2	4646933	4648238	-		hypothetical protein				PF00082;PF05922	IPR000209 Peptidase S8/S53 domain;IPR009020 None;IPR010259 Peptidase S8 propeptide/proteinase inhibitor I9;IPR015500 Peptidase S8, subtilisin-related;IPR022398 Peptidase S8, subtilisin, His-active site;IPR023827 Peptidase S8, subtilisin, Asp-active site;IPR023828 Peptidase S8, subtilisin, Ser-active site;IPR034193 Proteinase K-like catalytic domain	ENOG41		GO_function: GO:0004252 - serine-type endopeptidase activity [Evidence IEA];GO_process: GO:0006508 - proteolysis [Evidence IEA]	SignalP(1-21,cutsite=SQA-II,prob=0.5040)		S08A
gene_15345	gene_15345-T1	mRNA	Chr_12	1336713	1338139	-		hypothetical protein				PF10282	IPR011048 Cytochrome cd1-nitrite reductase-like, haem d1 domain superfamily;IPR015943 WD40/YVTN repeat-like-containing domain superfamily;IPR019405 Lactonase, 7-bladed beta propeller	ENOG41		GO_function: GO:0005515 - protein binding [Evidence IEA]	SignalP(1-21,cutsite=SQA-VN,prob=0.8958)
gene_17872	gene_17872-T1	mRNA	Contig12	39324	40563	-		hypothetical protein						ENOG41			SignalP(1-21,cutsite=SQG-QD,prob=0.9228)
gene_06158	gene_06158-T1	mRNA	Chr_5	128045	129288	-		hypothetical protein					IPR013320 Concanavalin A-like lectin/glucanase domain superfamily	ENOG41			SignalP(1-21,cutsite=SQG-RV,prob=0.8861)
gene_05032	gene_05032-T1	mRNA	Chr_4	2627254	2628186	-		hypothetical protein				PF03372	IPR005135 Endonuclease/exonuclease/phosphatase	ENOG41			SignalP(1-21,cutsite=SRS-TD,prob=0.5783)
gene_06255	gene_06255-T1	mRNA	Chr_5	368744	372008	-		hypothetical protein				PF17132	IPR008979 Galactose-binding-like domain superfamily;IPR033400 None	ENOG41			SignalP(1-21,cutsite=SSA-RP,prob=0.7961)			GH106
gene_15503	gene_15503-T1	mRNA	Chr_12	1712003	1715903	-		hypothetical protein						ENOG41			SignalP(1-21,cutsite=SSA-SV,prob=0.8571)
gene_05379	gene_05379-T1	mRNA	Chr_4	3484769	3486767	+		hypothetical protein				PF01565;PF08031	IPR006094 FAD linked oxidase, N-terminal;IPR012951 Berberine/berberine-like;IPR016166 FAD-binding domain, PCMH-type;IPR016169 FAD-binding, type PCMH, subdomain 2	ENOG41		GO_function: GO:0050660 - flavin adenine dinucleotide binding [Evidence IEA];GO_function: GO:0016614 - oxidoreductase activity, acting on CH-OH group of donors [Evidence IEA];GO_function: GO:0016491 - oxidoreductase activity [Evidence IEA];GO_function: GO:0003824 - catalytic activity [Evidence IEA];GO_process: GO:0055114 - oxidation-reduction process [Evidence IEA]	SignalP(1-21,cutsite=SSA-TN,prob=0.7285)
gene_01387	gene_01387-T1	mRNA	Chr_1	3930954	3931991	+		hypothetical protein						ENOG41			SignalP(1-21,cutsite=STA-DP,prob=0.4221)
gene_02453	gene_02453-T1	mRNA	Chr_2	425202	425414	-		hypothetical protein									SignalP(1-21,cutsite=TAC-NR,prob=0.2046)
gene_04172	gene_04172-T1	mRNA	Chr_4	323172	324197	+		hypothetical protein						ENOG41			SignalP(1-21,cutsite=TDG-AM,prob=0.9669)
gene_15360	gene_15360-T1	mRNA	Chr_12	1372320	1373718	+		hypothetical protein				PF03972;PF19305	IPR005656 MmgE/PrpD	ENOG41		GO_function: GO:0016829 - lyase activity [Evidence IEA]	SignalP(1-21,cutsite=TEP-IV,prob=0.2904)
gene_02226	gene_02226-T1	mRNA	Chr_1	6159127	6160119	+		hypothetical protein						ENOG41			SignalP(1-21,cutsite=TFA-GP,prob=0.8746)
gene_14978	gene_14978-T1	mRNA	Chr_12	507227	509215	-		hypothetical protein				PF14683;PF14686	IPR008979 Galactose-binding-like domain superfamily;IPR011013 Galactose mutarotase-like domain superfamily;IPR013784 Carbohydrate-binding-like fold;IPR014766 None;IPR029411 Rhamnogalacturonan lyase, domain III;IPR029413 Rhamnogalacturonan lyase, domain II			GO_function: GO:0030246 - carbohydrate binding [Evidence IEA];GO_function: GO:0003824 - catalytic activity [Evidence IEA];GO_process: GO:0005975 - carbohydrate metabolic process [Evidence IEA]	SignalP(1-21,cutsite=TLA-EL,prob=0.7587)			PL4
gene_05089	gene_05089-T1	mRNA	Chr_4	2778181	2779398	-		hypothetical protein				PF01670	IPR002594 Glycoside hydrolase family 12;IPR013319 Glycoside hydrolase family 11/12;IPR013320 Concanavalin A-like lectin/glucanase domain superfamily	ENOG41		GO_function: GO:0008810 - cellulase activity [Evidence IEA];GO_function: GO:0004553 - hydrolase activity, hydrolyzing O-glycosyl compounds [Evidence IEA];GO_process: GO:0000272 - polysaccharide catabolic process [Evidence IEA]	SignalP(1-21,cutsite=TLG-VL,prob=0.1198)
gene_11191	gene_11191-T1	mRNA	Chr_9	129995	131038	+		hypothetical protein									SignalP(1-21,cutsite=TNA-GP,prob=0.9421)
gene_14913	gene_14913-T1	mRNA	Chr_12	350583	352182	+		hypothetical protein						ENOG41			SignalP(1-21,cutsite=TQA-ES,prob=0.7396)
gene_05450	gene_05450-T1	mRNA	Chr_4	3642412	3644204	+		hypothetical protein			EOG09261LEU	PF04113	IPR007245 GPI transamidase component PIG-T			GO_component: GO:0042765 - GPI-anchor transamidase complex [Evidence IEA];GO_process: GO:0016255 - attachment of GPI anchor to protein [Evidence IEA]	SignalP(1-21,cutsite=TSA-AA,prob=0.3018)
gene_08198	gene_08198-T1	mRNA	Chr_7	387906	388773	-		hypothetical protein				PF01083	IPR000675 Cutinase/acetylxylan esterase;IPR029058 Alpha/Beta hydrolase fold	ENOG41		GO_function: GO:0016787 - hydrolase activity [Evidence IEA];GO_process: GO:0008152 - metabolic process [Evidence IEA]	SignalP(1-21,cutsite=TSA-ES,prob=0.4756)			CE5
gene_14866	gene_14866-T1	mRNA	Chr_12	242612	244346	-		hypothetical protein					IPR011041 Soluble quinoprotein glucose/sorbosone dehydrogenase;IPR011042 Six-bladed beta-propeller, TolB-like	ENOG41		GO_function: GO:0003824 - catalytic activity [Evidence IEA]	SignalP(1-21,cutsite=TSA-QC,prob=0.6702)			AA12
gene_19440	gene_19440-T1	mRNA	Contig56	28330	30818	-		hypothetical protein				PF00933;PF01915;PF14310	IPR001764 Glycoside hydrolase, family 3, N-terminal;IPR002772 Glycoside hydrolase family 3 C-terminal domain;IPR017853 Glycoside hydrolase superfamily;IPR026891 Fibronectin type III-like domain			GO_function: GO:0004553 - hydrolase activity, hydrolyzing O-glycosyl compounds [Evidence IEA];GO_process: GO:0005975 - carbohydrate metabolic process [Evidence IEA]	SignalP(1-21,cutsite=TSA-TL,prob=0.5248)			GH3
gene_14225	gene_14225-T1	mRNA	Chr_11	1666764	1668777	-		hypothetical protein				PF01915	IPR001764 Glycoside hydrolase, family 3, N-terminal;IPR002772 Glycoside hydrolase family 3 C-terminal domain;IPR017853 Glycoside hydrolase superfamily			GO_function: GO:0004553 - hydrolase activity, hydrolyzing O-glycosyl compounds [Evidence IEA];GO_process: GO:0005975 - carbohydrate metabolic process [Evidence IEA]	SignalP(1-21,cutsite=TSA-TL,prob=0.7955)
gene_16195	gene_16195-T1	mRNA	Chr_13	1123622	1126162	-		hypothetical protein						ENOG41			SignalP(1-21,cutsite=TSG-FT,prob=0.4531)
gene_01855	gene_01855-T1	mRNA	Chr_1	5252024	5254120	-		hypothetical protein						ENOG41			SignalP(1-21,cutsite=TSS-SL,prob=0.2705)
gene_05070	gene_05070-T1	mRNA	Chr_4	2725713	2726831	-		hypothetical protein				PF00734;PF03443	IPR000254 Cellulose-binding domain, fungal;IPR005103 Glycoside hydrolase, family 61			GO_component: GO:0005576 - extracellular region [Evidence IEA];GO_function: GO:0030248 - cellulose binding [Evidence IEA];GO_function: GO:0004553 - hydrolase activity, hydrolyzing O-glycosyl compounds [Evidence IEA];GO_process: GO:0005975 - carbohydrate metabolic process [Evidence IEA]	SignalP(1-21,cutsite=VAA-HG,prob=0.3223)			AA9
gene_17543	gene_17543-T1	mRNA	Contig1	3442165	3443719	-		hypothetical protein				PF00295	IPR000743 Glycoside hydrolase, family 28;IPR011050 Pectin lyase fold/virulence factor;IPR012334 Pectin lyase fold			GO_function: GO:0004650 - polygalacturonase activity [Evidence IEA];GO_process: GO:0005975 - carbohydrate metabolic process [Evidence IEA]	SignalP(1-21,cutsite=VAA-HK,prob=0.6767)			GH28
gene_07741	gene_07741-T1	mRNA	Chr_5	4718061	4719898	-		hypothetical protein					IPR027589 Choice-of-anchor B domain	ENOG41			SignalP(1-21,cutsite=VAA-KE,prob=0.8900)
gene_13652	gene_13652-T1	mRNA	Chr_11	252683	256954	-		hypothetical protein				PF00187;PF00704	IPR001002 Chitin-binding, type 1;IPR001223 Glycoside hydrolase family 18, catalytic domain;IPR001579 Glycosyl hydrolases family 18 (GH18) active site;IPR011583 Chitinase II;IPR013781 None;IPR017853 Glycoside hydrolase superfamily;IPR018371 Chitin-binding, type 1, conserved site;IPR029070 Chitinase insertion domain superfamily			GO_function: GO:0008061 - chitin binding [Evidence IEA];GO_function: GO:0004568 - chitinase activity [Evidence IEA];GO_function: GO:0004553 - hydrolase activity, hydrolyzing O-glycosyl compounds [Evidence IEA];GO_process: GO:0006032 - chitin catabolic process [Evidence IEA];GO_process: GO:0005975 - carbohydrate metabolic process [Evidence IEA]	SignalP(1-21,cutsite=VAA-QE,prob=0.6711)			GH18
gene_12771	gene_12771-T1	mRNA	Chr_10	869015	871567	+		hypothetical protein				PF14295	IPR003609 PAN/Apple domain	ENOG41			SignalP(1-21,cutsite=VAA-SN,prob=0.7797)
gene_15938	gene_15938-T1	mRNA	Chr_13	474576	476312	-		hypothetical protein					IPR000834 Peptidase M14, carboxypeptidase A	ENOG41		GO_function: GO:0008270 - zinc ion binding [Evidence IEA];GO_function: GO:0004181 - metallocarboxypeptidase activity [Evidence IEA];GO_process: GO:0006508 - proteolysis [Evidence IEA]	SignalP(1-21,cutsite=VAG-QS,prob=0.4910)
gene_04112	gene_04112-T1	mRNA	Chr_4	179290	179880	-		hypothetical protein					IPR011118 Tannase/feruloyl esterase	ENOG41			SignalP(1-21,cutsite=VAG-SA,prob=0.2873)
gene_14267	gene_14267-T1	mRNA	Chr_11	1765058	1768676	-		hypothetical protein				PF00172;PF00295;PF04082	IPR000743 Glycoside hydrolase, family 28;IPR001138 Zn(2)-C6 fungal-type DNA-binding domain;IPR007219 Transcription factor domain, fungi;IPR011050 Pectin lyase fold/virulence factor;IPR012334 Pectin lyase fold	ENOG41		GO_component: GO:0005634 - nucleus [Evidence IEA];GO_function: GO:0008270 - zinc ion binding [Evidence IEA];GO_function: GO:0000981 - RNA polymerase II transcription factor activity, sequence-specific DNA binding [Evidence IEA];GO_function: GO:0003677 - DNA binding [Evidence IEA];GO_function: GO:0004650 - polygalacturonase activity [Evidence IEA];GO_process: GO:0006355 - regulation of transcripti…	SignalP(1-21,cutsite=VAG-TP,prob=0.9394)			GH28
gene_08448	gene_08448-T1	mRNA	Chr_7	994128	995476	+		hypothetical protein				PF00226;PF00684;PF01556	IPR001305 Heat shock protein DnaJ, cysteine-rich domain;IPR001623 DnaJ domain;IPR002939 Chaperone DnaJ, C-terminal;IPR008971 HSP40/DnaJ peptide-binding;IPR018253 DnaJ domain, conserved site			GO_function: GO:0031072 - heat shock protein binding [Evidence IEA];GO_function: GO:0051082 - unfolded protein binding [Evidence IEA];GO_process: GO:0006457 - protein folding [Evidence IEA]	SignalP(1-21,cutsite=VCA-QD,prob=0.6521)
gene_00695	gene_00695-T1	mRNA	Chr_1	2007848	2011481	-		hypothetical protein				PF00728;PF14845	IPR013781 None;IPR015883 Glycoside hydrolase family 20, catalytic domain;IPR017853 Glycoside hydrolase superfamily;IPR025705 Beta-hexosaminidase;IPR029018 Beta-hexosaminidase-like, domain 2;IPR029019 Beta-hexosaminidase, eukaryotic type, N-terminal			GO_function: GO:0004563 - beta-N-acetylhexosaminidase activity [Evidence IEA];GO_function: GO:0004553 - hydrolase activity, hydrolyzing O-glycosyl compounds [Evidence IEA];GO_process: GO:0005975 - carbohydrate metabolic process [Evidence IEA]	SignalP(1-21,cutsite=VDA-IW,prob=0.9746)			GH20
gene_00619	gene_00619-T1	mRNA	Chr_1	1758138	1759597	+		hypothetical protein				PF03537	IPR004352 Glycoside-hydrolase family GH114, TIM-barrel domain;IPR017853 Glycoside hydrolase superfamily	ENOG41			SignalP(1-21,cutsite=VEA-KP,prob=0.4608)			GH114
gene_03049	gene_03049-T1	mRNA	Chr_2	2002566	2005474	+		hypothetical protein				PF00264	IPR002227 Tyrosinase copper-binding domain;IPR008922 Uncharacterised domain, di-copper centre			GO_function: GO:0016491 - oxidoreductase activity [Evidence IEA];GO_process: GO:0008152 - metabolic process [Evidence IEA]	SignalP(1-21,cutsite=VEA-QQ,prob=0.8502)
gene_17239	gene_17239-T1	mRNA	Contig1	1593976	1595742	-		hypothetical protein				PF00264	IPR002227 Tyrosinase copper-binding domain;IPR008922 Uncharacterised domain, di-copper centre			GO_function: GO:0016491 - oxidoreductase activity [Evidence IEA];GO_process: GO:0008152 - metabolic process [Evidence IEA]	SignalP(1-21,cutsite=VEA-QQ,prob=0.8520)
gene_19974	gene_19974-T1	mRNA	Contig68	759907	762720	-		hypothetical protein				PF00264	IPR002227 Tyrosinase copper-binding domain;IPR008922 Uncharacterised domain, di-copper centre			GO_function: GO:0016491 - oxidoreductase activity [Evidence IEA];GO_process: GO:0008152 - metabolic process [Evidence IEA]	SignalP(1-21,cutsite=VEA-QQ,prob=0.8520)
gene_01652	gene_01652-T1	mRNA	Chr_1	4675903	4677918	-		hypothetical protein						ENOG41			SignalP(1-21,cutsite=VFG-AD,prob=0.8394)
gene_05979	gene_05979-T1	mRNA	Chr_4	5002964	5005015	+		hypothetical protein						ENOG41			SignalP(1-21,cutsite=VFG-SA,prob=0.3057)
gene_07753	gene_07753-T1	mRNA	Chr_5	4746796	4747578	+		hypothetical protein						ENOG41			SignalP(1-21,cutsite=VFS-AA,prob=0.3915)
gene_14892	gene_14892-T1	mRNA	Chr_12	304665	305072	+		hypothetical protein									SignalP(1-21,cutsite=VGA-DR,prob=0.9361)
gene_12021	gene_12021-T1	mRNA	Chr_9	2397706	2398607	+		hypothetical protein				PF01822	IPR002889 Carbohydrate-binding WSC;IPR013320 Concanavalin A-like lectin/glucanase domain superfamily				SignalP(1-21,cutsite=VHA-AT,prob=0.9349)
gene_01210	gene_01210-T1	mRNA	Chr_1	3481655	3483501	+		hypothetical protein				PF00262	IPR001580 Calreticulin/calnexin;IPR009033 Calreticulin/calnexin, P domain superfamily;IPR013320 Concanavalin A-like lectin/glucanase domain superfamily;IPR018124 Calreticulin/calnexin, conserved site			GO_component: GO:0005783 - endoplasmic reticulum [Evidence IEA];GO_function: GO:0005509 - calcium ion binding [Evidence IEA];GO_function: GO:0051082 - unfolded protein binding [Evidence IEA];GO_function: GO:0005515 - protein binding [Evidence IEA];GO_process: GO:0006457 - protein folding [Evidence IEA]	SignalP(1-21,cutsite=VHA-ED,prob=0.9019)
gene_15240	gene_15240-T1	mRNA	Chr_12	1119563	1120240	+		hypothetical protein						ENOG41			SignalP(1-21,cutsite=VHA-GP,prob=0.9305)
gene_12600	gene_12600-T1	mRNA	Chr_10	397905	398258	+		hypothetical protein						ENOG41			SignalP(1-21,cutsite=VHA-NE,prob=0.9902)
gene_16145	gene_16145-T1	mRNA	Chr_13	998576	1000061	+		hypothetical protein				PF03663	IPR005198 Glycoside hydrolase, family 76;IPR008928 Six-hairpin glycosidase superfamily;IPR012341 Six-hairpin glycosidase-like superfamily;IPR014480 Mannan endo-1,6-alpha-mannosidase			GO_function: GO:0008496 - mannan endo-1,6-alpha-mannosidase activity [Evidence IEA];GO_function: GO:0003824 - catalytic activity [Evidence IEA];GO_process: GO:0016052 - carbohydrate catabolic process [Evidence IEA]	SignalP(1-21,cutsite=VHG-ID,prob=0.8875)			GH76
gene_04252	gene_04252-T1	mRNA	Chr_4	500437	501861	-		hypothetical protein				PF14388	IPR025533 Protein of unknown function DUF4419	ENOG41			SignalP(1-21,cutsite=VHR-VD,prob=0.2281)
gene_14208	gene_14208-T1	mRNA	Chr_11	1614257	1616776	+		hypothetical protein				PF01915;PF14310	IPR001764 Glycoside hydrolase, family 3, N-terminal;IPR002772 Glycoside hydrolase family 3 C-terminal domain;IPR017853 Glycoside hydrolase superfamily;IPR019800 Glycoside hydrolase, family 3, active site;IPR026891 Fibronectin type III-like domain	ENOG41		GO_function: GO:0004553 - hydrolase activity, hydrolyzing O-glycosyl compounds [Evidence IEA];GO_process: GO:0005975 - carbohydrate metabolic process [Evidence IEA]	SignalP(1-21,cutsite=VIA-AP,prob=0.4445)
gene_11110	gene_11110-T1	mRNA	Chr_8	3872595	3873116	+		hypothetical protein						ENOG41			SignalP(1-21,cutsite=VLA-AP,prob=0.9010)
gene_16312	gene_16312-T1	mRNA	Chr_13	1400535	1402247	-		hypothetical protein						ENOG41			SignalP(1-21,cutsite=VLA-HD,prob=0.9498)
gene_10121	gene_10121-T1	mRNA	Chr_8	1058180	1061852	+		hypothetical protein				PF03639;PF17652	IPR005200 Endo-1,3(4)-beta-glucanase			GO_function: GO:0052861 - glucan endo-1,3-beta-glucanase activity, C-3 substituted reducing group [Evidence IEA]	SignalP(1-21,cutsite=VLA-LP,prob=0.9383)			GH81
gene_06082	gene_06082-T1	mRNA	Chr_4	5276854	5278801	-		hypothetical protein						ENOG41			SignalP(1-21,cutsite=VLA-TN,prob=0.6335)
gene_03890	gene_03890-T1	mRNA	Chr_2	4430394	4430993	+		hypothetical protein						ENOG41			SignalP(1-21,cutsite=VLG-FG,prob=0.9394)
gene_08285	gene_08285-T1	mRNA	Chr_7	576790	577271	-		hypothetical protein						ENOG41			SignalP(1-21,cutsite=VLG-GE,prob=0.8439)
gene_15218	gene_15218-T1	mRNA	Chr_12	1066892	1068631	-		hypothetical protein				PF12831	IPR023753 FAD/NAD(P)-binding domain	ENOG41		GO_function: GO:0016491 - oxidoreductase activity [Evidence IEA];GO_process: GO:0055114 - oxidation-reduction process [Evidence IEA]	SignalP(1-21,cutsite=VLS-AT,prob=0.6053)
gene_07638	gene_07638-T1	mRNA	Chr_5	4456872	4458556	+		hypothetical protein				PF01522	IPR001002 Chitin-binding, type 1;IPR002509 NodB homology domain;IPR011330 Glycoside hydrolase/deacetylase, beta/alpha-barrel;IPR018371 Chitin-binding, type 1, conserved site	ENOG41		GO_function: GO:0008061 - chitin binding [Evidence IEA];GO_function: GO:0003824 - catalytic activity [Evidence IEA];GO_function: GO:0016810 - hydrolase activity, acting on carbon-nitrogen (but not peptide) bonds [Evidence IEA];GO_process: GO:0005975 - carbohydrate metabolic process [Evidence IEA]	SignalP(1-21,cutsite=VLS-GP,prob=0.6446)			CE4
gene_08504	gene_08504-T1	mRNA	Chr_7	1156829	1157254	+		hypothetical protein				PF09286	IPR009020 None;IPR015366 Peptidase S53, activation domain			GO_function: GO:0008236 - serine-type peptidase activity [Evidence IEA]	SignalP(1-21,cutsite=VLT-SP,prob=0.3743)
gene_18369	gene_18369-T1	mRNA	Contig22	8326	9735	+		hypothetical protein				PF13450	IPR023753 FAD/NAD(P)-binding domain	ENOG41		GO_function: GO:0016491 - oxidoreductase activity [Evidence IEA];GO_process: GO:0055114 - oxidation-reduction process [Evidence IEA]	SignalP(1-21,cutsite=VMA-IA,prob=0.7329)
gene_18855	gene_18855-T1	mRNA	Contig25	408604	409992	-		hypothetical protein				PF13450	IPR023753 FAD/NAD(P)-binding domain	ENOG41		GO_function: GO:0016491 - oxidoreductase activity [Evidence IEA];GO_process: GO:0055114 - oxidation-reduction process [Evidence IEA]	SignalP(1-21,cutsite=VMA-IA,prob=0.7329)
gene_02396	gene_02396-T1	mRNA	Chr_2	245666	246442	-		hypothetical protein						ENOG41			SignalP(1-21,cutsite=VNA-AM,prob=0.5773)
gene_02925	gene_02925-T1	mRNA	Chr_2	1630149	1632165	+		hypothetical protein						ENOG41			SignalP(1-21,cutsite=VNA-DY,prob=0.9637)
gene_09983	gene_09983-T1	mRNA	Chr_8	712257	713123	-		hypothetical protein						ENOG41			SignalP(1-21,cutsite=VNA-GL,prob=0.8372)
gene_15073	gene_15073-T1	mRNA	Chr_12	721535	723229	-		hypothetical protein					IPR003609 PAN/Apple domain;IPR008979 Galactose-binding-like domain superfamily	ENOG41			SignalP(1-21,cutsite=VNA-GP,prob=0.7038)
gene_14028	gene_14028-T1	mRNA	Chr_11	1180372	1181331	-		hypothetical protein						ENOG41			SignalP(1-21,cutsite=VNA-GP,prob=0.9389)
gene_08452	gene_08452-T1	mRNA	Chr_7	1006345	1007887	+		hypothetical protein				PF03663	IPR005198 Glycoside hydrolase, family 76;IPR008928 Six-hairpin glycosidase superfamily;IPR012341 Six-hairpin glycosidase-like superfamily;IPR014480 Mannan endo-1,6-alpha-mannosidase			GO_function: GO:0008496 - mannan endo-1,6-alpha-mannosidase activity [Evidence IEA];GO_function: GO:0003824 - catalytic activity [Evidence IEA];GO_process: GO:0016052 - carbohydrate catabolic process [Evidence IEA]	SignalP(1-21,cutsite=VNA-QS,prob=0.9512)			GH76
gene_16395	gene_16395-T1	mRNA	Chr_13	1639975	1641468	+		hypothetical protein				PF01266	IPR006076 FAD dependent oxidoreductase;IPR023753 FAD/NAD(P)-binding domain	ENOG41		GO_function: GO:0016491 - oxidoreductase activity [Evidence IEA];GO_process: GO:0055114 - oxidation-reduction process [Evidence IEA]	SignalP(1-21,cutsite=VNS-LA,prob=0.3998)
gene_02769	gene_02769-T1	mRNA	Chr_2	1195200	1197128	+		hypothetical protein					IPR007110 Immunoglobulin-like domain	ENOG41		GO_function: GO:0005515 - protein binding [Evidence IEA]	SignalP(1-21,cutsite=VQA-GP,prob=0.9705)
gene_15138	gene_15138-T1	mRNA	Chr_12	882538	885267	-		hypothetical protein				PF00200;PF01421;PF13574;PF13582;PF13583;PF13688	IPR001590 Peptidase M12B, ADAM/reprolysin;IPR001762 Disintegrin domain;IPR024079 Metallopeptidase, catalytic domain superfamily;IPR034028 Fungal reprolysin domain	ENOG41		GO_function: GO:0004222 - metalloendopeptidase activity [Evidence IEA];GO_function: GO:0008237 - metallopeptidase activity [Evidence IEA];GO_process: GO:0006508 - proteolysis [Evidence IEA]	SignalP(1-21,cutsite=VQA-LS,prob=0.6813)		M12B
gene_17419	gene_17419-T1	mRNA	Contig1	2725320	2728044	-		hypothetical protein				PF18951		ENOG41			SignalP(1-21,cutsite=VQA-QK,prob=0.9828)
gene_10752	gene_10752-T1	mRNA	Chr_8	2873807	2875604	-		hypothetical protein				PF07690	IPR011701 Major facilitator superfamily;IPR020846 Major facilitator superfamily domain	ENOG41		GO_component: GO:0016021 - integral component of membrane [Evidence IEA];GO_process: GO:0055085 - transmembrane transport [Evidence IEA]	SignalP(1-21,cutsite=VRS-IG,prob=0.5723)
gene_13335	gene_13335-T1	mRNA	Chr_10	2460196	2461015	+		hypothetical protein					IPR013320 Concanavalin A-like lectin/glucanase domain superfamily	ENOG41			SignalP(1-21,cutsite=VSA-AF,prob=0.8069)
gene_05145	gene_05145-T1	mRNA	Chr_4	2921273	2921905	+		hypothetical protein						ENOG41			SignalP(1-21,cutsite=VSA-GA,prob=0.5724)
gene_14501	gene_14501-T1	mRNA	Chr_11	2329127	2330124	-		hypothetical protein						ENOG41			SignalP(1-21,cutsite=VSA-GP,prob=0.9040)
gene_15611	gene_15611-T1	mRNA	Chr_12	1968666	1969439	+		hypothetical protein				PF03443	IPR005103 Glycoside hydrolase, family 61	ENOG41			SignalP(1-21,cutsite=VSA-HG,prob=0.7545)			AA9
gene_09930	gene_09930-T1	mRNA	Chr_8	599663	601682	+		hypothetical protein				PF00394;PF07731;PF07732	IPR001117 Multicopper oxidase, type 1;IPR002355 Multicopper oxidase, copper-binding site;IPR008972 Cupredoxin;IPR011706 Multicopper oxidase, type 2;IPR011707 Multicopper oxidase, type 3;IPR033138 Multicopper oxidases, conserved site			GO_function: GO:0016491 - oxidoreductase activity [Evidence IEA];GO_function: GO:0005507 - copper ion binding [Evidence IEA];GO_process: GO:0055114 - oxidation-reduction process [Evidence IEA]	SignalP(1-21,cutsite=VSA-KD,prob=0.9475)			AA1
gene_04079	gene_04079-T1	mRNA	Chr_4	92932	94177	-		hypothetical protein				PF00722	IPR000757 Glycoside hydrolase family 16;IPR013320 Concanavalin A-like lectin/glucanase domain superfamily;IPR017168 Glycoside hydrolase, family 16, CRH1, predicted	ENOG41		GO_component: GO:0005618 - cell wall [Evidence IEA];GO_function: GO:0016798 - hydrolase activity, acting on glycosyl bonds [Evidence IEA];GO_function: GO:0004553 - hydrolase activity, hydrolyzing O-glycosyl compounds [Evidence IEA];GO_process: GO:0071555 - cell wall organization [Evidence IEA];GO_process: GO:0005975 - carbohydrate metabolic process [Evidence IEA]	SignalP(1-21,cutsite=VSA-LT,prob=0.7215)			GH16
gene_02767	gene_02767-T1	mRNA	Chr_2	1186279	1188587	-		hypothetical protein				PF00722	IPR000757 Glycoside hydrolase family 16;IPR013320 Concanavalin A-like lectin/glucanase domain superfamily;IPR017168 Glycoside hydrolase, family 16, CRH1, predicted	ENOG41		GO_component: GO:0005618 - cell wall [Evidence IEA];GO_function: GO:0016798 - hydrolase activity, acting on glycosyl bonds [Evidence IEA];GO_function: GO:0004553 - hydrolase activity, hydrolyzing O-glycosyl compounds [Evidence IEA];GO_process: GO:0071555 - cell wall organization [Evidence IEA];GO_process: GO:0005975 - carbohydrate metabolic process [Evidence IEA]	SignalP(1-21,cutsite=VSA-QT,prob=0.9168)			GH16
gene_19786	gene_19786-T1	mRNA	Contig65	456764	457717	-		hypothetical protein					IPR000757 Glycoside hydrolase family 16;IPR013320 Concanavalin A-like lectin/glucanase domain superfamily	ENOG41		GO_function: GO:0004553 - hydrolase activity, hydrolyzing O-glycosyl compounds [Evidence IEA];GO_process: GO:0005975 - carbohydrate metabolic process [Evidence IEA]	SignalP(1-21,cutsite=VSA-QY,prob=0.4307)			GH16
gene_20185	gene_20185-T1	mRNA	Contig68	2017390	2017873	+		hypothetical protein									SignalP(1-21,cutsite=VSG-KT,prob=0.9725)
gene_00858	gene_00858-T1	mRNA	Chr_1	2481337	2484557	+		hypothetical protein			EOG09262645		IPR012358 Endopolyphosphatase, Ppn1p-related;IPR029052 Metallo-dependent phosphatase-like			GO_component: GO:0005773 - vacuole [Evidence IEA];GO_component: GO:0016021 - integral component of membrane [Evidence IEA];GO_function: GO:0000298 - endopolyphosphatase activity [Evidence IEA]	SignalP(1-21,cutsite=VSP-SP,prob=0.8310)
gene_14294	gene_14294-T1	mRNA	Chr_11	1816913	1817371	+		hypothetical protein						ENOG41			SignalP(1-21,cutsite=VSS-GI,prob=0.2476)
gene_05383	gene_05383-T1	mRNA	Chr_4	3493289	3493591	-		hypothetical protein						ENOG41			SignalP(1-21,cutsite=VSS-TI,prob=0.2143)
gene_01008	gene_01008-T1	mRNA	Chr_1	2907915	2908634	+		hypothetical protein			EOG09264FOM	PF01105	IPR009038 GOLD domain;IPR015720 Transmembrane emp24 domain-containing protein			GO_component: GO:0016021 - integral component of membrane [Evidence IEA];GO_process: GO:0006810 - transport [Evidence IEA]	SignalP(1-21,cutsite=VTA-HN,prob=0.6023)
gene_02320	gene_02320-T1	mRNA	Chr_1	6399105	6399602	+		hypothetical protein						ENOG41			SignalP(1-21,cutsite=VTA-IN,prob=0.6726)
gene_11568	gene_11568-T1	mRNA	Chr_9	1083069	1084005	-		hypothetical protein						ENOG41			SignalP(1-21,cutsite=VTA-NP,prob=0.9032)
gene_15132	gene_15132-T1	mRNA	Chr_12	869778	872341	+		hypothetical protein				PF00732;PF00890;PF05199	IPR000172 Glucose-methanol-choline oxidoreductase, N-terminal;IPR007867 Glucose-methanol-choline oxidoreductase, C-terminal;IPR012132 Glucose-methanol-choline oxidoreductase;IPR023753 FAD/NAD(P)-binding domain			GO_function: GO:0050660 - flavin adenine dinucleotide binding [Evidence IEA];GO_function: GO:0016491 - oxidoreductase activity [Evidence IEA];GO_function: GO:0016614 - oxidoreductase activity, acting on CH-OH group of donors [Evidence IEA];GO_process: GO:0055114 - oxidation-reduction process [Evidence IEA]	SignalP(1-21,cutsite=VTA-RP,prob=0.8088)			AA3
gene_18979	gene_18979-T1	mRNA	Contig33	93980	95209	+		hypothetical protein				PF00026	IPR001461 Aspartic peptidase A1 family;IPR001969 Aspartic peptidase, active site;IPR021109 Aspartic peptidase domain superfamily;IPR033121 Peptidase family A1 domain;IPR034163 Aspergillopepsin-like catalytic domain	ENOG41		GO_function: GO:0004190 - aspartic-type endopeptidase activity [Evidence IEA];GO_process: GO:0006508 - proteolysis [Evidence IEA]	SignalP(1-21,cutsite=VTG-CP,prob=0.6834)		A01A
gene_16518	gene_16518-T1	mRNA	Contig4	16630	18039	-		hypothetical protein				PF01593;PF13450	IPR002937 Amine oxidase;IPR023753 FAD/NAD(P)-binding domain	ENOG41		GO_function: GO:0016491 - oxidoreductase activity [Evidence IEA];GO_process: GO:0055114 - oxidation-reduction process [Evidence IEA]	SignalP(1-21,cutsite=VVA-IT,prob=0.5437)
gene_19802	gene_19802-T1	mRNA	Contig65	520321	521730	-		hypothetical protein				PF01593;PF13450	IPR002937 Amine oxidase;IPR023753 FAD/NAD(P)-binding domain	ENOG41		GO_function: GO:0016491 - oxidoreductase activity [Evidence IEA];GO_process: GO:0055114 - oxidation-reduction process [Evidence IEA]	SignalP(1-21,cutsite=VVA-IT,prob=0.5444)
gene_17205	gene_17205-T1	mRNA	Contig1	1390040	1391449	-		hypothetical protein				PF01593;PF13450	IPR002937 Amine oxidase;IPR023753 FAD/NAD(P)-binding domain	ENOG41		GO_function: GO:0016491 - oxidoreductase activity [Evidence IEA];GO_process: GO:0055114 - oxidation-reduction process [Evidence IEA]	SignalP(1-21,cutsite=VVA-IT,prob=0.5448)
gene_20144	gene_20144-T1	mRNA	Contig68	1702971	1704380	-		hypothetical protein				PF01593;PF13450	IPR023753 FAD/NAD(P)-binding domain	ENOG41		GO_function: GO:0016491 - oxidoreductase activity [Evidence IEA];GO_process: GO:0055114 - oxidation-reduction process [Evidence IEA]	SignalP(1-21,cutsite=VVA-IT,prob=0.5489)
gene_18220	gene_18220-T1	mRNA	Contig21	222851	225504	-		hypothetical protein				PF00933;PF01915;PF14310	IPR001764 Glycoside hydrolase, family 3, N-terminal;IPR002772 Glycoside hydrolase family 3 C-terminal domain;IPR017853 Glycoside hydrolase superfamily;IPR026891 Fibronectin type III-like domain			GO_function: GO:0004553 - hydrolase activity, hydrolyzing O-glycosyl compounds [Evidence IEA];GO_process: GO:0005975 - carbohydrate metabolic process [Evidence IEA]	SignalP(1-21,cutsite=VVA-QH,prob=0.8740)			GH3
gene_09909	gene_09909-T1	mRNA	Chr_8	551096	553089	-		hypothetical protein						ENOG41			SignalP(1-21,cutsite=VVA-SP,prob=0.8670)
gene_04043	gene_04043-T1	mRNA	Chr_2	4845129	4846750	+		hypothetical protein				PF00295	IPR000743 Glycoside hydrolase, family 28;IPR006626 Parallel beta-helix repeat;IPR011050 Pectin lyase fold/virulence factor;IPR012334 Pectin lyase fold			GO_function: GO:0004650 - polygalacturonase activity [Evidence IEA];GO_process: GO:0005975 - carbohydrate metabolic process [Evidence IEA]	SignalP(1-21,cutsite=VVG-TS,prob=0.2211)			GH28
gene_04048	gene_04048-T1	mRNA	Chr_2	4866857	4868478	+		hypothetical protein				PF00295	IPR000743 Glycoside hydrolase, family 28;IPR006626 Parallel beta-helix repeat;IPR011050 Pectin lyase fold/virulence factor;IPR012334 Pectin lyase fold			GO_function: GO:0004650 - polygalacturonase activity [Evidence IEA];GO_process: GO:0005975 - carbohydrate metabolic process [Evidence IEA]	SignalP(1-21,cutsite=VVG-TS,prob=0.2211)			GH28
gene_13619	gene_13619-T1	mRNA	Chr_11	174715	175839	+		hypothetical protein				PF05426	IPR008397 Alginate lyase domain;IPR008929 Chondroitin AC/alginate lyase	ENOG41		GO_component: GO:0042597 - periplasmic space [Evidence IEA];GO_function: GO:0016829 - lyase activity [Evidence IEA]	SignalP(1-21,cutsite=VYA-AS,prob=0.3509)
gene_18141	gene_18141-T1	mRNA	Contig12	1430035	1432161	+		hypothetical protein				PF05426	IPR008397 Alginate lyase domain;IPR008929 Chondroitin AC/alginate lyase	ENOG41		GO_component: GO:0042597 - periplasmic space [Evidence IEA];GO_function: GO:0016829 - lyase activity [Evidence IEA]	SignalP(1-21,cutsite=VYA-AS,prob=0.6822)
gene_09057	gene_09057-T1	mRNA	Chr_7	2674637	2677053	-		hypothetical protein						ENOG41			SignalP(1-21,cutsite=VYA-QD,prob=0.9707)
gene_15761	gene_15761-T1	mRNA	Chr_13	17337	17718	-		hypothetical protein						ENOG41			SignalP(1-22,cutsite=AAA-AC,prob=0.6056)
gene_09194	gene_09194-T1	mRNA	Chr_7	3106024	3106824	+		hypothetical protein				PF00190	IPR006045 Cupin 1;IPR011051 RmlC-like cupin domain superfamily;IPR014710 RmlC-like jelly roll fold	ENOG41		GO_function: GO:0045735 - nutrient reservoir activity [Evidence IEA]	SignalP(1-22,cutsite=AAA-AP,prob=0.7361)
gene_17975	gene_17975-T1	mRNA	Contig12	473827	474972	+		hypothetical protein						ENOG41			SignalP(1-22,cutsite=AAA-GL,prob=0.3476)
gene_19158	gene_19158-T1	mRNA	Contig33	820979	822124	-		hypothetical protein						ENOG41			SignalP(1-22,cutsite=AAA-GL,prob=0.3476)
gene_18215	gene_18215-T1	mRNA	Contig21	207613	210510	+		hypothetical protein				PF00933;PF01915;PF14310	IPR001764 Glycoside hydrolase, family 3, N-terminal;IPR002772 Glycoside hydrolase family 3 C-terminal domain;IPR017853 Glycoside hydrolase superfamily;IPR019800 Glycoside hydrolase, family 3, active site;IPR026891 Fibronectin type III-like domain			GO_function: GO:0004553 - hydrolase activity, hydrolyzing O-glycosyl compounds [Evidence IEA];GO_process: GO:0005975 - carbohydrate metabolic process [Evidence IEA]	SignalP(1-22,cutsite=AAA-QT,prob=0.5627)			GH3
gene_04884	gene_04884-T1	mRNA	Chr_4	2153945	2157135	+		hypothetical protein					IPR003689 Zinc/iron permease			GO_component: GO:0016020 - membrane [Evidence IEA];GO_function: GO:0046873 - metal ion transmembrane transporter activity [Evidence IEA];GO_process: GO:0055085 - transmembrane transport [Evidence IEA];GO_process: GO:0030001 - metal ion transport [Evidence IEA]	SignalP(1-22,cutsite=AAA-SN,prob=0.1423)
gene_15077	gene_15077-T1	mRNA	Chr_12	730076	732074	-		hypothetical protein						ENOG41			SignalP(1-22,cutsite=AAA-SP,prob=0.8394)			GH162
gene_14848	gene_14848-T1	mRNA	Chr_12	170053	171144	+		hypothetical protein				PF07745	IPR011683 Glycosyl hydrolase family 53;IPR013781 None;IPR017853 Glycoside hydrolase superfamily			GO_function: GO:0015926 - glucosidase activity [Evidence IEA];GO_process: GO:0005975 - carbohydrate metabolic process [Evidence IEA]	SignalP(1-22,cutsite=AAA-ST,prob=0.7118)			GH53
gene_19210	gene_19210-T1	mRNA	Contig34	345073	350327	+		hypothetical protein				PF00657;PF13472;PF13517	IPR013830 SGNH hydrolase-type esterase domain	ENOG41			SignalP(1-22,cutsite=AAG-LP,prob=0.6745)			CE3
gene_04159	gene_04159-T1	mRNA	Chr_4	288989	289328	-		hypothetical protein				PF01826	IPR002919 Trypsin Inhibitor-like, cysteine rich domain	ENOG41			SignalP(1-22,cutsite=AAT-AP,prob=0.3029)		I08
gene_02324	gene_02324-T1	mRNA	Chr_2	60480	61589	-		hypothetical protein				PF01266	IPR006076 FAD dependent oxidoreductase;IPR023209 D-amino-acid oxidase;IPR023753 FAD/NAD(P)-binding domain			GO_function: GO:0071949 - FAD binding [Evidence IEA];GO_function: GO:0016491 - oxidoreductase activity [Evidence IEA];GO_function: GO:0003884 - D-amino-acid oxidase activity [Evidence IEA];GO_process: GO:0046416 - D-amino acid metabolic process [Evidence IEA];GO_process: GO:0055114 - oxidation-reduction process [Evidence IEA]	SignalP(1-22,cutsite=AEA-GY,prob=0.4986)
gene_06461	gene_06461-T1	mRNA	Chr_5	921475	922977	+		hypothetical protein					IPR013320 Concanavalin A-like lectin/glucanase domain superfamily	ENOG41			SignalP(1-22,cutsite=AEA-TK,prob=0.1810)
gene_11205	gene_11205-T1	mRNA	Chr_9	181429	181929	-		hypothetical protein					IPR032710 NTF2-like domain superfamily	ENOG41			SignalP(1-22,cutsite=AFA-QN,prob=0.9080)
gene_19939	gene_19939-T1	mRNA	Contig68	533343	535000	+		hypothetical protein				PF01565	IPR006094 FAD linked oxidase, N-terminal;IPR016166 FAD-binding domain, PCMH-type;IPR016167 FAD-binding, type PCMH, subdomain 1;IPR016169 FAD-binding, type PCMH, subdomain 2	ENOG41		GO_function: GO:0050660 - flavin adenine dinucleotide binding [Evidence IEA];GO_function: GO:0016614 - oxidoreductase activity, acting on CH-OH group of donors [Evidence IEA];GO_function: GO:0016491 - oxidoreductase activity [Evidence IEA];GO_function: GO:0003824 - catalytic activity [Evidence IEA];GO_process: GO:0055114 - oxidation-reduction process [Evidence IEA]	SignalP(1-22,cutsite=AGA-TI,prob=0.4402)
gene_18414	gene_18414-T1	mRNA	Contig23	55587	56564	-		hypothetical protein				PF03443	IPR005103 Glycoside hydrolase, family 61				SignalP(1-22,cutsite=AHA-QV,prob=0.7174)			AA9
gene_14523	gene_14523-T1	mRNA	Chr_11	2375338	2375806	-		hypothetical protein						ENOG41			SignalP(1-22,cutsite=AKA-GR,prob=0.4559)
gene_13380	gene_13380-T1	mRNA	Chr_10	2570105	2571190	-		hypothetical protein				PF00561;PF12697	IPR000073 Alpha/beta hydrolase fold-1;IPR008220 Homoserine/serine acetyltransferase MetX-like;IPR029058 Alpha/Beta hydrolase fold	ENOG41		GO_component: GO:0005737 - cytoplasm [Evidence IEA];GO_function: GO:0004414 - homoserine O-acetyltransferase activity [Evidence IEA];GO_process: GO:0009086 - methionine biosynthetic process [Evidence IEA]	SignalP(1-22,cutsite=AKA-LW,prob=0.6621)
gene_16375	gene_16375-T1	mRNA	Chr_13	1598357	1599593	-		hypothetical protein						ENOG41			SignalP(1-22,cutsite=AKP-AD,prob=0.3796)
gene_06408	gene_06408-T1	mRNA	Chr_5	778637	779161	-		hypothetical protein						ENOG41			SignalP(1-22,cutsite=ALA-GL,prob=0.6451)
gene_13405	gene_13405-T1	mRNA	Chr_10	2636163	2638553	-		hypothetical protein				PF00083;PF07690	IPR003663 Sugar/inositol transporter;IPR005828 Major facilitator, sugar transporter-like;IPR005829 Sugar transporter, conserved site;IPR020846 Major facilitator superfamily domain	ENOG41		GO_component: GO:0016020 - membrane [Evidence IEA];GO_component: GO:0016021 - integral component of membrane [Evidence IEA];GO_function: GO:0022857 - transmembrane transporter activity [Evidence IEA];GO_function: GO:0022891 - substrate-specific transmembrane transporter activity [Evidence IEA];GO_function: GO:0005215 - transporter activity [Evidence IEA];GO_process: GO:0055085 - transmembrane tra…	SignalP(1-22,cutsite=ALA-GY,prob=0.3114)
gene_01548	gene_01548-T1	mRNA	Chr_1	4380060	4381619	-		hypothetical protein						ENOG41			SignalP(1-22,cutsite=ALA-HS,prob=0.7653)
gene_14891	gene_14891-T1	mRNA	Chr_12	297124	298601	-		hypothetical protein						ENOG41			SignalP(1-22,cutsite=ALA-QK,prob=0.8772)
gene_03895	gene_03895-T1	mRNA	Chr_2	4445466	4449642	-		hypothetical protein				PF00704;PF01476	IPR001002 Chitin-binding, type 1;IPR001223 Glycoside hydrolase family 18, catalytic domain;IPR001579 Glycosyl hydrolases family 18 (GH18) active site;IPR011583 Chitinase II;IPR013781 None;IPR017853 Glycoside hydrolase superfamily;IPR018392 LysM domain	ENOG41		GO_function: GO:0008061 - chitin binding [Evidence IEA];GO_function: GO:0004568 - chitinase activity [Evidence IEA];GO_function: GO:0004553 - hydrolase activity, hydrolyzing O-glycosyl compounds [Evidence IEA];GO_process: GO:0006032 - chitin catabolic process [Evidence IEA];GO_process: GO:0005975 - carbohydrate metabolic process [Evidence IEA]	SignalP(1-22,cutsite=ALA-SG,prob=0.6734)			GH18
gene_04123	gene_04123-T1	mRNA	Chr_4	207787	208638	-		hypothetical protein						ENOG41			SignalP(1-22,cutsite=ALA-SP,prob=0.5694)
gene_05847	gene_05847-T1	mRNA	Chr_4	4718217	4719821	-		hypothetical protein				PF00067	IPR001128 Cytochrome P450;IPR002403 Cytochrome P450, E-class, group IV;IPR017972 Cytochrome P450, conserved site			GO_function: GO:0004497 - monooxygenase activity [Evidence IEA];GO_function: GO:0005506 - iron ion binding [Evidence IEA];GO_function: GO:0020037 - heme binding [Evidence IEA];GO_function: GO:0016705 - oxidoreductase activity, acting on paired donors, with incorporation or reduction of molecular oxygen [Evidence IEA];GO_process: GO:0055114 - oxidation-reduction process [Evidence IEA]	SignalP(1-22,cutsite=ALA-TR,prob=0.5882)
gene_17245	gene_17245-T1	mRNA	Contig1	1675420	1676746	-		hypothetical protein				PF01400	IPR001506 Peptidase M12A;IPR006026 Peptidase, metallopeptidase;IPR024079 Metallopeptidase, catalytic domain superfamily	ENOG41		GO_function: GO:0004222 - metalloendopeptidase activity [Evidence IEA];GO_function: GO:0008237 - metallopeptidase activity [Evidence IEA];GO_function: GO:0008270 - zinc ion binding [Evidence IEA];GO_process: GO:0006508 - proteolysis [Evidence IEA]	SignalP(1-22,cutsite=ALG-AV,prob=0.7851)		M12A
gene_17254	gene_17254-T1	mRNA	Contig1	1772637	1773963	+		hypothetical protein				PF01400	IPR001506 Peptidase M12A;IPR006026 Peptidase, metallopeptidase;IPR024079 Metallopeptidase, catalytic domain superfamily	ENOG41		GO_function: GO:0004222 - metalloendopeptidase activity [Evidence IEA];GO_function: GO:0008237 - metallopeptidase activity [Evidence IEA];GO_function: GO:0008270 - zinc ion binding [Evidence IEA];GO_process: GO:0006508 - proteolysis [Evidence IEA]	SignalP(1-22,cutsite=ALG-AV,prob=0.7851)		M12A
gene_05422	gene_05422-T1	mRNA	Chr_4	3585192	3585950	+		hypothetical protein					IPR002889 Carbohydrate-binding WSC	ENOG41			SignalP(1-22,cutsite=ALP-QP,prob=0.4539)
gene_13875	gene_13875-T1	mRNA	Chr_11	827223	829253	-		hypothetical protein				PF06011;PF14558	IPR010308 TRP, C-terminal;IPR032800 ML-like domain	ENOG41			SignalP(1-22,cutsite=AMA-DR,prob=0.9261)
gene_07723	gene_07723-T1	mRNA	Chr_5	4680130	4680892	+		hypothetical protein				PF01357	IPR007112 Expansin/pollen allergen, DPBB domain;IPR007117 Expansin, cellulose-binding-like domain;IPR009009 RlpA-like protein, double-psi beta-barrel domain				SignalP(1-22,cutsite=ANA-AA,prob=0.7652)
gene_16272	gene_16272-T1	mRNA	Chr_13	1293895	1295285	-		hypothetical protein					IPR010520 Esterase FrsA-like;IPR029058 Alpha/Beta hydrolase fold	ENOG41			SignalP(1-22,cutsite=ANA-LP,prob=0.9002)		S09X
gene_17368	gene_17368-T1	mRNA	Contig1	2507057	2508634	+		hypothetical protein				PF00704	IPR001223 Glycoside hydrolase family 18, catalytic domain;IPR001579 Glycosyl hydrolases family 18 (GH18) active site;IPR011583 Chitinase II;IPR013781 None;IPR017853 Glycoside hydrolase superfamily			GO_function: GO:0004568 - chitinase activity [Evidence IEA];GO_function: GO:0004553 - hydrolase activity, hydrolyzing O-glycosyl compounds [Evidence IEA];GO_process: GO:0006032 - chitin catabolic process [Evidence IEA];GO_process: GO:0005975 - carbohydrate metabolic process [Evidence IEA]	SignalP(1-22,cutsite=ANA-QS,prob=0.8106)			GH18
gene_13714	gene_13714-T1	mRNA	Chr_11	421420	421662	+		hypothetical protein					IPR008972 Cupredoxin;IPR011707 Multicopper oxidase, type 3	ENOG41		GO_function: GO:0005507 - copper ion binding [Evidence IEA]	SignalP(1-22,cutsite=ANC-LR,prob=0.5145)
gene_12724	gene_12724-T1	mRNA	Chr_10	735510	737213	-		hypothetical protein						ENOG41			SignalP(1-22,cutsite=ANG-HE,prob=0.9054)
gene_10157	gene_10157-T1	mRNA	Chr_8	1169054	1170148	-		hypothetical protein					IPR007567 Mid2 domain	ENOG41			SignalP(1-22,cutsite=AQA-SW,prob=0.8960)
gene_16506	gene_16506-T1	mRNA	Chr_13	1898576	1899922	-	TRI8	Trichothecene C-3 esterase				PF03583	IPR005152 Lipase, secreted;IPR029058 Alpha/Beta hydrolase fold	ENOG41		GO_function: GO:0004806 - triglyceride lipase activity [Evidence IEA];GO_process: GO:0016042 - lipid catabolic process [Evidence IEA]	SignalP(1-22,cutsite=AQG-HI,prob=0.3562)
gene_08113	gene_08113-T1	mRNA	Chr_7	144942	146973	+		hypothetical protein				PF00067	IPR001128 Cytochrome P450;IPR002401 Cytochrome P450, E-class, group I;IPR017972 Cytochrome P450, conserved site	ENOG41		GO_function: GO:0005506 - iron ion binding [Evidence IEA];GO_function: GO:0020037 - heme binding [Evidence IEA];GO_function: GO:0016705 - oxidoreductase activity, acting on paired donors, with incorporation or reduction of molecular oxygen [Evidence IEA];GO_process: GO:0055114 - oxidation-reduction process [Evidence IEA]	SignalP(1-22,cutsite=AQS-IL,prob=0.4105)
gene_14260	gene_14260-T1	mRNA	Chr_11	1749103	1751604	+		hypothetical protein				PF01822	IPR002889 Carbohydrate-binding WSC	ENOG41			SignalP(1-22,cutsite=AQS-SS,prob=0.2810)
gene_02600	gene_02600-T1	mRNA	Chr_2	748240	750162	-		hypothetical protein						ENOG41			SignalP(1-22,cutsite=AQS-TL,prob=0.4067)
gene_04109	gene_04109-T1	mRNA	Chr_4	171017	172689	-		hypothetical protein						ENOG41			SignalP(1-22,cutsite=AQS-WA,prob=0.4070)
gene_19716	gene_19716-T1	mRNA	Contig62	555254	556927	-		hypothetical protein						ENOG41			SignalP(1-22,cutsite=AQS-WA,prob=0.4761)
gene_20198	gene_20198-T1	mRNA	Contig68	2180773	2182053	+		hypothetical protein						ENOG41			SignalP(1-22,cutsite=ARG-TT,prob=0.4634)
gene_09690	gene_09690-T1	mRNA	Chr_7	4466033	4468126	-		hypothetical protein						ENOG41			SignalP(1-22,cutsite=ASA-AE,prob=0.8744)
gene_04695	gene_04695-T1	mRNA	Chr_4	1638372	1640462	+	FET3	ferroxidase fet3				PF00394;PF07731;PF07732	IPR001117 Multicopper oxidase, type 1;IPR002355 Multicopper oxidase, copper-binding site;IPR008972 Cupredoxin;IPR011706 Multicopper oxidase, type 2;IPR011707 Multicopper oxidase, type 3;IPR033138 Multicopper oxidases, conserved site			GO_function: GO:0016491 - oxidoreductase activity [Evidence IEA];GO_function: GO:0005507 - copper ion binding [Evidence IEA];GO_process: GO:0055114 - oxidation-reduction process [Evidence IEA]	SignalP(1-22,cutsite=ASA-AT,prob=0.7413)			AA1
gene_09823	gene_09823-T1	mRNA	Chr_8	336094	337960	+		hypothetical protein				PF06766	IPR010636 Cerato-ulmin hydrophobin family	ENOG41		GO_component: GO:0005576 - extracellular region [Evidence IEA]	SignalP(1-22,cutsite=ASA-DP,prob=0.6118)
gene_14425	gene_14425-T1	mRNA	Chr_11	2145395	2146910	-		hypothetical protein				PF00704	IPR001223 Glycoside hydrolase family 18, catalytic domain;IPR011583 Chitinase II;IPR013781 None;IPR017853 Glycoside hydrolase superfamily			GO_function: GO:0004568 - chitinase activity [Evidence IEA];GO_function: GO:0004553 - hydrolase activity, hydrolyzing O-glycosyl compounds [Evidence IEA];GO_process: GO:0006032 - chitin catabolic process [Evidence IEA];GO_process: GO:0005975 - carbohydrate metabolic process [Evidence IEA]	SignalP(1-22,cutsite=ASA-IP,prob=0.8581)			GH18
gene_14185	gene_14185-T1	mRNA	Chr_11	1563368	1565748	+		hypothetical protein				PF00703;PF02837	IPR006102 Glycoside hydrolase, family 2, immunoglobulin-like beta-sandwich;IPR006103 Glycoside hydrolase family 2, catalytic domain;IPR006104 Glycosyl hydrolases family 2, sugar binding domain;IPR008979 Galactose-binding-like domain superfamily;IPR013781 None;IPR013812 None;IPR017853 Glycoside hydrolase superfamily	ENOG41		GO_function: GO:0004553 - hydrolase activity, hydrolyzing O-glycosyl compounds [Evidence IEA];GO_process: GO:0005975 - carbohydrate metabolic process [Evidence IEA]	SignalP(1-22,cutsite=ASA-QT,prob=0.7604)			GH2
gene_14146	gene_14146-T1	mRNA	Chr_11	1457791	1459978	+		hypothetical protein				PF00732;PF01266;PF05199	IPR000172 Glucose-methanol-choline oxidoreductase, N-terminal;IPR007867 Glucose-methanol-choline oxidoreductase, C-terminal;IPR012132 Glucose-methanol-choline oxidoreductase;IPR023753 FAD/NAD(P)-binding domain	ENOG41		GO_function: GO:0050660 - flavin adenine dinucleotide binding [Evidence IEA];GO_function: GO:0016491 - oxidoreductase activity [Evidence IEA];GO_function: GO:0016614 - oxidoreductase activity, acting on CH-OH group of donors [Evidence IEA];GO_process: GO:0055114 - oxidation-reduction process [Evidence IEA]	SignalP(1-22,cutsite=ASA-YP,prob=0.8410)			AA3
gene_15911	gene_15911-T1	mRNA	Chr_13	412043	413044	-		hypothetical protein				PF04616	IPR006710 Glycoside hydrolase, family 43;IPR023296 Glycosyl hydrolase, five-bladed beta-propellor domain superfamily	ENOG41		GO_function: GO:0004553 - hydrolase activity, hydrolyzing O-glycosyl compounds [Evidence IEA];GO_process: GO:0005975 - carbohydrate metabolic process [Evidence IEA]	SignalP(1-22,cutsite=ASS-LA,prob=0.6495)			GH43;GH117
gene_12017	gene_12017-T1	mRNA	Chr_9	2389785	2390172	+		hypothetical protein						ENOG41			SignalP(1-22,cutsite=ATA-AE,prob=0.8576)
gene_14970	gene_14970-T1	mRNA	Chr_12	490579	491052	+		hypothetical protein									SignalP(1-22,cutsite=ATA-AP,prob=0.8492)
gene_04120	gene_04120-T1	mRNA	Chr_4	200336	201406	+		hypothetical protein				PF01344;PF13418	IPR006652 Kelch repeat type 1;IPR011043 Galactose oxidase/kelch, beta-propeller;IPR015915 Kelch-type beta propeller	ENOG41		GO_function: GO:0005515 - protein binding [Evidence IEA]	SignalP(1-22,cutsite=ATA-SA,prob=0.4052)
[truncated: 18,940 more rows]
