# Supplementary material for: Chromosome-scale assembly uncovers genomic compartmentation of Fusarium oxysporum f. sp. albedinis, the causal agent of Bayoud disease in date palm
Source: Front Microbiol. 2023 Oct 11;14:1268051. doi: 10.3389/fmicb.2023.1268051 (PMC10599148; doi:10.3389/fmicb.2023.1268051)
Supplement: Supplementary file 5 [file Table_5.csv]

Isolate	Contig	Repeats_Density_1M	Genes_Density_1M
Foa 44	Chr_1	60.85077476	361.213934
Foa 44	Chr_10	83.64737346	369.0522117
Foa 44	Chr_11	183.2815719	375.4747275
Foa 44	Chr_12	114.9488559	384.9167673
Foa 44	Chr_13	134.076599	388.8221371
Foa 44	Chr_2	67.94516482	349.201856
Foa 44	Chr_4	80.41962781	375.8939907
Foa 44	Chr_5	103.328243	338.7402696
Foa 44	Chr_7	70.73261304	363.3887995
Foa 44	Chr_8	51.46290067	361.9639425
Foa 44	Chr_9	86.73009956	353.0556464
Foa 44	Contig1	597.5251037	186.0675599
Foa 44	Contig11	353.8361739	117.9453913
Foa 44	Contig12	668.3603942	189.6883496
Foa 44	Contig15	321.6094768	205.4727213
Foa 44	Contig17	418.7206182	152.262043
Foa 44	Contig18	113.5395969	170.3093954
Foa 44	Contig19	438.498093	244.7431217
Foa 44	Contig20	754.3374403	0
Foa 44	Contig21	676.1186881	172.9822228
Foa 44	Contig22	387.8055416	248.8901237
Foa 44	Contig23	909.5556137	105.594847
Foa 44	Contig24	563.5748325	212.0312176
Foa 44	Contig25	414.8774739	240.5320763
Foa 44	Contig26	238.0304679	221.0282916
Foa 44	Contig29	376.2817096	156.7840457
Foa 44	Contig3	789.4959444	197.3739861
Foa 44	Contig31	346.7515683	31.52286984
Foa 44	Contig32	321.6707416	285.1786827
Foa 44	Contig33	598.1360917	250.6359736
Foa 44	Contig34	790.2840944	145.3103012
Foa 44	Contig36	689.0853064	178.9831965
Foa 44	Contig38	460.2577443	120.0672377
Foa 44	Contig4	627.9206272	222.9573241
Foa 44	Contig42	283.2685212	243.5115357
Foa 44	Contig46	414.4278038	133.3790633
Foa 44	Contig49	712.5146065	142.5029213
Foa 44	Contig50	413.7755427	159.1444395
Foa 44	Contig51	323.5024532	107.8341511
Foa 44	Contig52	205.1217319	358.9630308
Foa 44	Contig54	287.8163732	89.94261661
Foa 44	Contig56	595.1200159	201.8535726
Foa 44	Contig59	704.6144238	216.1885164
Foa 44	Contig62	649.048777	198.4694607
Foa 44	Contig65	575.585222	158.6464963
Foa 44	Contig67	660.2495048	104.2499218
Foa 44	Contig68	624.8527775	161.832374
Foa 44	Contig69	613.8060972	196.127392
Foa 44	Contig7	410.7979535	195.3444814
Foa 44	Contig8	834.1623677	136.7479291
Foa 44	Contig9	364.3600266	225.2913142
Fol 4287	CM000589.1	322.3933549	363.5313305
Fol 4287	CM000590.1	306.5968343	347.6557086
Fol 4287	CM000591.1	720.3205826	261.0474444
Fol 4287	CM000592.1	183.9715682	388.0860089
Fol 4287	CM000593.1	213.0534404	368.926349
Fol 4287	CM000594.1	725.0644181	245.972875
Fol 4287	CM000595.1	223.1330549	384.8470112
Fol 4287	CM000596.1	218.3510231	376.4672812
Fol 4287	CM000597.1	244.5001832	384.906229
Fol 4287	CM000598.1	222.3112081	388.6994104
Fol 4287	CM000599.1	171.5776673	450.1239552
Fol 4287	CM000600.1	160.2932202	471.0292392
Fol 4287	CM000601.1	139.8801826	440.7653102
Fol 4287	CM000602.2	747.4044829	225.2004774
Fol 4287	CM000603.1	849.4068938	248.4966977
Fol 4287	DS231725.1	681.1779138	269.6971378
Fol 4287	DS231729.1	839.5567141	215.8860122
Fol 4287	DS231735.1	161.595815	432.1748542
Fol 4287	DS231739.1	746.3968898	187.9416629
Fol 4287	DS231741.1	257.8766136	404.5123351
Fol 4287	DS231743.1	178.1250192	429.9569429
Fol 4287	DS231744.1	298.5055256	292.016275
Fol 4287	DS231745.1	507.2708827	368.9242783
Fol 4287	DS231747.1	347.3754377	366.1524884
Fol 4287	DS231749.1	682.6095627	176.4047184
Fol 4287	DS231750.1	719.5158082	253.9467558
Fol 4287	DS231751.1	248.2621648	335.8841054
Fol 4287	DS231752.1	179.5009873	378.9465287
Fol 4287	DS231753.1	432.9718362	309.2655973
Fol 4287	DS231754.1	217.9176755	387.409201
Fol 4287	DS231755.1	911.9927041	160.939889
Fol 4287	DS231756.1	913.5995824	287.1312973
Fol 4287	DS231757.1	169.3537461	146.7732466
Fol 4287	DS231758.1	751.9215774	306.3384204
Fol 4287	DS231759.1	722.9351166	108.4402675
Fol 4287	DS231760.1	457.3043984	498.8775256
Fol 4287	DS231761.1	381.1782644	296.4719834
Fol 4287	DS231762.1	406.8141368	254.2588355
Fol 4287	DS231763.1	1372.796661	164.7355994
Fol 4287	DS231764.1	939.8496241	313.283208
Fol 4287	DS231765.1	257.1024553	128.5512277
Fol 4287	DS231766.1	406.7402673	290.5287623
Fol 4287	DS231767.1	905.6708931	348.3349589
Fol 4287	DS231768.1	857.3878251	500.142898
Fol 4287	DS231769.1	1009.372747	504.6863735
Fol 4287	DS231770.1	981.595092	163.599182
Fol 4287	DS231771.1	1472.63356	81.81297554
Fol 4287	DS231772.1	1745.200698	249.3143854
Fol 4287	DS231773.1	509.7706032	339.8470688
Fol 4287	DS231774.1	256.3226247	170.8817498
Fol 4287	DS231775.1	831.5624134	369.5832948
Fol 4287	DS231776.1	194.6661476	291.9992213
Fol 4287	DS231777.1	414.67966	518.349575
Fol 4287	DS231778.1	108.0613789	216.1227577
Fol 4287	DS231779.1	343.0531732	228.7021155
Fol 4287	DS231780.1	380.9886656	190.4943328
Fol 4287	DS231781.1	116.6997316	233.3994632
Fol 4287	DS231782.1	117.1097318	234.2194636
Fol 4287	DS231783.1	118.5536455	237.107291
Fol 4287	DS231784.1	0	237.586125
Fol 4287	DS231785.1	118.7930625	237.586125
Fol 4287	DS231786.1	120.4674136	240.9348271
Fol 4287	DS231787.1	246.0327224	492.0654447
Fol 4287	DS231788.1	247.8929103	123.9464551
Fol 4287	DS231789.1	126.1034048	126.1034048
Fol 4287	DS231790.1	126.9035533	253.8071066
Fol 4287	DS231791.1	515.9293177	386.9469883
Fol 4287	DS231792.1	527.9134222	395.9350666
Fol 4287	DS231793.1	2019.910547	144.2793248
Fol 4287	DS231794.1	151.6070346	151.6070346
Fol 4287	DS231795.1	305.1106026	152.5553013
Fol 4287	DS231796.1	250.8466073	376.2699109
Fol 4287	DS231797.1	647.3329881	129.4665976
Fol 4287	DS231798.1	175.6851722	175.6851722
Fol 4287	DS231799.1	351.6174402	351.6174402
Fol 4287	DS231800.1	177.5883502	177.5883502
Fol 4287	DS231801.1	359.0664273	897.6660682
Fol 4287	DS231802.1	539.9568035	179.9856012
Fol 4287	DS231803.1	0	369.0717845
Fol 4287	DS231804.1	1863.585539	186.3585539
Fol 4287	DS231805.1	196.9279244	393.8558488
Fol 4287	DS231806.1	218.3882944	436.7765888
Fol 4287	DS231807.1	243.902439	0
Fol 4287	DS231808.1	810.3727715	0
Fol 4287	DS231809.1	2222.222222	1111.111111
Fol 4287	DS231810.1	476.3200871	0
Fol 4287	DS231811.1	487.6264781	0
Fol 4287	DS231812.1	684.6757127	0
