# Supplementary material for: Chromosome-scale assembly uncovers genomic compartmentation of Fusarium oxysporum f. sp. albedinis, the causal agent of Bayoud disease in date palm
Source: Front Microbiol. 2023 Oct 11;14:1268051. doi: 10.3389/fmicb.2023.1268051 (PMC10599148; doi:10.3389/fmicb.2023.1268051)
Supplement: Supplementary file 6 [file Table_6.xlsx]

## Sheet: Sheet1
	genome	gene	Gene ID	sseqid	sstart	send	pident	length	qlen
	FOA_Foa44	SIX1	gene_19845.t1	Contig68	14140	14971	83.527	862	855
	FOA_Foa44	SIX6	gene_19486.t1	Contig56	281752	281043	77.534	730	727
	FOA_Foa44	SIX9	gene_18430.t1	Contig23	232113	232457	91.304	345	345
	FOA_Foa44	SIX9	gene_17240.t1	Contig1	1630589	1630402	71.277	188	345
	FOA_Foa44	SIX11	gene_18431.t1	Contig23	233426	233091	97.321	336	333
	FOA_Foa44	SIX14	ND	Contig8	254379	254695	68.239	318	317
	FOA_Foa133	SIX1	ND	JAAVJG010002296.1	415	5	85.388	438	855
	FOA_Foa133	SIX1	ND	JAAVJG010002347.1	23	416	84.772	394	855
	FOA_Foa133	SIX6	ND	JAAVJG010001054.1	1645	936	77.534	730	727
	FOA_Foa133	SIX9	ND	JAAVJG010000840.1	1833	1489	91.304	345	345
	FOA_Foa133	SIX9	ND	JAAVJG010002022.1	602	415	71.277	188	345
	FOA_Foa133	SIX11	ND	JAAVJG010000840.1	520	855	97.321	336	333
	FOA_Foa133	SIX14	ND	JAAVJG010001493.1	773	457	68.239	318	317
	FOA_strain9	SIX1	gene-IWW34DRAFT_779039	JAKELM010000096.1	3924	3093	83.411	862	855
	FOA_strain9	SIX6	gene-IWW34DRAFT_673799	JAKELM010000021.1	643050	642341	77.534	730	727
	FOA_strain9	SIX9	gene-IWW34DRAFT_638439	JAKELM010000026.1	320793	321137	91.304	345	345
	FOA_strain9	SIX9	gene-IWW34DRAFT_639913	JAKELM010000036.1	116375	116188	71.277	188	345
	FOA_strain9	SIX11	gene-IWW34DRAFT_766577	JAKELM010000026.1	322106	321771	97.321	336	333
	FOA_13116	SIX1	ND	JACWCA010001281.1	7694	8525	83.411	862	855
	FOA_13116	SIX9	ND	JACWCA010001303.1	6083	6427	91.304	345	345
	FOA_13116	SIX9	ND	JACWCA010002568.1	1292	1105	71.277	188	345
	FOA_13116	SIX11	ND	JACWCA010001303.1	7396	7061	97.321	336	333
	FOA_13116	SIX14	ND	JACWCA010002064.1	2609	2293	68.239	318	317
